# Supplementary material for: A bloom of a single bacterium shapes the microbiome during outdoor diatom cultivation collapse
Source: mSystems. 2025 May 14;10(6):e00375-25. doi: 10.1128/msystems.00375-25 (PMC12172471; doi:10.1128/msystems.00375-25)
Supplement: Supplemental Tables — Tables S1-S9. [file msystems.00375-25-s0002.xlsx]

## Sheet: Table S1
Supplementary Table 1. JGI IMG Accession numbers for DNA sequencing data
Name	JGI Project Accession
Influence of phycosphere-associated bacteria on microalgal biofuel production: ARW1_20151027 metagenome	JGI Project Id: 1239376
Influence of phycosphere-associated bacteria on microalgal biofuel production: ARW1_20151102 metagenome	JGI Project Id: 1239378
Influence of phycosphere-associated bacteria on microalgal biofuel production: ARW1_20151124 metagenome	JGI Project Id: 1239384
Influence of phycosphere-associated bacteria on microalgal biofuel production: ARW1_20151203 metagenome	JGI Project Id: 1239386
Influence of phycosphere-associated bacteria on microalgal biofuel production: ARW7_20151027 metagenom	JGI Project Id: 1239364
Influence of phycosphere-associated bacteria on microalgal biofuel production: ARW7_20151102 metagenome	JGI Project Id: 1239366
Influence of phycosphere-associated bacteria on microalgal biofuel production: ARW7_20151124 metagenome	JGI Project Id: 1239372
Influence of phycosphere-associated bacteria on microalgal biofuel production: ARW7_20151203 metagenome	JGI Project Id: 1239374
Influence of phycosphere-associated bacteria on microalgal biofuel productionARW9_20151027 metagenome	JGI Project Id: 1239348
Influence of phycosphere-associated bacteria on microalgal biofuel productionARW9_20151102 metagenome	JGI Project Id: 1239350
Influence of phycosphere-associated bacteria on microalgal biofuel productionARW9_20151124 metagenome	JGI Project Id: 1239356
Influence of phycosphere-associated bacteria on microalgal biofuel productionARW9_20151203 metagenome	JGI Project Id: 1239358

## Sheet: Table S2
Supplementary Table 2. Metadata recorded for ponds inoculated with Phaeodactylum tricornutum
PROJECT	Days since initial	DATE	TYPE	POND_NO	HOST	G/L Dry Weight	G/L AFDW	CYCLE	pH	SALINITY	TEMP_WATER	TEMP_AIR_MAX	TEMP_AIR_MIN	TEMP_AIR_AVG	SOLAR_RAD	WIND	RAIN_INCHES
ARW	1	2015-10-27	POND	ARW1	P. tricornutum	0.152	0.068	1	7.79	34.68	27.88	28.9444	15.9444	22.0556	441	3.18	0
ARW	1	2015-10-27	POND	ARW12	P. tricornutum	0.166	0.078	1	7.42	35.4	27.26	28.9444	15.9444	22.0556	441	3.18	0
ARW	1	2015-10-27	POND	ARW5	P. tricornutum	0.156	0.08	1	7.48	35.23	27.46	28.9444	15.9444	22.0556	441	3.18	0
ARW	1	2015-10-27	POND	ARW7	P. tricornutum	0.168	0.092	1	7.71	35.44	27.19	28.9444	15.9444	22.0556	441	3.18	0
ARW	7	2015-11-02	POND	ARW1	P. tricornutum	0.413333	0.25	1	8.16	34.11	27.52	27.7778	14	21.5556	422	2.96	0
ARW	7	2015-11-02	POND	ARW12	P. tricornutum	0.373333	0.233333	1	8.25	34.42	27.34	27.7778	14	21.5556	422	2.96	0
ARW	7	2015-11-02	POND	ARW5	P. tricornutum	0.36	0.223333	1	8.26	34.31	27.16	27.7778	14	21.5556	422	2.96	0
ARW	7	2015-11-02	POND	ARW7	P. tricornutum	0.366667	0.226667	1	8.25	34.43	27.22	27.7778	14	21.5556	422	2.96	0
ARW	16	2015-11-11	POND	ARW1	P. tricornutum	0.576667	0.413333	3	8.6	31.8	28	28.6667	25.2222	26.3889	294	7.82	0
ARW	16	2015-11-11	POND	ARW12	P. tricornutum	0.473333	0.35	3	7.83	32.4	27.5	28.6667	25.2222	26.3889	294	7.82	0
ARW	16	2015-11-11	POND	ARW5	P. tricornutum	0.503333	0.393333	3	8.54	32.3	28	28.6667	25.2222	26.3889	294	7.82	0
ARW	16	2015-11-11	POND	ARW7	P. tricornutum	0.29	0.233333	3	7.48	32.4	27.6	28.6667	25.2222	26.3889	294	7.82	0
ARW	22	2015-11-17	POND	ARW1	P. tricornutum	0.393333	0.26	5	7.66	34.5	18.5	26.7778	16.8889	22.5	102	7.94	0
ARW	22	2015-11-17	POND	ARW12	P. tricornutum	0.396667	0.26	5	7.45	34.8	18	26.7778	16.8889	22.5	102	7.94	0
ARW	22	2015-11-17	POND	ARW5	P. tricornutum	0.376667	0.276667	5	7.62	34.9	17.9	26.7778	16.8889	22.5	102	7.94	0
ARW	22	2015-11-17	POND	ARW7	P. tricornutum	0.336667	0.25	5	7.75	35	18.1	26.7778	16.8889	22.5	102	7.94	0
ARW	29	2015-11-24	POND	ARW1	P. tricornutum	0.426667	0.273333	6	7.85	32.9	21.3	24.7778	17	20.9444	147	2.42	0
ARW	29	2015-11-24	POND	ARW12	P. tricornutum	0.26	0.176667	6	7.38	33.3	21.3	24.7778	17	20.9444	147	2.42	0
ARW	29	2015-11-24	POND	ARW5	P. tricornutum	0.276667	0.163333	6	7.51	33.1	21.3	24.7778	17	20.9444	147	2.42	0
ARW	29	2015-11-24	POND	ARW7	P. tricornutum	0.296667	0.2	6	7.39	33.5	21.3	24.7778	17	20.9444	147	2.42	0
ARW	37	2015-12-02	POND	ARW1	P. tricornutum	0.15	0.097	n/a	n/a	n/a	n/a	n/a	n/a	n/a	n/a	n/a	n/a
ARW	37	2015-12-02	POND	ARW12	P. tricornutum	0.17	0.1	n/a	n/a	n/a	n/a	n/a	n/a	n/a	n/a	n/a	n/a
ARW	37	2015-12-02	POND	ARW5	P. tricornutum	0.13	0.08	n/a	n/a	n/a	n/a	n/a	n/a	n/a	n/a	n/a	n/a
ARW	37	2015-12-02	POND	ARW7	P. tricornutum	0.17	0.087	n/a	n/a	n/a	n/a	n/a	n/a	n/a	n/a	n/a	n/a
ARW	38	2015-12-03	POND	ARW1	P. tricornutum	n/a	n/a	n/a	n/a	n/a	n/a	n/a	n/a	n/a	n/a	n/a	n/a
ARW	38	2015-12-03	POND	ARW12	P. tricornutum	n/a	n/a	n/a	n/a	n/a	n/a	n/a	n/a	n/a	n/a	n/a	n/a
ARW	38	2015-12-03	POND	ARW5	P. tricornutum	n/a	n/a	n/a	n/a	n/a	n/a	n/a	n/a	n/a	n/a	n/a	n/a
ARW	38	2015-12-03	POND	ARW7	P. tricornutum	n/a	n/a	n/a	n/a	n/a	n/a	n/a	n/a	n/a	n/a	n/a	n/a

## Sheet: Table S3
Supplementary Table 3. ANCOMB-C Results of 18S rRNA abundance, aggregated by taxonomic annotation. Samples from Day 1 (Growth) was compared to samples from Day 38 (Demise)
Amplicon Dataset	taxon	taxon.x	(Intercept).DA	algal_condition - Growth vs Demise.DA	(Intercept).LOGFC	algal_condition- Growth vs Demise.LOGFC	(Intercept).padJ	algal_condition - Growth vs Demise.padJ
18S	genus:Diophrys	genus:Diophrys	FALSE	TRUE	1.82583	5.57935	0.694184	7.48487e-08
18S	genus:Phaeodactylum	genus:Phaeodactylum	TRUE	TRUE	4.13429	5.81659	0.000766794	0.000114026
18S	phylum:LKM15	phylum:LKM15	TRUE	TRUE	5.69035	-6.57105	0.0107242	0.00153887
18S	phylum:Ochrophyta	phylum:Ochrophyta	TRUE	TRUE	3.56529	-4.44598	0.0722689	0.00751293
18S	kingdom:Eukaryota	kingdom:Eukaryota	TRUE	TRUE	8.22898	-2.63285	2.0379e-88	0.0336104
18S	genus:Tetraselmis	genus:Tetraselmis	FALSE	FALSE	2.24741	-3.1281	0.694184	0.0863503
18S	class:Chlorophyceae	class:Chlorophyceae	FALSE	FALSE	0.672668	-1.55337	1	0.134154
18S	genus:Nannochloropsis	genus:Nannochloropsis	TRUE	FALSE	8.2526	-1.79276	1.29146e-62	0.156564
18S	order:Russulales	order:Russulales	FALSE	FALSE	0.555167	-1.43586	1	0.175539
18S	genus:Paraphysomonas	genus:Paraphysomonas	FALSE	FALSE	0.856161	-1.73686	1	0.230423
18S	class:Diatomea	class:Diatomea	FALSE	FALSE	0.897539	-1.77824	1	0.408595
18S	genus:Papiliotrema	genus:Papiliotrema	FALSE	FALSE	0.736652	-1.61735	1	0.651144
18S	family:Syndiniales_Group_II	family:Syndiniales_Group_II	FALSE	FALSE	-0.121845	0.0996451	1	1
18S	genus:Amphora	genus:Amphora	FALSE	FALSE	-0.121845	0.150545	1	1
18S	genus:Crypthecodinium	genus:Crypthecodinium	FALSE	FALSE	-0.121845	0.618495	1	1
18S	genus:Cucumis	genus:Cucumis	FALSE	FALSE	0.780884	-0.219501	1	1
18S	genus:Homalogastra	genus:Homalogastra	FALSE	FALSE	-0.121845	1.37343	1	1
18S	genus:Micromonas	genus:Micromonas	FALSE	FALSE	-0.121845	0.247486	1	1
18S	genus:Taiwania	genus:Taiwania	FALSE	FALSE	-0.121845	-0.0362587	1	1
18S	order:Conthreep	order:Conthreep	FALSE	FALSE	-0.121845	-0.310912	1	1
18S	order:Spirotrichea	order:Spirotrichea	FALSE	FALSE	1.39526	0.864979	1	1
18S	phylum:Cercozoa	phylum:Cercozoa	FALSE	FALSE	-0.121845	-0.272374	1	1

## Sheet: Table S4
Supplementary Table 4. ANCOMB-C results of all P. tricornutum 16S rRNA ASVs betwen day 1 (growth) and day 38 (demise) samples.
taxon	taxonomic_annotation	(Intercept).DA	algal_conditionhealthy.DA	(Intercept).LOGFC	algal_conditionhealthy.LOGFC	(Intercept).padJ	algal_conditionhealthy_padJ
ARW16S_4	Bacteria;Bacteroidota;Bacteroidia;Flavobacteriales;Flavobacteriaceae;Kordia	TRUE	TRUE	11.6744	-12.495	7.64e-165	3.47e-75
ARW16S_110	Bacteria;Bacteroidota;Bacteroidia;Cytophagales;Cyclobacteriaceae;Fabibacter	FALSE	TRUE	-0.0499912	6.83626	1	3.54e-45
ARW16S_23	Bacteria;Bacteroidota;Bacteroidia;Flavobacteriales;Flavobacteriaceae;Mesonia	FALSE	TRUE	-0.0499912	8.83601	1	2.91e-44
ARW16S_68	Bacteria;Proteobacteria;Gammaproteobacteria;Enterobacterales;Alteromonadaceae;Idiomarina	FALSE	TRUE	-0.0499912	7.76573	1	2.57e-32
ARW16S_33	Bacteria;Proteobacteria;Alphaproteobacteria;Sphingomonadales;Sphingomonadaceae;Porphyrobacter	FALSE	TRUE	-0.0499912	7.69062	1	1.57e-27
ARW16S_114	Bacteria;Proteobacteria;Alphaproteobacteria;Rhodobacterales;Rhodobacteraceae;Mangrovicoccus	TRUE	TRUE	7.03428	-7.85482	4.59e-50	5.23e-27
ARW16S_61	Bacteria;Bacteroidota;Bacteroidia;Flavobacteriales;Flavobacteriaceae;NA	FALSE	TRUE	-0.0499912	7.53762	1	2.33e-26
ARW16S_106	Bacteria;Bacteroidota;Bacteroidia;Flavobacteriales;Flavobacteriaceae;Imtechella	FALSE	TRUE	-0.0499912	7.05065	1	2.72e-25
ARW16S_432	Bacteria;Proteobacteria;Gammaproteobacteria;Pseudomonadales;Oleiphilaceae;Marinobacter	FALSE	TRUE	-0.0499912	4.91234	1	2.78e-25
ARW16S_147	Bacteria;NA;NA;NA;NA;NA	TRUE	TRUE	6.78319	-7.60372	1.25e-42	3.03e-24
ARW16S_20	Bacteria;Bacteroidota;Bacteroidia;Flavobacteriales;Flavobacteriaceae;Winogradskyella	FALSE	TRUE	0.499315	7.96314	1	1.28e-23
ARW16S_49	Bacteria;Proteobacteria;Gammaproteobacteria;Enterobacterales;Alteromonadaceae;Alteromonas	FALSE	TRUE	0.773968	7.15279	1	6.16e-20
ARW16S_262	Bacteria;Bacteroidota;Bacteroidia;Flavobacteriales;NA;NA	FALSE	TRUE	-0.0499912	5.8849	1	6.38e-20
ARW16S_103	Bacteria;Proteobacteria;Gammaproteobacteria;Pseudomonadales;Halieaceae;Congregibacter	TRUE	TRUE	6.2189	-7.03944	1.06e-32	9.31e-20
ARW16S_126	Bacteria;Bacteroidota;Bacteroidia;Flavobacteriales;Flavobacteriaceae;NA	FALSE	TRUE	-0.0499912	6.71501	1	1.65e-19
ARW16S_24	Bacteria;Proteobacteria;Alphaproteobacteria;Rhodobacterales;Rhodobacteraceae;Nioella	TRUE	TRUE	8.32862	-9.14916	2.93e-22	8.12e-19
ARW16S_10	Bacteria;Proteobacteria;Alphaproteobacteria;Rhizobiales;Rhizobiaceae;NA	FALSE	TRUE	-0.0499912	6.52262	1	1.07e-18
ARW16S_85	Bacteria;Bacteroidota;Bacteroidia;Flavobacteriales;Flavobacteriaceae;Muricauda	FALSE	TRUE	-0.0499912	6.66645	1	1.78e-18
ARW16S_12	Bacteria;Proteobacteria;Gammaproteobacteria;Enterobacterales;Alteromonadaceae;Pseudoalteromonas	FALSE	TRUE	1.39131	8.31728	1	2.98e-18
ARW16S_178	Bacteria;Proteobacteria;Gammaproteobacteria;Pseudomonadales;Halomonadaceae;Halomonas	FALSE	TRUE	-0.0499912	6.55723	1	9.98e-18
ARW16S_139	Bacteria;Bacteroidota;Bacteroidia;NA;NA;NA	FALSE	TRUE	-0.0499912	5.46702	1	1.09e-17
ARW16S_192	Bacteria;Proteobacteria;Alphaproteobacteria;Rhizobiales;Rhizobiaceae;Shinella	FALSE	TRUE	-0.0499912	5.63003	1	9.33e-17
ARW16S_17	Bacteria;Bacteroidota;Kapabacteria;Kapabacteriales;Kapabacteriaceae;OLB6	FALSE	TRUE	-0.0499912	5.66901	1	1.11e-16
ARW16S_73	Bacteria;Proteobacteria;Alphaproteobacteria;Caulobacterales;Hyphomonadaceae;Hyphomonas	TRUE	TRUE	6.29037	-7.11091	4.74e-21	1.25e-15
ARW16S_65	Bacteria;Proteobacteria;Alphaproteobacteria;Rhodobacterales;Rhodobacteraceae;Roseovarius	TRUE	TRUE	6.02737	-6.84791	3.15e-21	2.82e-15
ARW16S_317	Bacteria;Proteobacteria;Gammaproteobacteria;Enterobacterales;Kangiellaceae;Kangiella	FALSE	TRUE	-0.0499912	5.49604	1	2.9e-14
ARW16S_327	Bacteria;Proteobacteria;Alphaproteobacteria;Caulobacterales;Maricaulaceae;Maricaulis	FALSE	TRUE	-0.0499912	5.07876	1	4.51e-13
ARW16S_119	Bacteria;Proteobacteria;Gammaproteobacteria;Pseudomonadales;Halieaceae;NA	TRUE	TRUE	6.62612	-7.44666	3.78e-15	5.71e-13
ARW16S_57	Bacteria;Bacteroidota;Bacteroidia;Cytophagales;Cyclobacteriaceae;NA	FALSE	TRUE	-0.0499912	5.1743	1	9.82e-13
ARW16S_300	Bacteria;Proteobacteria;Alphaproteobacteria;Rhodobacterales;Rhodobacteraceae;NA	FALSE	TRUE	-0.0499912	5.26695	1	1.31e-12
ARW16S_160	Bacteria;Proteobacteria;Alphaproteobacteria;NA;NA;NA	FALSE	TRUE	-0.0499912	3.74301	1	2.52e-12
ARW16S_230	Bacteria;Proteobacteria;Alphaproteobacteria;Micavibrionales;Micavibrionaceae;UBA2137	FALSE	TRUE	-0.0499912	5.12372	1	2.29e-11
ARW16S_104	Bacteria;Planctomycetota;Phycisphaerae;Phycisphaerales;NA;NA	TRUE	TRUE	6.41649	-7.23703	5.7e-12	7.96e-11
ARW16S_177	Bacteria;Proteobacteria;Alphaproteobacteria;Rhodobacterales;Rhodobacteraceae;Celeribacter	FALSE	TRUE	-0.0499912	4.81244	1	4.68e-10
ARW16S_171	Bacteria;Proteobacteria;Alphaproteobacteria;Sphingomonadales;Sphingomonadaceae;NA	FALSE	TRUE	0.643156	4.74081	1	4.84e-10
ARW16S_46	Bacteria;Proteobacteria;Alphaproteobacteria;Rhizobiales;Devosiaceae;Devosia	FALSE	TRUE	-0.0499912	4.13977	1	6.99e-09
ARW16S_266	Bacteria;Proteobacteria;Alphaproteobacteria;Sphingomonadales;Sphingomonadaceae;NA	FALSE	TRUE	-0.0499912	4.93984	1	1.03e-08
ARW16S_399	Bacteria;Proteobacteria;Alphaproteobacteria;Micavibrionales;Micavibrionaceae;TMED27	TRUE	TRUE	4.781	-5.60154	4.92e-06	6.2e-06
ARW16S_188	Bacteria;Proteobacteria;Alphaproteobacteria;Rhodobacterales;Rhodobacteraceae;NA	FALSE	TRUE	-0.0499912	5.45894	1	0.000110454
ARW16S_142	Bacteria;Proteobacteria;Alphaproteobacteria;Sneathiellales;Sneathiellaceae;Sneathiella	FALSE	TRUE	1.28559	4.88291	1	0.000114892
ARW16S_62	Bacteria;Proteobacteria;Alphaproteobacteria;Caulobacterales;Hyphomonadaceae;Hyphomonas	FALSE	FALSE	0.993606	5.3834	1	0.00390505
ARW16S_157	Bacteria;Proteobacteria;Alphaproteobacteria;Rhodobacterales;Rhodobacteraceae;NA	FALSE	FALSE	-0.0499912	3.18898	1	0.0951998
ARW16S_259	Bacteria;Proteobacteria;Alphaproteobacteria;Rhodobacterales;Rhodobacteraceae;Roseivivax	FALSE	FALSE	3.45783	-4.27837	0.457848	0.114154
ARW16S_15	Bacteria;Proteobacteria;Alphaproteobacteria;Caulobacterales;Hyphomonadaceae;Hyphomonas	FALSE	FALSE	1.40944	5.42386	1	0.15056
ARW16S_228	Bacteria;Proteobacteria;Alphaproteobacteria;Rhodobacterales;Rhodobacteraceae;NA	FALSE	FALSE	4.03676	-4.85729	0.660448	0.163929
ARW16S_161	Bacteria;Proteobacteria;Alphaproteobacteria;Rhodobacterales;Rhodobacteraceae;NA	FALSE	FALSE	4.93185	-5.75238	0.785091	0.212971
ARW16S_94	Bacteria;Proteobacteria;Gammaproteobacteria;Pseudomonadales;Oleiphilaceae;Marinobacter	FALSE	FALSE	2.75712	3.47428	0.819257	0.270802
ARW16S_42	Bacteria;Proteobacteria;Alphaproteobacteria;Rhodobacterales;Rhodobacteraceae;NA	FALSE	FALSE	1.22345	4.62549	1	0.374328
ARW16S_193	Bacteria;Proteobacteria;Alphaproteobacteria;Rhodobacterales;Rhodobacteraceae;NA	FALSE	FALSE	3.88004	-4.70057	1	0.883729
ARW16S_36	Bacteria;Proteobacteria;Alphaproteobacteria;Caulobacterales;Hyphomonadaceae;Hyphomonas	FALSE	FALSE	3.91908	3.54669	1	1
ARW16S_89	Bacteria;Proteobacteria;Alphaproteobacteria;Caulobacterales;Hyphomonadaceae;Hyphomonas	FALSE	FALSE	1.76213	3.36087	1	1
ARW16S_200	Bacteria;Proteobacteria;Gammaproteobacteria;Enterobacterales;Vibrionaceae;Vibrio	FALSE	FALSE	2.20838	3.37441	1	1
ARW16S_43	Bacteria;Bacteroidota;Bacteroidia;Flavobacteriales;Flavobacteriaceae;Muricauda	TRUE	FALSE	5.01855	1.57287	7.18e-09	1
ARW16S_109	Bacteria;Bacteroidota;Bacteroidia;Flavobacteriales;Flavobacteriaceae;Jejuia	FALSE	FALSE	2.02786	3.47095	1	1
ARW16S_204	Bacteria;Proteobacteria;Alphaproteobacteria;Micavibrionales;Micavibrionaceae;UBA2137	FALSE	FALSE	3.97873	-4.79927	1	1
ARW16S_32	Bacteria;Proteobacteria;Alphaproteobacteria;NA;NA;NA	FALSE	FALSE	3.39858	-4.21912	1	1
ARW16S_2	Bacteria;NA;NA;NA;NA;NA	TRUE	FALSE	7.04189	-2.14287	1.09e-39	1
ARW16S_55	Bacteria;Proteobacteria;Gammaproteobacteria;Nitrosococcales;Methylophagaceae;Methylophaga	TRUE	FALSE	5.45748	-0.458668	1.16e-62	1
ARW16S_52	Bacteria;Proteobacteria;Gammaproteobacteria;Nitrosococcales;Methylophagaceae;Methylophaga	TRUE	FALSE	5.79706	0.050778	2.32e-55	1
ARW16S_5	Bacteria;Bdellovibrionota_B;Oligoflexia;Oligoflexales;Oligoflexaceae;Pseudobacteriovorax	TRUE	FALSE	3.2183	1.00578	3.19e-11	1
ARW16S_47	Bacteria;Proteobacteria;Gammaproteobacteria;Pseudomonadales;Halieaceae;Congregibacter	TRUE	FALSE	5.0648	1.06079	3.1e-28	1
ARW16S_76	Bacteria;Proteobacteria;Gammaproteobacteria;Pseudomonadales;NA;NA	TRUE	FALSE	3.6706	0.395617	4.16e-11	1
ARW16S_133	Bacteria;Proteobacteria;Alphaproteobacteria;Rhizobiales;Stappiaceae;NA	TRUE	FALSE	4.79801	-3.91656	4.89e-07	1
ARW16S_132	Bacteria;Proteobacteria;Alphaproteobacteria;Rhizobiales;NA;NA	TRUE	FALSE	5.15877	-1.12995	7.47e-32	1
ARW16S_31	Bacteria;Proteobacteria;Alphaproteobacteria;Rhizobiales;NA;NA	TRUE	FALSE	4.29012	1.21243	1.86e-07	1
ARW16S_190	Bacteria;Proteobacteria;Alphaproteobacteria;Rhizobiales;NA;NA	FALSE	FALSE	1.25645	0.611859	1	1
ARW16S_11	Bacteria;Proteobacteria;Alphaproteobacteria;Rhizobiales;Stappiaceae;Stappia	TRUE	FALSE	5.82376	1.21383	2.87e-29	1
ARW16S_54	Bacteria;Proteobacteria;Alphaproteobacteria;Rhizobiales;Stappiaceae;Labrenzia	FALSE	FALSE	3.27549	2.44913	1	1
ARW16S_74	Bacteria;Proteobacteria;Alphaproteobacteria;Rhizobiales;Rhizobiaceae;Ahrensia	FALSE	FALSE	2.88981	3.66624	1	1
ARW16S_218	Bacteria;Proteobacteria;Alphaproteobacteria;Rhodobacterales;Rhodobacteraceae;HIMB11	FALSE	FALSE	3.50046	-4.32099	1	1
ARW16S_234	Bacteria;Proteobacteria;Alphaproteobacteria;Rhodobacterales;Rhodobacteraceae;Marivivens	FALSE	FALSE	3.48423	-4.30477	1	1
ARW16S_79	Bacteria;Proteobacteria;Alphaproteobacteria;Rhodobacterales;Rhodobacteraceae;NA	FALSE	FALSE	2.85838	-3.67891	1	1
ARW16S_22	Bacteria;Proteobacteria;Alphaproteobacteria;Rhodobacterales;Rhodobacteraceae;Rhodovulum	TRUE	FALSE	6.89985	-3.1382	2.53e-13	1
ARW16S_18	Bacteria;Proteobacteria;Alphaproteobacteria;Rhodobacterales;Rhodobacteraceae;NA	FALSE	FALSE	4.13746	0.172729	1	1
ARW16S_51	Bacteria;Proteobacteria;Alphaproteobacteria;Rhodobacterales;Rhodobacteraceae;NA	FALSE	FALSE	3.02488	2.05767	1	1
ARW16S_93	Bacteria;Proteobacteria;Alphaproteobacteria;Rhodobacterales;Rhodobacteraceae;NA	TRUE	FALSE	4.88175	-0.0543356	1.05e-23	1
ARW16S_117	Bacteria;Proteobacteria;Alphaproteobacteria;Rhodobacterales;Rhodobacteraceae;Roseivivax	FALSE	FALSE	2.50422	3.62747	1	1
ARW16S_28	Bacteria;Proteobacteria;Alphaproteobacteria;Sphingomonadales;Sphingomonadaceae;NA	FALSE	FALSE	1.42223	-2.24276	1	1

## Sheet: Table S5
Supplementary Table 5. MAG statistics and taxonomic assignment (GTDB r202)
MAG	bin	GROUP	completeness	contamination	GC	checkM_lineage	contigs	N50	size	GTDB_classification	GTDB_note	primary_cluster	secondary_cluster	dRep_score	nrMAG	cluster_members	closest_cluster_member	furthest_cluster_member
mARW1_137	bin.64.orig	ARW1	66.78	1.282	0.689	Bacteria	1571	2201	3373329	d__Bacteria;p__Actinobacteriota;c__Acidimicrobiia;o__Acidimicrobiales;f__Ilumatobacteraceae;g__Ilumatobacter;s__Ilumatobacter fluminis	topological placement and ANI have congruent species assignments	191	191_0	62.0533	191_0	1
mARW7_9	bin.78.permissive	ARW7	100	0.757	0.467	Bacteroidetes	119	94736	7062713	d__Bacteria;p__Bacteroidota;c__Bacteroidia;o__Chitinophagales;f__Saprospiraceae;g__;s__	-	228	228_1	98.7338	228_1	2	99.98	99.98
mARW1_3	bin.92.strict	ARW1	100	0	0.385	Cytophagales	100	104772	5923232	d__Bacteria;p__Bacteroidota;c__Bacteroidia;o__Cytophagales;f__Cyclobacteriaceae;g__Cyclobacterium;s__	-	224	224_1	102.518	224_1	2	99.98	99.98
mARW1_36	bin.111.permissive	ARW1	99.04	0	0.435	Cytophagales	40	345766	4234150	d__Bacteria;p__Bacteroidota;c__Bacteroidia;o__Cytophagales;f__Cyclobacteriaceae;g__Fabibacter;s__Fabibacter thermotolerans	topological placement and ANI have congruent species assignments	253	253_1	101.829	253_1	2	99.99	99.99
mARW1_76	bin.47.permissive	ARW1	95.94	0.306	0.389	Bacteria	973	6535	4604972	d__Bacteria;p__Bacteroidota;c__Bacteroidia;o__Flavobacteriales;f__Crocinitomicaceae;g__Crocinitomix;s__	-	281	281_0	96.3189	281_0	1
mARW7_113	bin.30.permissive	ARW7	80.71	1.233	0.416	Bacteria	1305	2746	3253884	d__Bacteria;p__Bacteroidota;c__Bacteroidia;o__Flavobacteriales;f__Crocinitomicaceae;g__UBA4466;s__	-	279	279_0	76.279	279_0	1
mARW1_28	bin.73.permissive	ARW1	99.27	0.165	0.342	algicola	57	79982	2515426	d__Bacteria;p__Bacteroidota;c__Bacteroidia;o__Flavobacteriales;f__Flavobacteriaceae;g__;s__	-	262	262_1	100.896	262_1	2	99.99	99.99
mARW1_26	bin.14.strict	ARW1	99.33	0.773	0.338	algicola	63	141605	4109262	d__Bacteria;p__Bacteroidota;c__Bacteroidia;o__Flavobacteriales;f__Flavobacteriaceae;g__Jejuia;s__Jejuia pallidilutea	topological placement and ANI have congruent species assignments	263	263_1	98.057	263_1	2	99.99	99.99
mARW1_16	bin.112.strict	ARW1	99.58	1.32	0.357	algicola	37	278212	4637918	d__Bacteria;p__Bacteroidota;c__Bacteroidia;o__Flavobacteriales;f__Flavobacteriaceae;g__Kordia;s__Kordia sp006383075	topological placement and ANI have congruent species assignments	264	264_1	95.7327	264_1	2	100	100
mARW1_46	bin.142.permissive	ARW1	98.55	1.178	0.361	algicola	46	163302	2701949	d__Bacteria;p__Bacteroidota;c__Bacteroidia;o__Flavobacteriales;f__Flavobacteriaceae;g__Mesonia;s__	-	261	261_1	95.345	261_1	2	99.98	99.98
mARW1_47	bin.110.strict	ARW1	98.51	0.165	0.422	algicola	70	352422	3895603	d__Bacteria;p__Bacteroidota;c__Bacteroidia;o__Flavobacteriales;f__Flavobacteriaceae;g__Muricauda;s__	-	247	247_1	100.459	247_1	2	99.74	99.74
mARW1_124	bin.19.strict	ARW1	84.65	0.495	0.44	algicola	295	17063	2896532	d__Bacteria;p__Bacteroidota;c__Bacteroidia;o__Flavobacteriales;f__Flavobacteriaceae;g__Muricauda;s__Muricauda sp003385855	topological placement and ANI have congruent species assignments	248	248_1	84.3143	248_1	2	99.68	99.68
mARW7_32	bin.79.strict	ARW7	98.66	0.99	0.438	algicola	76	115277	3493652	d__Bacteria;p__Bacteroidota;c__Bacteroidia;o__Flavobacteriales;f__Flavobacteriaceae;g__Muricauda;s__Muricauda sp013407935	topological placement and ANI have congruent species assignments	249	249_1	96.2543	249_1	3	99.97	99.58
mARW7_52	bin.99.strict	ARW7	97.66	0	0.384	algicola	20	151007	2228154	d__Bacteria;p__Bacteroidota;c__Bacteroidia;o__Flavobacteriales;f__Flavobacteriaceae;g__Nonlabens;s__	-	237	237_1	100.298	237_1	2	99.88	99.88
mARW7_24	bin.119.strict	ARW7	98.99	0.335	0.319	Flavobacteriaceae	12	950961	2708692	d__Bacteria;p__Bacteroidota;c__Bacteroidia;o__Flavobacteriales;f__Flavobacteriaceae;g__Polaribacter_A;s__	-	236	236_1	100.33	236_1	3	100	99.99
mARW1_54	bin.134.permissive	ARW1	98.17	0.165	0.347	algicola	97	165859	3315690	d__Bacteria;p__Bacteroidota;c__Bacteroidia;o__Flavobacteriales;f__Flavobacteriaceae;g__Winogradskyella;s__	-	268	268_1	99.968	268_1	3	99.38	99.01
mARW7_20	bin.45.strict	ARW7	99.33	0.231	0.339	algicola	42	621733	3836534	d__Bacteria;p__Bacteroidota;c__Bacteroidia;o__Flavobacteriales;f__Flavobacteriaceae;g__Winogradskyella;s__Winogradskyella algicola	topological placement and ANI have congruent species assignments	267	267_1	101.072	267_1	2	99.99	99.99
mARW7_7	bin.23.permissive	ARW7	100	0.645	0.365	Bacteria	40	291197	3073210	d__Bacteria;p__Bacteroidota;c__Bacteroidia;o__Flavobacteriales;f__GCA-002722245;g__;s__	-	223	223_1	99.5156	223_1	2	99.95	99.95
mARW1_5	bin.101.permissive	ARW1	100	0.537	0.414	Bacteria	41	184922	3689356	d__Bacteria;p__Bacteroidota;c__Bacteroidia;o__Flavobacteriales;f__Schleiferiaceae;g__Owenweeksia;s__	-	256	256_1	99.9485	256_1	2	99.99	99.99
mARW1_32	bin.8.strict	ARW1	99.19	0	0.505	Bacteria	14	336355	3545358	d__Bacteria;p__Bacteroidota;c__Bacteroidia;o__Flavobacteriales;f__UA16;g__;s__	-	230	230_1	102.012	230_1	2	99.97	99.97
mARW7_2	bin.121.orig	ARW7	100	0	0.375	Bacteria	19	510480	2597854	d__Bacteria;p__Bacteroidota;c__Bacteroidia;o__Flavobacteriales;f__UBA10066;g__;s__	-	234	234_1	103.135	234_1	2	99.99	99.99
mARW1_74	bin.104.orig	ARW1	96.06	0	0.341	Bacteria	12	702116	2978587	d__Bacteria;p__Bacteroidota;c__Kapabacteria;o__Kapabacteriales;f__UBA2268;g__PGYR01;s__	-	276	276_1	98.9832	276_1	3	99.99	99.99
mARW1_125	bin.7.strict	ARW1	84.25	0.942	0.413	Bacteria	851	5119	3631402	d__Bacteria;p__Bdellovibrionota;c__Bacteriovoracia;o__Bacteriovoracales;f__Bacteriovoracaceae;g__GCA-2712005;s__	-	211	211_0	81.4092	211_0	1
mARW1_105	bin.135.permissive	ARW1	91.51	1.393	0.393	Bacteria	527	6882	2415688	d__Bacteria;p__Bdellovibrionota;c__Bdellovibrionia;o__Bdellovibrionales;f__UBA1609;g__;s__	-	222	222_0	86.4731	222_0	1
mARW1_133	bin.49.permissive	ARW1	72.4	0.892	0.454	Bacteria	1490	2510	3536063	d__Bacteria;p__Bdellovibrionota;c__Oligoflexia;o__Oligoflexales;f__CACXFL01;g__;s__	-	240	240_0	69.653	240_0	1
mARW1_123	bin.56.strict	ARW1	85.07	2.064	0.709	Deltaproteobacteria	1592	7393	8203701	d__Bacteria;p__Myxococcota;c__Bradymonadia;o__Bradymonadales;f__;g__;s__	-	43	43_1	76.6875	43_1	1
mARW7_102	bin.37.strict	ARW7	91.29	3.091	0.709	Deltaproteobacteria	617	24712	8521723	d__Bacteria;p__Myxococcota;c__Bradymonadia;o__Bradymonadales;f__;g__;s__	-	43	43_2	78.0412	43_2	1
mARW1_138	bin.41.permissive	ARW1	65.47	4.569	0.614	Deltaproteobacteria	3557	2006	6851539	d__Bacteria;p__Myxococcota;c__Bradymonadia;o__Bradymonadales;f__Bradymonadaceae;g__;s__	-	1	1_0	44.2832	1_0	1
mARW1_119	bin.1.strict	ARW1	87.41	1.903	0.71	Deltaproteobacteria	121	160632	7349484	d__Bacteria;p__Myxococcota;c__UBA796;o__UBA796;f__GCA-2862545;g__;s__	-	199	199_1	80.5233	199_1	2	99.59	99.59
mARW1_142	bin.124.permissive	ARW1	63.58	2.006	0.373	Bacteria	373	4094	1258224	d__Bacteria;p__Patescibacteria;c__Gracilibacteria;o__UBA1369;f__;g__;s__	-	229	229_0	55.3769	229_0	1
mARW7_127	bin.115.permissive	ARW7	63.85	0.854	0.524	Bacteria	3	170349	835184	d__Bacteria;p__Patescibacteria;c__Paceibacteria;o__UBA9983_A;f__UBA2163;g__;s__	-	287	287_1	62.5406	287_1	2	99.99	99.99
mARW1_84	bin.82.strict	ARW1	95.45	0	0.611	Bacteria	24	1008592	4383952	d__Bacteria;p__Planctomycetota;c__Phycisphaerae;o__Phycisphaerales;f__Phycisphaeraceae;g__;s__	-	38	38_1	98.4519	38_1	2	99.99	99.99
mARW7_79	bin.132.permissive	ARW7	95.45	0	0.653	Bacteria	94	155504	4352442	d__Bacteria;p__Planctomycetota;c__Phycisphaerae;o__Phycisphaerales;f__Phycisphaeraceae;g__;s__	-	37	37_1	98.0916	37_1	2	99.91	99.91
mARW1_149	bin.150.orig	ARW1	50.42	0	0.634	Bacteria	1523	1919	2899606	d__Bacteria;p__Planctomycetota;c__Phycisphaerae;o__Phycisphaerales;f__Phycisphaeraceae;g__Phycisphaera;s__	-	42	42_0	52.0719	42_0	1
mARW7_61	bin.41.orig	ARW7	96.59	0	0.653	Bacteria	10	966872	3758091	d__Bacteria;p__Planctomycetota;c__Phycisphaerae;o__Phycisphaerales;f__SM1A02;g__REDD01;s__	-	32	32_1	99.5827	32_1	4	100	99.98
mARW1_69	bin.4.permissive	ARW1	96.59	0	0.625	Bacteria	25	480283	3511169	d__Bacteria;p__Planctomycetota;c__Phycisphaerae;o__Phycisphaerales;f__SM1A02;g__UBA1924;s__	-	24	24_1	99.4307	24_1	2	99.99	99.99
mARW1_70	bin.87.permissive	ARW1	96.59	0	0.661	Bacteria	20	453746	2981381	d__Bacteria;p__Planctomycetota;c__Phycisphaerae;o__Phycisphaerales;f__SM1A02;g__UBA1924;s__	-	27	27_1	99.5732	27_1	3	99.99	99.99
mARW1_77	bin.95.permissive	ARW1	95.93	0	0.558	Bacteria	111	175929	7478363	d__Bacteria;p__Planctomycetota;c__Planctomycetes;o__Pirellulales;f__Pirellulaceae;g__Rhodopirellula;s__Rhodopirellula europaea	topological placement and ANI have congruent species assignments	16	16_1	98.5581	16_1	2	99.99	99.99
mARW1_129	bin.98.permissive	ARW1	78.18	1.903	0.544	Bacteria	2488	2462	5649231	d__Bacteria;p__Planctomycetota;c__Planctomycetes;o__Pirellulales;f__Pirellulaceae;g__UBA11363;s__	-	15	15_1	70.3701	15_1	2	99.84	99.84
mARW1_34	bin.78.strict	ARW1	99.08	0.324	0.59	Alphaproteobacteria	19	359355	3406294	d__Bacteria;p__Proteobacteria;c__Alphaproteobacteria;o__Caulobacterales;f__Hyphomonadaceae;g__Henriciella;s__	-	66	66_1	100.238	66_1	3	99.95	99.95
mARW1_45	bin.58.permissive	ARW1	98.59	0.432	0.546	Alphaproteobacteria	46	335026	3889919	d__Bacteria;p__Proteobacteria;c__Alphaproteobacteria;o__Caulobacterales;f__Hyphomonadaceae;g__Henriciella;s__	-	68	68_1	99.1925	68_1	3	99.99	99.98
mARW7_131	bin.81.strict	ARW7	60.32	1.985	0.593	Alphaproteobacteria	988	2215	1994986	d__Bacteria;p__Proteobacteria;c__Alphaproteobacteria;o__Caulobacterales;f__Hyphomonadaceae;g__Henriciella;s__	-	76	76_0	52.0693	76_0	1
mARW7_36	bin.32.strict	ARW7	98.56	0.811	0.556	Alphaproteobacteria	14	553340	3462345	d__Bacteria;p__Proteobacteria;c__Alphaproteobacteria;o__Caulobacterales;f__Hyphomonadaceae;g__Henriciella;s__	-	70	70_1	97.3864	70_1	2	99.99	99.99
mARW7_40	bin.1.permissive	ARW7	98.45	0.162	0.558	Alphaproteobacteria	53	544227	3508770	d__Bacteria;p__Proteobacteria;c__Alphaproteobacteria;o__Caulobacterales;f__Hyphomonadaceae;g__Henriciella;s__	-	69	69_1	100.508	69_1	2	100	100
mARW7_73	bin.80.orig	ARW7	95.9	0.487	0.586	Alphaproteobacteria	91	64941	3418279	d__Bacteria;p__Proteobacteria;c__Alphaproteobacteria;o__Caulobacterales;f__Hyphomonadaceae;g__Henriciella;s__	-	65	65_1	95.8936	65_1	2	99.99	99.99
mARW7_8	bin.31.strict	ARW7	100	0.649	0.618	Alphaproteobacteria	38	279854	3470653	d__Bacteria;p__Proteobacteria;c__Alphaproteobacteria;o__Caulobacterales;f__Hyphomonadaceae;g__Hyphomonas;s__	-	58	58_1	99.4785	58_1	2	99.98	99.98
mARW7_118	bin.53.permissive	ARW7	71.87	0.533	0.579	Alphaproteobacteria	572	7631	3106667	d__Bacteria;p__Proteobacteria;c__Alphaproteobacteria;o__Caulobacterales;f__Hyphomonadaceae;g__Hyphomonas;s__Hyphomonas atlantica	topological placement and ANI have congruent species assignments	59	59_0	71.1594	59_0	1
mARW1_22	bin.9.strict	ARW1	99.44	0.354	0.65	Alphaproteobacteria	43	133394	2898902	d__Bacteria;p__Proteobacteria;c__Alphaproteobacteria;o__Caulobacterales;f__Maricaulaceae;g__Hyphobacterium;s__	-	176	176_1	100.233	176_1	2	99.97	99.97
mARW7_47	bin.124.strict	ARW7	98.25	0.541	0.631	Alphaproteobacteria	16	226131	2719663	d__Bacteria;p__Proteobacteria;c__Alphaproteobacteria;o__Caulobacterales;f__Maricaulaceae;g__Hyphobacterium;s__	-	173	173_1	98.3303	173_1	2	99.99	99.99
mARW7_69	bin.117.orig	ARW7	96.08	1.028	0.621	Alphaproteobacteria	64	72278	2749778	d__Bacteria;p__Proteobacteria;c__Alphaproteobacteria;o__Caulobacterales;f__Maricaulaceae;g__Hyphobacterium;s__	-	174	174_1	93.3695	174_1	2	99.87	99.87
mARW7_109	bin.33.strict	ARW7	88.18	0.27	0.664	Alphaproteobacteria	249	19535	3092352	d__Bacteria;p__Proteobacteria;c__Alphaproteobacteria;o__Caulobacterales;f__Maricaulaceae;g__Maricaulis;s__	-	178	178_1	88.9754	178_1	2	99.82	99.82
mARW1_43	bin.2.orig	ARW1	98.75	0.654	0.659	Alphaproteobacteria	23	374430	3173890	d__Bacteria;p__Proteobacteria;c__Alphaproteobacteria;o__Caulobacterales;f__Maricaulaceae;g__Oceanicaulis;s__	-	170	170_1	98.2667	170_1	2	99.99	99.99
mARW1_18	bin.126.strict	ARW1	99.51	0.248	0.638	Alphaproteobacteria	37	251068	3267521	d__Bacteria;p__Proteobacteria;c__Alphaproteobacteria;o__Caulobacterales;f__Maricaulaceae;g__Oceanicaulis;s__Oceanicaulis sp000152745	topological placement and ANI have congruent species assignments	171	171_1	100.97	171_1	2	99.99	99.99
mARW7_31	bin.93.permissive	ARW7	98.7	0.63	0.54	Alphaproteobacteria	35	163131	3158049	d__Bacteria;p__Proteobacteria;c__Alphaproteobacteria;o__Caulobacterales;f__Parvularculaceae;g__Aquisalinus;s__	-	79	79_1	98.1981	79_1	2	99.99	99.99
mARW1_71	bin.93.permissive	ARW1	96.39	0.217	0.481	Alphaproteobacteria	6	1076275	1960163	d__Bacteria;p__Proteobacteria;c__Alphaproteobacteria;o__Micavibrionales;f__Micavibrionaceae;g__;s__	-	215	215_1	98.321	215_1	2	100	100
mARW1_82	bin.51.strict	ARW1	95.52	0.217	0.434	Alphaproteobacteria	10	389616	1851601	d__Bacteria;p__Proteobacteria;c__Alphaproteobacteria;o__Micavibrionales;f__Micavibrionaceae;g__;s__	-	217	217_1	97.4354	217_1	2	100	100
mARW1_88	bin.85.permissive	ARW1	95.09	0.217	0.534	Alphaproteobacteria	27	211581	1849619	d__Bacteria;p__Proteobacteria;c__Alphaproteobacteria;o__Micavibrionales;f__Micavibrionaceae;g__;s__	-	156	156_1	96.6677	156_1	2	99.99	99.99
mARW7_85	bin.19.orig	ARW7	94.91	0.449	0.457	Alphaproteobacteria	20	196364	2152025	d__Bacteria;p__Proteobacteria;c__Alphaproteobacteria;o__Micavibrionales;f__Micavibrionaceae;g__JAACQG01;s__	-	243	243_1	95.3583	243_1	2	99.98	99.98
mARW1_101	bin.10.orig	ARW1	92.46	0	0.446	Bacteria	131	14690	1640810	d__Bacteria;p__Proteobacteria;c__Alphaproteobacteria;o__Micavibrionales;f__Micavibrionaceae;g__UBA9664;s__	-	218	218_1	94.552	218_1	2	99.97	99.97
mARW7_60	bin.118.permissive	ARW7	96.7	1.594	0.436	Bacteria	355	14000	2472493	d__Bacteria;p__Proteobacteria;c__Alphaproteobacteria;o__Micavibrionales;f__UBA2020;g__;s__	-	220	220_0	90.8227	220_0	1
mARW1_80	bin.83.orig	ARW1	95.69	0	0.388	Bacteria	42	69539	1361995	d__Bacteria;p__Proteobacteria;c__Alphaproteobacteria;o__Paracaedibacterales;f__;g__;s__	-	35	35_1	98.1111	35_1	2	100	100
mARW1_131	bin.13.strict	ARW1	73.51	2.536	0.613	Alphaproteobacteria	1015	3076	2638801	d__Bacteria;p__Proteobacteria;c__Alphaproteobacteria;o__Parvibaculales;f__Parvibaculaceae;g__Tepidicaulis;s__Tepidicaulis marinus	topological placement and ANI have congruent species assignments	167	167_1	62.575	167_1	2	99.87	99.87
mARW7_62	bin.18.orig	ARW7	96.52	0	0.642	Alphaproteobacteria	122	28131	3141625	d__Bacteria;p__Proteobacteria;c__Alphaproteobacteria;o__Parvibaculales;f__Phaeomarinobacteraceae;g__Pyruvatibacter;s__Pyruvatibacter mobilis	topological placement and ANI have congruent species assignments	72	72_1	98.8569	72_1	2	99.66	99.66
mARW7_71	bin.94.permissive	ARW7	96.05	0.2	0.572	Rhizobiales	74	136411	3628759	d__Bacteria;p__Proteobacteria;c__Alphaproteobacteria;o__Rhizobiales;f__Cohaesibacteraceae;g__;s__	-	140	140_1	97.6174	140_1	2	99.92	99.92
mARW7_72	bin.125.permissive	ARW7	95.97	0.2	0.595	Rhizobiales	69	122130	3671319	d__Bacteria;p__Proteobacteria;c__Alphaproteobacteria;o__Rhizobiales;f__Cohaesibacteraceae;g__;s__	-	139	139_1	97.5849	139_1	3	99.95	99.94
mARW7_26	bin.112.strict	ARW7	98.9	2.459	0.615	Rhizobiales	37	422656	4135907	d__Bacteria;p__Proteobacteria;c__Alphaproteobacteria;o__Rhizobiales;f__Devosiaceae;g__Devosia;s__Devosia indica	topological placement and ANI have congruent species assignments	71	71_1	89.418	71_1	2	99.96	99.96
mARW1_17	bin.117.permissive	ARW1	99.53	1.204	0.427	Rhizobiales	12	1674196	3153397	d__Bacteria;p__Proteobacteria;c__Alphaproteobacteria;o__Rhizobiales;f__Hyphomicrobiaceae;g__;s__	-	210	210_1	96.6735	210_1	3	99.99	99.99
mARW1_21	bin.127.strict	ARW1	99.45	0.803	0.489	Rhizobiales	28	194124	2932289	d__Bacteria;p__Proteobacteria;c__Alphaproteobacteria;o__Rhizobiales;f__Hyphomicrobiaceae;g__;s__	-	242	242_1	98.079	242_1	2	99.99	99.99
mARW1_33	bin.76.permissive	ARW1	99.09	0.387	0.501	Rhizobiales	15	1069690	3543233	d__Bacteria;p__Proteobacteria;c__Alphaproteobacteria;o__Rhizobiales;f__Rhizobiaceae;g__Ahrensia;s__	-	29	29_1	100.17	29_1	2	100	100
mARW7_5	bin.126.strict	ARW7	100	0.096	0.61	Rhizobiales	72	392628	4740948	d__Bacteria;p__Proteobacteria;c__Alphaproteobacteria;o__Rhizobiales;f__Rhizobiaceae;g__Hoeflea;s__	-	143	143_1	102.317	143_1	3	99.99	99.82
mARW7_63	bin.7.strict	ARW7	96.5	0.708	0.615	Rhizobiales	106	162924	5196665	d__Bacteria;p__Proteobacteria;c__Alphaproteobacteria;o__Rhizobiales;f__Rhizobiaceae;g__Hoeflea;s__Hoeflea sp902498795	topological placement and ANI have congruent species assignments	144	144_1	95.6494	144_1	3	99.94	99.94
mARW1_2	bin.62.strict	ARW1	100	0	0.529	Rhizobiales	26	980253	3788904	d__Bacteria;p__Proteobacteria;c__Alphaproteobacteria;o__Rhizobiales;f__Rhizobiaceae;g__JAALLB01;s__	-	164	164_1	102.996	164_1	2	100	100
mARW7_28	bin.64.permissive	ARW7	98.79	0.387	0.648	Rhizobiales	75	660783	3679052	d__Bacteria;p__Proteobacteria;c__Alphaproteobacteria;o__Rhizobiales;f__Rhizobiaceae;g__Roseitalea;s__Roseitalea stylonematis	topological placement and ANI have congruent species assignments	162	162_1	99.765	162_1	3	100	99.99
mARW1_93	bin.109.strict	ARW1	94.26	1.107	0.613	Rhizobiales	163	71274	5749243	d__Bacteria;p__Proteobacteria;c__Alphaproteobacteria;o__Rhizobiales;f__Stappiaceae;g__Roseibium;s__	-	146	146_1	91.1515	146_1	2	99.94	99.94
mARW7_115	bin.71.permissive	ARW7	79.65	0	0.56	Bacteria	523	21084	7354310	d__Bacteria;p__Proteobacteria;c__Alphaproteobacteria;o__Rhizobiales;f__Stappiaceae;g__Roseibium;s__	-	166	166_1	81.8311	166_1	2	99.93	99.93
mARW7_133	bin.29.permissive	ARW7	58.62	1.724	0.577	Bacteria	991	4596	4037379	d__Bacteria;p__Proteobacteria;c__Alphaproteobacteria;o__Rhizobiales;f__Stappiaceae;g__Roseibium;s__	-	149	149_0	51.8401	149_0	1
mARW7_100	bin.26.strict	ARW7	91.81	0.791	0.589	Rhizobiales	276	38525	6847575	d__Bacteria;p__Proteobacteria;c__Alphaproteobacteria;o__Rhizobiales;f__Stappiaceae;g__Roseibium;s__Roseibium aggregatum_A	topological placement and ANI have congruent species assignments	147	147_1	90.1945	147_1	2	99.31	99.31
mARW1_98	bin.122.strict	ARW1	94.06	1.687	0.671	Rhizobiales	50	458291	4107638	d__Bacteria;p__Proteobacteria;c__Alphaproteobacteria;o__Rhizobiales;f__Stappiaceae;g__Stappia;s__	-	154	154_1	88.5172	154_1	2	99.88	99.88
mARW7_15	bin.15.permissive	ARW7	99.57	0.316	0.651	Rhizobiales	62	529602	4070684	d__Bacteria;p__Proteobacteria;c__Alphaproteobacteria;o__Rhizobiales;f__Stappiaceae;g__Stappia;s__	-	152	152_1	100.852	152_1	2	99.98	99.98
mARW7_68	bin.129.permissive	ARW7	96.12	1.529	0.656	Rhizobiales	169	82648	4459500	d__Bacteria;p__Proteobacteria;c__Alphaproteobacteria;o__Rhizobiales;f__Stappiaceae;g__Stappia;s__	-	153	153_1	90.9456	153_1	2	99.89	99.89
mARW7_42	bin.27.orig	ARW7	98.39	0.227	0.566	Rhodobacteraceae	88	37171	2335756	d__Bacteria;p__Proteobacteria;c__Alphaproteobacteria;o__Rhodobacterales;f__Rhodobacteraceae;g__;s__	-	100	100_1	99.6389	100_1	2	99.07	99.07
mARW7_50	bin.116.strict	ARW7	97.74	0.862	0.615	Rhodobacteraceae	122	154194	4915442	d__Bacteria;p__Proteobacteria;c__Alphaproteobacteria;o__Rhodobacterales;f__Rhodobacteraceae;g__;s__	-	103	103_1	96.024	103_1	2	99.98	99.98
mARW7_101	bin.5.strict	ARW7	91.67	2.335	0.698	Rhodobacteraceae	439	22832	4153371	d__Bacteria;p__Proteobacteria;c__Alphaproteobacteria;o__Rhodobacterales;f__Rhodobacteraceae;g__AWRV01;s__	-	113	113_1	82.2116	113_1	2	99.73	99.73
mARW7_117	bin.134.permissive	ARW7	74.42	0	0.59	Bacteria	405	28370	4454305	d__Bacteria;p__Proteobacteria;c__Alphaproteobacteria;o__Rhodobacterales;f__Rhodobacteraceae;g__Epibacterium;s__Epibacterium mobile	topological placement and ANI have congruent species assignments	101	101_1	76.6617	101_1	2	99.89	99.89
mARW1_23	bin.20.strict	ARW1	99.35	0	0.602	Rhodobacteraceae	82	158895	4305858	d__Bacteria;p__Proteobacteria;c__Alphaproteobacteria;o__Rhodobacterales;f__Rhodobacteraceae;g__Epibacterium;s__Epibacterium sp000014065	topological placement and ANI have congruent species assignments	102	102_1	101.973	102_1	2	99.93	99.93
mARW1_51	bin.53.strict	ARW1	98.34	1.01	0.658	Rhodobacteraceae	98	100544	3968435	d__Bacteria;p__Proteobacteria;c__Alphaproteobacteria;o__Rhodobacterales;f__Rhodobacteraceae;g__Fluviibacterium;s__Fluviibacterium sp003172915	topological placement and ANI have congruent species assignments	83	83_1	95.7912	83_1	2	99.95	99.95
mARW1_63	bin.131.strict	ARW1	97.21	0.186	0.633	Rhodobacteraceae	88	139327	4746122	d__Bacteria;p__Proteobacteria;c__Alphaproteobacteria;o__Rhodobacterales;f__Rhodobacteraceae;g__FREY01;s__	-	106	106_1	98.8545	106_1	2	99.98	99.98
mARW1_75	bin.100.strict	ARW1	96.05	0.303	0.639	Rhodobacteraceae	70	92494	2934580	d__Bacteria;p__Proteobacteria;c__Alphaproteobacteria;o__Rhodobacterales;f__Rhodobacteraceae;g__HLUCCA08;s__HLUCCA08 sp003129565	topological placement and ANI have congruent species assignments	110	110_1	97.0184	110_1	3	99.97	99.97
mARW1_62	bin.12.strict	ARW1	97.48	0.527	0.65	Rhodobacteraceae	111	203859	5702530	d__Bacteria;p__Proteobacteria;c__Alphaproteobacteria;o__Rhodobacterales;f__Rhodobacteraceae;g__Mameliella;s__Mameliella alba	topological placement and ANI have congruent species assignments	114	114_0	97.4997	114_0	1
mARW1_143	bin.148.strict	ARW1	63.05	1.138	0.642	Rhodobacteraceae	1258	2940	3044914	d__Bacteria;p__Proteobacteria;c__Alphaproteobacteria;o__Rhodobacterales;f__Rhodobacteraceae;g__Maritimibacter;s__	-	82	82_0	59.0957	82_0	1
mARW7_59	bin.84.orig	ARW7	96.78	0.723	0.667	Rhodobacteraceae	128	51996	3942617	d__Bacteria;p__Proteobacteria;c__Alphaproteobacteria;o__Rhodobacterales;f__Rhodobacteraceae;g__Maritimibacter;s__Maritimibacter sp009882975	topological placement and ANI have congruent species assignments	81	81_1	95.524	81_1	2	99.97	99.97
mARW1_99	bin.55.permissive	ARW1	93.94	2.086	0.564	Rhodobacteraceae	377	12100	2816548	d__Bacteria;p__Proteobacteria;c__Alphaproteobacteria;o__Rhodobacterales;f__Rhodobacteraceae;g__Marivivens;s__Marivivens sp001908835	topological placement and ANI have congruent species assignments	78	78_1	85.5623	78_1	1
mARW7_16	bin.36.strict	ARW7	99.55	0.618	0.56	Rhodobacteraceae	50	147592	3112078	d__Bacteria;p__Proteobacteria;c__Alphaproteobacteria;o__Rhodobacterales;f__Rhodobacteraceae;g__Marivivens;s__Marivivens sp001908835	topological placement and ANI have congruent species assignments	78	78_2	99.0445	78_2	1
mARW1_100	bin.52.strict	ARW1	93.88	0.2	0.698	Alphaproteobacteria	416	18401	4934026	d__Bacteria;p__Proteobacteria;c__Alphaproteobacteria;o__Rhodobacterales;f__Rhodobacteraceae;g__Neomegalonema;s__	-	86	86_1	95.0314	86_1	2	99.68	99.68
mARW1_20	bin.107.orig	ARW1	99.45	0	0.634	Rhodobacteraceae	98	68466	3944469	d__Bacteria;p__Proteobacteria;c__Alphaproteobacteria;o__Rhodobacterales;f__Rhodobacteraceae;g__Nioella;s__Nioella sediminis	topological placement and ANI have congruent species assignments	120	120_1	101.882	120_1	2	99.32	99.32
mARW1_12	bin.105.orig	ARW1	99.68	0	0.601	Rhodobacteraceae	34	142421	3552607	d__Bacteria;p__Proteobacteria;c__Alphaproteobacteria;o__Rhodobacterales;f__Rhodobacteraceae;g__Phaeobacter;s__Phaeobacter italicus	topological placement and ANI have congruent species assignments	105	105_1	102.257	105_1	2	99.99	99.99
mARW1_67	bin.32.strict	ARW1	96.77	0.451	0.656	Rhodobacteraceae	75	119201	3740175	d__Bacteria;p__Proteobacteria;c__Alphaproteobacteria;o__Rhodobacterales;f__Rhodobacteraceae;g__Pseudooceanicola;s__	-	124	124_1	97.0531	124_1	3	99.99	99.93
mARW7_98	bin.3.orig	ARW7	92.04	2.226	0.647	Rhodobacteraceae	282	19386	3693220	d__Bacteria;p__Proteobacteria;c__Alphaproteobacteria;o__Rhodobacterales;f__Rhodobacteraceae;g__Pseudooceanicola;s__Pseudooceanicola nitratireducens	topological placement and ANI have congruent species assignments	125	125_1	83.0651	125_1	2	99.87	99.87
mARW7_91	bin.109.strict	ARW7	93.61	1.04	0.616	Rhodobacteraceae	165	66503	4250944	d__Bacteria;p__Proteobacteria;c__Alphaproteobacteria;o__Rhodobacterales;f__Rhodobacteraceae;g__Pseudophaeobacter_A;s__Pseudophaeobacter_A gallaeciensis_A	topological placement and ANI have congruent species assignments	107	107_1	90.8431	107_1	2	99.96	99.96
mARW7_94	bin.91.orig	ARW7	92.81	0.907	0.706	Rhodobacteraceae	253	24862	4049455	d__Bacteria;p__Proteobacteria;c__Alphaproteobacteria;o__Rhodobacterales;f__Rhodobacteraceae;g__Rhodobacter_B;s__	-	129	129_1	90.4942	129_1	2	99.72	99.72
mARW1_25	bin.61.permissive	ARW1	99.33	0.656	0.607	Rhodobacteraceae	62	2161781	3645074	d__Bacteria;p__Proteobacteria;c__Alphaproteobacteria;o__Rhodobacterales;f__Rhodobacteraceae;g__Rhodophyticola;s__Rhodophyticola sp007827395	topological placement and ANI have congruent species assignments	117	117_1	99.2174	117_1	4	100	100
mARW7_105	bin.22.strict	ARW7	89.67	2.121	0.662	Rhodobacteraceae	429	11917	3556016	d__Bacteria;p__Proteobacteria;c__Alphaproteobacteria;o__Rhodobacterales;f__Rhodobacteraceae;g__Roseicyclus;s__	-	116	116_1	81.1244	116_1	2	99.31	99.31
mARW7_43	bin.69.strict	ARW7	98.39	0.505	0.641	Rhodobacteraceae	72	145170	3789034	d__Bacteria;p__Proteobacteria;c__Alphaproteobacteria;o__Rhodobacterales;f__Rhodobacteraceae;g__Roseicyclus;s__	-	118	118_1	98.4459	118_1	2	99.97	99.97
mARW1_107	bin.28.strict	ARW1	90.61	0.517	0.687	Rhodobacteraceae	229	28287	3289323	d__Bacteria;p__Proteobacteria;c__Alphaproteobacteria;o__Rhodobacterales;f__Rhodobacteraceae;g__Roseovarius;s__	-	98	98_1	90.2531	98_1	2	99.8	99.8
mARW7_111	bin.59.strict	ARW7	87.22	0.753	0.651	Rhodobacteraceae	259	24610	3284842	d__Bacteria;p__Proteobacteria;c__Alphaproteobacteria;o__Rhodobacterales;f__Rhodobacteraceae;g__Roseovarius;s__	-	96	96_1	85.6513	96_1	2	99.74	99.74
mARW7_33	bin.72.orig	ARW7	98.62	0.175	0.629	Rhodobacteraceae	68	82635	3692251	d__Bacteria;p__Proteobacteria;c__Alphaproteobacteria;o__Rhodobacterales;f__Rhodobacteraceae;g__Roseovarius;s__	-	95	95_1	100.204	95_1	2	99.99	99.99
mARW1_59	bin.94.strict	ARW1	97.75	1.822	0.659	Rhodobacteraceae	99	77167	3602125	d__Bacteria;p__Proteobacteria;c__Alphaproteobacteria;o__Rhodobacterales;f__Rhodobacteraceae;g__Roseovarius;s__Roseovarius nitratireducens	topological placement and ANI have congruent species assignments	99	99_0	91.1091	99_0	1
mARW1_111	bin.29.strict	ARW1	90.07	1.631	0.643	Rhodobacteraceae	251	23025	3435524	d__Bacteria;p__Proteobacteria;c__Alphaproteobacteria;o__Rhodobacterales;f__Rhodobacteraceae;g__Roseovarius;s__Roseovarius nubinhibens	topological placement and ANI have congruent species assignments	93	93_1	84.0965	93_1	2	99.85	99.85
mARW7_64	bin.43.strict	ARW7	96.49	0.445	0.578	Rhodobacteraceae	155	57046	4514982	d__Bacteria;p__Proteobacteria;c__Alphaproteobacteria;o__Rhodobacterales;f__Rhodobacteraceae;g__Ruegeria;s__	-	89	89_1	96.6458	89_1	2	99.98	99.98
mARW1_117	bin.44.permissive	ARW1	87.78	0	0.685	Rhodobacteraceae	163	40998	3252082	d__Bacteria;p__Proteobacteria;c__Alphaproteobacteria;o__Rhodobacterales;f__Rhodobacteraceae;g__Sulfitobacter;s__	-	134	134_0	90.1309	134_0	1
mARW7_25	bin.28.strict	ARW7	98.94	0.401	0.579	Rhodobacteraceae	27	905494	3609603	d__Bacteria;p__Proteobacteria;c__Alphaproteobacteria;o__Rhodobacterales;f__Rhodobacteraceae;g__Thalassococcus;s__Thalassococcus halodurans	topological placement and ANI have congruent species assignments	77	77_1	99.9134	77_1	2	99.99	99.99
mARW1_60	bin.38.strict	ARW1	97.69	0.454	0.687	Rhodobacteraceae	93	149919	4515797	d__Bacteria;p__Proteobacteria;c__Alphaproteobacteria;o__Rhodobacterales;f__Rhodobacteraceae;g__Tranquillimonas;s__	-	128	128_1	98.0079	128_1	2	99.98	99.98
mARW7_125	bin.107.strict	ARW7	68.04	2.338	0.643	Rhodospirillales	1125	2456	2504144	d__Bacteria;p__Proteobacteria;c__Alphaproteobacteria;o__Rhodospirillales;f__Casp-alpha2;g__UBA1479;s__UBA1479 sp002325375	topological placement and ANI have congruent species assignments	192	192_0	58.0484	192_0	1
mARW1_110	bin.18.permissive	ARW1	90.12	2.386	0.305	Rickettsiales	269	5916	1238998	d__Bacteria;p__Proteobacteria;c__Alphaproteobacteria;o__Rickettsiales;f__33-17;g__;s__	-	201	201_1	80.0766	201_1	2	99.83	99.83
mARW1_126	bin.24.permissive	ARW1	83.54	0.652	0.661	Alphaproteobacteria	626	6870	3114620	d__Bacteria;p__Proteobacteria;c__Alphaproteobacteria;o__SMXS01;f__SMXS01;g__;s__	-	73	73_0	82.201	73_0	1
mARW1_9	bin.96.permissive	ARW1	99.92	2.318	0.533	Alphaproteobacteria	109	61181	3610573	d__Bacteria;p__Proteobacteria;c__Alphaproteobacteria;o__Sneathiellales;f__Sneathiellaceae;g__Sneathiella;s__	-	142	142_1	90.7244	142_1	2	99.98	99.98
mARW1_37	bin.16.permissive	ARW1	98.91	0	0.549	Alphaproteobacteria	27	274563	3958739	d__Bacteria;p__Proteobacteria;c__Alphaproteobacteria;o__Sphingomonadales;f__;g__;s__	-	161	161_1	101.631	161_1	2	99.94	99.94
mARW7_30	bin.111.permissive	ARW7	98.74	1.194	0.597	Sphingomonadales	36	224225	2915504	d__Bacteria;p__Proteobacteria;c__Alphaproteobacteria;o__Sphingomonadales;f__Sphingomonadaceae;g__Altererythrobacter;s__	-	54	54_1	95.456	54_1	2	99.08	99.08
mARW1_38	bin.120.strict	ARW1	98.91	0.597	0.674	Sphingomonadales	37	683286	3520195	d__Bacteria;p__Proteobacteria;c__Alphaproteobacteria;o__Sphingomonadales;f__Sphingomonadaceae;g__Erythrobacter;s__	-	133	133_1	98.8789	133_1	2	99.99	99.99
mARW7_132	bin.67.permissive	ARW7	59.85	1.724	0.631	Bacteria	513	4907	2050516	d__Bacteria;p__Proteobacteria;c__Alphaproteobacteria;o__Sphingomonadales;f__Sphingomonadaceae;g__Erythrobacter;s__	-	57	57_0	53.0817	57_0	1
mARW7_35	bin.20.permissive	ARW7	98.58	0.853	0.593	Sphingomonadales	28	386238	3615864	d__Bacteria;p__Proteobacteria;c__Alphaproteobacteria;o__Sphingomonadales;f__Sphingomonadaceae;g__Erythrobacter;s__	-	53	53_1	97.1805	53_1	2	99.97	99.97
mARW1_102	bin.23.permissive	ARW1	92.46	0.642	0.624	Sphingomonadales	159	30028	2949241	d__Bacteria;p__Proteobacteria;c__Alphaproteobacteria;o__Sphingomonadales;f__Sphingomonadaceae;g__Erythrobacter;s__Erythrobacter sp002706445	topological placement and ANI have congruent species assignments	56	56_1	91.5028	56_1	2	99.94	99.94
mARW1_145	bin.149.orig	ARW1	62.04	1.944	0.682	Rhodocyclaceae	1077	2197	2241206	d__Bacteria;p__Proteobacteria;c__Gammaproteobacteria;o__Burkholderiales;f__Rhodocyclaceae;g__Azoarcus_D;s__	-	33	33_0	53.9992	33_0	1
mARW1_61	bin.35.strict	ARW1	97.51	0.673	0.448	Gammaproteobacteria	260	28416	4187857	d__Bacteria;p__Proteobacteria;c__Gammaproteobacteria;o__Enterobacterales;f__Alteromonadaceae;g__Alteromonas;s__Alteromonas macleodii	topological placement and ANI have congruent species assignments	235	235_1	96.3761	235_1	2	99.48	99.48
mARW7_4	bin.54.strict	ARW7	100	0.037	0.474	Gammaproteobacteria	11	300251	2766740	d__Bacteria;p__Proteobacteria;c__Gammaproteobacteria;o__Enterobacterales;f__Alteromonadaceae;g__Idiomarina;s__Idiomarina sp002685255	topological placement and ANI have congruent species assignments	36	36_1	102.572	36_1	2	100	100
mARW7_88	bin.98.strict	ARW7	94.42	0.45	0.407	Gammaproteobacteria	103	73472	4439134	d__Bacteria;p__Proteobacteria;c__Gammaproteobacteria;o__Enterobacterales;f__Alteromonadaceae;g__Pseudoalteromonas;s__Pseudoalteromonas arabiensis	topological placement and ANI have congruent species assignments	232	232_1	94.6031	232_1	2	99.98	99.98
mARW7_6	bin.113.orig	ARW7	100	0.337	0.413	Gammaproteobacteria	69	120236	4455606	d__Bacteria;p__Proteobacteria;c__Gammaproteobacteria;o__Enterobacterales;f__Alteromonadaceae;g__Pseudoalteromonas;s__Pseudoalteromonas atlantica	topological placement and ANI have congruent species assignments	231	231_1	100.894	231_1	2	99.99	99.99
mARW1_147	bin.97.permissive	ARW1	52.55	2.556	0.434	Gammaproteobacteria	1039	1599	1686603	d__Bacteria;p__Proteobacteria;c__Gammaproteobacteria;o__Enterobacterales;f__Kangiellaceae;g__Kangiella;s__	-	187	187_1	41.3727	187_1	1
mARW7_122	bin.75.permissive	ARW7	69.89	0.99	0.42	Gammaproteobacteria	541	3523	1795596	d__Bacteria;p__Proteobacteria;c__Gammaproteobacteria;o__Enterobacterales;f__Kangiellaceae;g__Kangiella;s__	-	187	187_2	66.7201	187_2	1
mARW7_134	bin.95.orig	ARW7	54.29	4.518	0.465	Gammaproteobacteria	1208	1695	2108913	d__Bacteria;p__Proteobacteria;c__Gammaproteobacteria;o__HTCC5015;f__HTCC5015;g__;s__	-	241	241_0	33.3157	241_0	1
mARW7_46	bin.60.permissive	ARW7	98.27	0.912	0.529	Gammaproteobacteria	101	43949	2446653	d__Bacteria;p__Proteobacteria;c__Gammaproteobacteria;o__Nitrosococcales;f__Methylophagaceae;g__Methylophaga;s__	-	10	10_0	96.0618	10_0	1
mARW1_14	bin.60.orig	ARW1	99.64	0.443	0.448	Gammaproteobacteria	27	151334	3112510	d__Bacteria;p__Proteobacteria;c__Gammaproteobacteria;o__Nitrosococcales;f__Methylophagaceae;g__Methylophaga;s__Methylophaga sp002354555	topological placement and ANI have congruent species assignments	7	7_1	100.045	7_1	2	99.99	99.99
mARW1_29	bin.48.permissive	ARW1	99.26	0.953	0.657	Gammaproteobacteria	24	266434	3510566	d__Bacteria;p__Proteobacteria;c__Gammaproteobacteria;o__Pseudomonadales;f__Halieaceae;g__Chromatocurvus;s__	-	204	204_1	97.265	204_1	3	99.75	99.74
mARW1_24	bin.80.strict	ARW1	99.34	1.195	0.612	Gammaproteobacteria	39	163267	3945080	d__Bacteria;p__Proteobacteria;c__Gammaproteobacteria;o__Pseudomonadales;f__Halieaceae;g__Haliea;s__Haliea salexigens	topological placement and ANI have congruent species assignments	202	202_1	95.9714	202_1	2	99.91	99.91
mARW1_11	bin.102.strict	ARW1	99.78	2.308	0.616	Gammaproteobacteria	93	148345	3906823	d__Bacteria;p__Proteobacteria;c__Gammaproteobacteria;o__Pseudomonadales;f__Halieaceae;g__Haliea;s__Haliea sp002414665	topological placement and ANI have congruent species assignments	203	203_1	90.8305	203_1	2	99.8	99.8
mARW1_35	bin.68.strict	ARW1	99.08	1.544	0.586	Gammaproteobacteria	27	319293	4146484	d__Bacteria;p__Proteobacteria;c__Gammaproteobacteria;o__Pseudomonadales;f__Halieaceae;g__Halioglobus;s__	-	12	12_0	94.1124	12_0	1
mARW1_13	bin.72.strict	ARW1	99.67	0.434	0.647	Gammaproteobacteria	16	316854	3815053	d__Bacteria;p__Proteobacteria;c__Gammaproteobacteria;o__Pseudomonadales;f__Halieaceae;g__NZNC01;s__NZNC01 sp002692965	topological placement and ANI have congruent species assignments	197	197_1	100.324	197_1	2	100	100
mARW7_119	bin.40.permissive	ARW7	71.53	1.814	0.593	Gammaproteobacteria	1097	2410	2453843	d__Bacteria;p__Proteobacteria;c__Gammaproteobacteria;o__Pseudomonadales;f__Halomonadaceae;g__Halomonas;s__Halomonas sp002696125	topological placement and ANI have congruent species assignments	188	188_0	64.1555	188_0	1
mARW7_129	bin.128.orig	ARW7	63.7	1.724	0.514	Bacteria	828	3657	2826319	d__Bacteria;p__Proteobacteria;c__Gammaproteobacteria;o__Pseudomonadales;f__HTCC2089;g__UBA4582;s__	-	238	238_1	56.8674	238_1	1
mARW1_73	bin.31.strict	ARW1	96.11	0.431	0.576	Gammaproteobacteria	120	55357	4004159	d__Bacteria;p__Proteobacteria;c__Gammaproteobacteria;o__Pseudomonadales;f__Oleiphilaceae;g__Marinobacter;s__Marinobacter salsuginis	topological placement and ANI have congruent species assignments	194	194_1	96.3485	194_1	2	99.85	99.85
mARW1_90	bin.79.strict	ARW1	94.61	1.543	0.557	Gammaproteobacteria	155	33557	3605403	d__Bacteria;p__Proteobacteria;c__Gammaproteobacteria;o__Pseudomonadales;f__Pseudohongiellaceae;g__UBA9145;s__	-	182	182_1	89.163	182_1	2	99.97	99.97
mARW7_124	bin.25.strict	ARW7	68.08	0.956	0.558	Gammaproteobacteria	978	2951	2363089	d__Bacteria;p__Proteobacteria;c__Gammaproteobacteria;o__Pseudomonadales;f__Pseudohongiellaceae;g__UBA9145;s__	-	182	182_2	65.0359	182_2	1
mARW1_118	bin.22.strict	ARW1	87.65	2.575	0.674	Gammaproteobacteria	539	6526	2876898	d__Bacteria;p__Proteobacteria;c__Gammaproteobacteria;o__Xanthomonadales;f__Wenzhouxiangellaceae;g__Wenzhouxiangella;s__	-	196	196_1	76.6861	196_1	2	99.85	99.85

## Sheet: Table S6
Supplementary Table 6. All proteins detected in the P. tricornutum ponds, with their normalized spectral abundance factor for samples across days 1 (10/27), 7 (11/02), 29 (11/24), 38 (12/03). GTDB taxonomy is ncluded for bacterial MAG assemblies. NSK_all_genomes = M. salina representative proteins; XP_Pt_Genome = P. tricornutum representative proteins. Rhodobacteraceae CAZymes are highlighted in …
MAG	GTDB_classification	GTDB_family	Protein	Description	SeqLen	Samo_ARW1_10.27	Samo_ARW12_10.27	Samo_ARW5_10.27	Samo_ARW7_10.27	Samo_ARW1_11.02	Samo_ARW5_11.02	Samo_ARW7_11.02	Samo_ARW1_11.24	Samo_ARW7_11.22	Samo_ARW12_11.24	Samo_ARW5_11.24	Samo_ARW1_12.03	Samo_ARW12_12.03	GROWTH.Total	DEMISE.Total	Grand_total
mARW1_16	d__Bacteria;p__Bacteroidota;c__Bacteroidia;o__Flavobacteriales;f__Flavobacteriaceae;g__Kordia;s__Kordia sp006383075	Flavobacteriaceae	mARW1_16.peg.1314	Outer membrane TonB-dependent transporter, utilization system for glycans and polysaccharides (PUL), SusC family	1037	0	7	1	0	0	2	0	45	52	59	40	56	85	10	337	347
XP_Pt_Genome	NA	NA	XP_002183882.1	predicted protein [Phaeodactylum tricornutum CCAP 1055/1]	1167	110	90	88	100	148	147	140	71	26	66	73	13	33	823	282	1105
mARW1_16	d__Bacteria;p__Bacteroidota;c__Bacteroidia;o__Flavobacteriales;f__Flavobacteriaceae;g__Kordia;s__Kordia sp006383075	Flavobacteriaceae	mARW1_16.peg.1318	Outer membrane TonB-dependent transporter, utilization system for glycans and polysaccharides (PUL), SusC family	1079	0	2	0	0	0	1	0	29	35	41	27	36	62	3	230	233
Contaminant	NA	NA	Contaminant_TRYP_BOVIN	TRYPSINOGEN. (sp|P00760|TRYP_BOVIN, gi|136425)	229	41	38	37	35	37	28	36	36	35	42	32	34	41	252	220	472
XP_Pt_Genome	NA	NA	XP_002183067.1	acetyl-coa carboxylase [Phaeodactylum tricornutum CCAP 1055/1]	2092	45	45	29	39	40	58	51	41	12	43	39	10	24	307	169	476
Contaminant	NA	NA	Contaminant_K2C1_HUMAN	sp|P04264 Keratin, type II cytoskeletal 1 (Cytokeratin-1) (CK-1) (Keratin-1) (K1) (67 kDa cytokeratin) (Hair alpha protein) - Homo sapiens (Human).	643	26	24	22	32	26	20	16	22	31	27	26	21	29	166	156	322
mARW1_16	d__Bacteria;p__Bacteroidota;c__Bacteroidia;o__Flavobacteriales;f__Flavobacteriaceae;g__Kordia;s__Kordia sp006383075	Flavobacteriaceae	mARW1_16.peg.2694	hypothetical protein	522	0	0	0	0	0	0	0	22	25	26	21	23	39	0	156	156
mARW1_16	d__Bacteria;p__Bacteroidota;c__Bacteroidia;o__Flavobacteriales;f__Flavobacteriaceae;g__Kordia;s__Kordia sp006383075	Flavobacteriaceae	mARW1_16.peg.3198	Lysine-epsilon oxidase (EC 1.4.3.20) antimicrobial protein LodA	650	0	0	0	0	0	0	0	18	23	26	30	28	28	0	153	153
XP_Pt_Genome	NA	NA	XP_002177351.1	protein heat shock protein Hsp70 [Phaeodactylum tricornutum CCAP 1055/1]	653	33	33	28	30	28	34	20	32	12	30	29	17	19	206	139	345
Contaminant	NA	NA	Contaminant_K22E_HUMAN	sp|P35908 Keratin, type II cytoskeletal 2 epidermal (Cytokeratin-2e) (K2e) (CK 2e) - Homo sapiens (Human).	645	28	21	18	22	25	16	16	23	24	21	23	17	26	146	134	280
XP_Pt_Genome	NA	NA	XP_002182291.1	glyceraldehyde-3-phosphate dehydrogenase precursor [Phaeodactylum tricornutum CCAP 1055/1]	379	29	31	32	31	29	33	28	31	10	26	28	16	16	213	127	340
mARW1_16	d__Bacteria;p__Bacteroidota;c__Bacteroidia;o__Flavobacteriales;f__Flavobacteriaceae;g__Kordia;s__Kordia sp006383075	Flavobacteriaceae	mARW1_16.peg.1603	Large extracellular alpha-helical protein	1844	0	0	0	0	0	0	0	12	29	26	10	13	35	0	125	125
mARW1_16	d__Bacteria;p__Bacteroidota;c__Bacteroidia;o__Flavobacteriales;f__Flavobacteriaceae;g__Kordia;s__Kordia sp006383075	Flavobacteriaceae	mARW1_16.peg.666	hypothetical protein	836	0	0	0	0	0	0	0	8	22	30	16	17	31	0	124	124
mARW1_16	d__Bacteria;p__Bacteroidota;c__Bacteroidia;o__Flavobacteriales;f__Flavobacteriaceae;g__Kordia;s__Kordia sp006383075	Flavobacteriaceae	mARW1_16.peg.1552	Protein translocase subunit SecD / Protein translocase subunit SecF	1012	0	0	0	0	0	0	0	12	23	25	14	17	28	0	119	119
XP_Pt_Genome	NA	NA	XP_002178567.1	ER luminal binding protein precursor [Phaeodactylum tricornutum CCAP 1055/1]	659	30	31	27	30	31	34	23	29	9	24	28	12	16	206	118	324
mARW1_12	d__Bacteria;p__Proteobacteria;c__Alphaproteobacteria;o__Rhodobacterales;f__Rhodobacteraceae;g__Phaeobacter;s__Phaeobacter italicus	Rhodobacteraceae	mARW1_12.peg.642	Porin	316	1	4	6	1	0	5	2	16	36	24	15	12	11	19	114	133
mARW1_16	d__Bacteria;p__Bacteroidota;c__Bacteroidia;o__Flavobacteriales;f__Flavobacteriaceae;g__Kordia;s__Kordia sp006383075	Flavobacteriaceae	mARW1_16.peg.583	TonB-dependent receptor	947	2	3	1	2	3	0	1	15	21	21	14	15	28	12	114	126
XP_Pt_Genome	NA	NA	XP_002177868.1	protein fucoxanthin chlorophyll a/c protein [Phaeodactylum tricornutum CCAP 1055/1]; Duplicate proteins: XP_002177869.1	198	30	24	28	29	43	37	36	23	21	21	23	12	12	227	112	339
Contaminant	NA	NA	Contaminant_K1C10_HUMAN	sp|P13645 Keratin, type I cytoskeletal 10 (Cytokeratin-10) (CK-10) (Keratin-10) (K10) - Homo sapiens (Human).	593	16	15	16	19	21	13	11	12	17	16	17	16	29	111	107	218
Contaminant	NA	NA	Contaminant_K1C9_HUMAN	sp|P35527 Keratin, type I cytoskeletal 9 (Cytokeratin-9) (CK-9) (Keratin-9) (K9) - Homo sapiens (Human).	623	20	15	10	19	14	13	10	13	17	20	18	13	24	101	105	206
mARW1_16	d__Bacteria;p__Bacteroidota;c__Bacteroidia;o__Flavobacteriales;f__Flavobacteriaceae;g__Kordia;s__Kordia sp006383075	Flavobacteriaceae	mARW1_16.peg.3979	DNA-directed RNA polymerase beta' subunit (EC 2.7.7.6)	1432	1	1	2	0	0	0	0	17	16	18	10	15	29	4	105	109
mARW1_16	d__Bacteria;p__Bacteroidota;c__Bacteroidia;o__Flavobacteriales;f__Flavobacteriaceae;g__Kordia;s__Kordia sp006383075	Flavobacteriaceae	mARW1_16.peg.2640	Peptidyl-prolyl cis-trans isomerase (EC 5.2.1.8)	704	0	0	0	0	0	0	0	17	13	19	13	16	26	0	104	104
XP_Pt_Genome	NA	NA	XP_002178656.1	transketolase [Phaeodactylum tricornutum CCAP 1055/1]	711	14	15	25	17	26	26	24	20	7	24	20	8	21	147	100	247
XP_Pt_Genome	NA	NA	XP_002180730.1	predicted protein [Phaeodactylum tricornutum CCAP 1055/1]	1040	24	18	24	22	32	30	27	27	7	22	26	3	12	177	97	274
mARW1_16	d__Bacteria;p__Bacteroidota;c__Bacteroidia;o__Flavobacteriales;f__Flavobacteriaceae;g__Kordia;s__Kordia sp006383075	Flavobacteriaceae	mARW1_16.peg.4087	OmpA domain protein	457	0	0	0	0	0	1	0	15	13	13	12	18	23	1	94	95
mARW1_16	d__Bacteria;p__Bacteroidota;c__Bacteroidia;o__Flavobacteriales;f__Flavobacteriaceae;g__Kordia;s__Kordia sp006383075	Flavobacteriaceae	mARW1_16.peg.1981	Aldehyde dehydrogenase (EC 1.2.1.3)	510	0	0	0	0	0	0	0	10	16	20	11	14	21	0	92	92
XP_Pt_Genome	NA	NA	XP_002183999.1	predicted protein [Phaeodactylum tricornutum CCAP 1055/1]	303	21	20	21	18	28	27	23	17	11	21	20	5	10	158	84	242
mARW1_16	d__Bacteria;p__Bacteroidota;c__Bacteroidia;o__Flavobacteriales;f__Flavobacteriaceae;g__Kordia;s__Kordia sp006383075	Flavobacteriaceae	mARW1_16.peg.1021	hypothetical protein	1139	0	0	0	0	0	0	0	10	9	15	2	16	28	0	80	80
mARW1_16	d__Bacteria;p__Bacteroidota;c__Bacteroidia;o__Flavobacteriales;f__Flavobacteriaceae;g__Kordia;s__Kordia sp006383075	Flavobacteriaceae	mARW1_16.peg.3980	DNA-directed RNA polymerase beta subunit (EC 2.7.7.6)	1269	2	3	2	2	1	0	0	11	10	15	7	9	27	10	79	89
XP_Pt_Genome	NA	NA	XP_002177870.1	protein fucoxanthin chlorophyll a/c protein [Phaeodactylum tricornutum CCAP 1055/1]	198	31	25	32	30	40	25	32	20	13	16	16	6	7	215	78	293
mARW1_16	d__Bacteria;p__Bacteroidota;c__Bacteroidia;o__Flavobacteriales;f__Flavobacteriaceae;g__Kordia;s__Kordia sp006383075	Flavobacteriaceae	mARW1_16.peg.3507	Dipeptidyl-peptidase III (EC 3.4.14.4)	684	0	0	0	0	0	0	0	7	13	15	10	8	24	0	77	77
mARW1_16	d__Bacteria;p__Bacteroidota;c__Bacteroidia;o__Flavobacteriales;f__Flavobacteriaceae;g__Kordia;s__Kordia sp006383075	Flavobacteriaceae	mARW1_16.peg.1017	FIG00930839: hypothetical protein	1058	0	0	0	0	1	0	0	7	13	11	5	16	24	1	76	77
mARW1_16	d__Bacteria;p__Bacteroidota;c__Bacteroidia;o__Flavobacteriales;f__Flavobacteriaceae;g__Kordia;s__Kordia sp006383075	Flavobacteriaceae	mARW1_16.peg.1317	Cell surface glycan-binding lipoprotein, utilization system for glycans and polysaccharides (PUL), SusD family	562	0	0	0	0	0	0	0	5	19	14	8	11	19	0	76	76
XP_Pt_Genome	NA	NA	XP_002182898.1	GLNA, glutamine synthase [Phaeodactylum tricornutum CCAP 1055/1]	716	20	12	11	13	16	20	15	14	6	19	17	5	14	107	75	182
XP_Pt_Genome	NA	NA	XP_002176830.1	mitochondria-targeted chaperonin [Phaeodactylum tricornutum CCAP 1055/1]	579	20	22	15	18	22	19	16	20	9	11	16	6	13	132	75	207
mARW1_16	d__Bacteria;p__Bacteroidota;c__Bacteroidia;o__Flavobacteriales;f__Flavobacteriaceae;g__Kordia;s__Kordia sp006383075	Flavobacteriaceae	mARW1_16.peg.2259	TonB-dependent receptor	913	0	0	0	0	0	0	0	10	16	12	9	12	15	0	74	74
mARW1_16	d__Bacteria;p__Bacteroidota;c__Bacteroidia;o__Flavobacteriales;f__Flavobacteriaceae;g__Kordia;s__Kordia sp006383075	Flavobacteriaceae	mARW1_16.peg.631	Outer membrane lipoprotein omp16 precursor	626	0	0	0	0	0	0	0	5	20	13	5	12	18	0	73	73
mARW1_16	d__Bacteria;p__Bacteroidota;c__Bacteroidia;o__Flavobacteriales;f__Flavobacteriaceae;g__Kordia;s__Kordia sp006383075	Flavobacteriaceae	mARW1_16.peg.1012	Outer membrane TonB-dependent transporter, utilization system for glycans and polysaccharides (PUL), SusC family	1054	0	0	0	0	0	0	0	7	11	9	8	12	25	0	72	72
mARW1_16	d__Bacteria;p__Bacteroidota;c__Bacteroidia;o__Flavobacteriales;f__Flavobacteriaceae;g__Kordia;s__Kordia sp006383075	Flavobacteriaceae	mARW1_16.peg.2256	TonB-dependent receptor	917	0	0	0	0	0	0	0	9	11	15	8	10	19	0	72	72
XP_Pt_Genome	NA	NA	XP_002182409.1	predicted protein [Phaeodactylum tricornutum CCAP 1055/1]	441	22	23	21	17	24	37	29	19	8	13	16	6	10	173	72	245
mARW1_16	d__Bacteria;p__Bacteroidota;c__Bacteroidia;o__Flavobacteriales;f__Flavobacteriaceae;g__Kordia;s__Kordia sp006383075	Flavobacteriaceae	mARW1_16.peg.3199	Putative oxidoreductase	899	0	0	0	0	0	0	0	5	5	14	12	17	18	0	71	71
mARW1_16	d__Bacteria;p__Bacteroidota;c__Bacteroidia;o__Flavobacteriales;f__Flavobacteriaceae;g__Kordia;s__Kordia sp006383075	Flavobacteriaceae	mARW1_16.peg.1475	Putative TonB-dependent receptor	790	0	0	0	0	0	0	0	9	11	14	6	15	15	0	70	70
mARW1_16	d__Bacteria;p__Bacteroidota;c__Bacteroidia;o__Flavobacteriales;f__Flavobacteriaceae;g__Kordia;s__Kordia sp006383075	Flavobacteriaceae	mARW1_16.peg.47	Zn-dependent aminopeptidase	756	0	0	0	0	0	0	0	8	9	13	7	14	19	0	70	70
mARW1_16	d__Bacteria;p__Bacteroidota;c__Bacteroidia;o__Flavobacteriales;f__Flavobacteriaceae;g__Kordia;s__Kordia sp006383075	Flavobacteriaceae	mARW1_16.peg.349	Cell division trigger factor (EC 5.2.1.8)	453	0	0	0	0	0	0	0	13	8	12	6	8	22	0	69	69
XP_Pt_Genome	NA	NA	XP_002176182.1	fructose-bisphosphate aldolase [Phaeodactylum tricornutum CCAP 1055/1]	402	17	17	17	16	28	17	19	17	7	12	14	8	11	131	69	200
XP_Pt_Genome	NA	NA	XP_002185117.1	predicted protein [Phaeodactylum tricornutum CCAP 1055/1]	264	13	14	12	9	16	19	14	11	9	16	13	10	10	97	69	166
mARW1_16	d__Bacteria;p__Bacteroidota;c__Bacteroidia;o__Flavobacteriales;f__Flavobacteriaceae;g__Kordia;s__Kordia sp006383075	Flavobacteriaceae	mARW1_16.peg.418	FIG00652146: hypothetical protein	2403	0	0	0	0	0	0	0	6	12	14	4	11	21	0	68	68
mARW1_16	d__Bacteria;p__Bacteroidota;c__Bacteroidia;o__Flavobacteriales;f__Flavobacteriaceae;g__Kordia;s__Kordia sp006383075	Flavobacteriaceae	mARW1_16.peg.430	Molybdopterin oxidoreductase, iron-sulfur binding subunit (EC 1.2.7.-)	1061	0	0	0	0	0	0	0	8	13	12	7	11	17	0	68	68
mARW1_16	d__Bacteria;p__Bacteroidota;c__Bacteroidia;o__Flavobacteriales;f__Flavobacteriaceae;g__Kordia;s__Kordia sp006383075	Flavobacteriaceae	mARW1_16.peg.1327	LSU ribosomal protein L2p (L8e)	274	3	2	3	3	1	0	0	13	7	11	9	9	18	12	67	79
mARW1_16	d__Bacteria;p__Bacteroidota;c__Bacteroidia;o__Flavobacteriales;f__Flavobacteriaceae;g__Kordia;s__Kordia sp006383075	Flavobacteriaceae	mARW1_16.peg.3302	Catalase-peroxidase KatG (EC 1.11.1.21)	743	0	0	0	0	0	0	0	7	8	13	10	10	19	0	67	67
mARW1_16	d__Bacteria;p__Bacteroidota;c__Bacteroidia;o__Flavobacteriales;f__Flavobacteriaceae;g__Kordia;s__Kordia sp006383075	Flavobacteriaceae	mARW1_16.peg.2392	TPR repeat protein	427	0	0	0	0	0	0	0	13	8	15	4	7	20	0	67	67
mARW1_23	d__Bacteria;p__Proteobacteria;c__Alphaproteobacteria;o__Rhodobacterales;f__Rhodobacteraceae;g__Epibacterium;s__Epibacterium sp000014065	Rhodobacteraceae	mARW1_23.peg.2506	hypothetical protein; Duplicate proteins: mPt_6.peg.2726	307	0	2	1	0	0	0	0	9	12	10	15	6	15	3	67	70
XP_Pt_Genome	NA	NA	XP_002182318.1	predicted protein [Phaeodactylum tricornutum CCAP 1055/1]	1702	19	22	18	19	17	35	19	9	7	16	15	6	14	149	67	216
XP_Pt_Genome	NA	NA	XP_002180505.1	precursor of ATPase ATPase gamma subunit [Phaeodactylum tricornutum CCAP 1055/1]	369	21	16	18	16	20	17	17	16	6	9	17	8	10	125	66	191
XP_Pt_Genome	NA	NA	XP_002181175.1	predicted protein [Phaeodactylum tricornutum CCAP 1055/1]	1226	20	21	12	15	17	20	18	16	4	16	18	3	9	123	66	189
mARW1_16	d__Bacteria;p__Bacteroidota;c__Bacteroidia;o__Flavobacteriales;f__Flavobacteriaceae;g__Kordia;s__Kordia sp006383075	Flavobacteriaceae	mARW1_16.peg.1284	FIG00652507: hypothetical protein	2045	0	0	0	0	0	0	0	5	9	12	4	12	23	0	65	65
mARW1_16	d__Bacteria;p__Bacteroidota;c__Bacteroidia;o__Flavobacteriales;f__Flavobacteriaceae;g__Kordia;s__Kordia sp006383075	Flavobacteriaceae	mARW1_16.peg.2233	Outer membrane TonB-dependent transporter, utilization system for glycans and polysaccharides (PUL), SusC family	974	0	0	0	0	0	0	0	10	11	12	7	10	14	0	64	64
mARW1_16	d__Bacteria;p__Bacteroidota;c__Bacteroidia;o__Flavobacteriales;f__Flavobacteriaceae;g__Kordia;s__Kordia sp006383075	Flavobacteriaceae	mARW1_16.peg.3019	FIG00930253: hypothetical protein	1068	0	0	0	0	0	0	0	6	3	11	9	17	18	0	64	64
XP_Pt_Genome	NA	NA	XP_002176613.1	predicted protein [Phaeodactylum tricornutum CCAP 1055/1]	241	16	16	16	13	21	20	18	15	8	12	11	7	9	120	62	182
mARW1_16	d__Bacteria;p__Bacteroidota;c__Bacteroidia;o__Flavobacteriales;f__Flavobacteriaceae;g__Kordia;s__Kordia sp006383075	Flavobacteriaceae	mARW1_16.peg.1385	hypothetical protein	904	0	0	0	0	0	0	0	6	9	11	6	13	16	0	61	61
mARW1_16	d__Bacteria;p__Bacteroidota;c__Bacteroidia;o__Flavobacteriales;f__Flavobacteriaceae;g__Kordia;s__Kordia sp006383075	Flavobacteriaceae	mARW1_16.peg.2253	Thiamin-regulated outer membrane receptor Omr1	946	0	0	0	0	0	0	0	9	11	12	5	7	17	0	61	61
mARW1_16	d__Bacteria;p__Bacteroidota;c__Bacteroidia;o__Flavobacteriales;f__Flavobacteriaceae;g__Kordia;s__Kordia sp006383075	Flavobacteriaceae	mARW1_16.peg.2268	FIG00552894: hypothetical protein	831	2	0	0	1	0	0	0	10	9	12	7	9	14	3	61	64
mARW1_16	d__Bacteria;p__Bacteroidota;c__Bacteroidia;o__Flavobacteriales;f__Flavobacteriaceae;g__Kordia;s__Kordia sp006383075	Flavobacteriaceae	mARW1_16.peg.2317	Dihydrolipoamide dehydrogenase (EC 1.8.1.4)	463	2	3	2	2	1	0	0	10	12	9	8	10	12	10	61	71
mARW1_16	d__Bacteria;p__Bacteroidota;c__Bacteroidia;o__Flavobacteriales;f__Flavobacteriaceae;g__Kordia;s__Kordia sp006383075	Flavobacteriaceae	mARW1_16.peg.1659	Prolyl endopeptidase (EC 3.4.21.26)	719	2	2	1	0	0	0	0	7	7	10	7	10	19	5	60	65
XP_Pt_Genome	NA	NA	XP_002177297.1	predicted protein [Phaeodactylum tricornutum CCAP 1055/1]	673	19	14	19	21	15	16	14	16	4	18	13	2	7	118	60	178
XP_Pt_Genome	NA	NA	XP_002179817.1	predicted protein [Phaeodactylum tricornutum CCAP 1055/1]; Duplicate proteins: XP_002185105.1	350	15	14	14	13	23	22	19	15	5	11	12	6	11	120	60	180
XP_Pt_Genome	NA	NA	XP_002180100.1	predicted protein [Phaeodactylum tricornutum CCAP 1055/1]	828	12	13	11	10	18	14	16	14	4	14	15	5	8	94	60	154
mARW1_16	d__Bacteria;p__Bacteroidota;c__Bacteroidia;o__Flavobacteriales;f__Flavobacteriaceae;g__Kordia;s__Kordia sp006383075	Flavobacteriaceae	mARW1_16.peg.490	Translation elongation factor Ts	321	2	2	2	0	1	0	0	9	12	13	7	5	13	7	59	66
mARW1_16	d__Bacteria;p__Bacteroidota;c__Bacteroidia;o__Flavobacteriales;f__Flavobacteriaceae;g__Kordia;s__Kordia sp006383075	Flavobacteriaceae	mARW1_16.peg.82	Delta-1-pyrroline-5-carboxylate dehydrogenase (EC 1.2.1.88)	541	1	1	2	2	0	0	0	9	8	10	9	9	14	6	59	65
mARW1_16	d__Bacteria;p__Bacteroidota;c__Bacteroidia;o__Flavobacteriales;f__Flavobacteriaceae;g__Kordia;s__Kordia sp006383075	Flavobacteriaceae	mARW1_16.peg.1349	DNA-directed RNA polymerase alpha subunit (EC 2.7.7.6)	330	3	2	2	3	0	0	0	7	10	11	6	12	12	10	58	68
mARW1_16	d__Bacteria;p__Bacteroidota;c__Bacteroidia;o__Flavobacteriales;f__Flavobacteriaceae;g__Kordia;s__Kordia sp006383075	Flavobacteriaceae	mARW1_16.peg.2358	SSU ribosomal protein S1p	601	0	2	1	1	0	0	0	9	8	11	4	8	18	4	58	62
XP_Pt_Genome	NA	NA	XP_002176632.1	predicted protein [Phaeodactylum tricornutum CCAP 1055/1]	463	15	14	10	13	21	21	19	13	5	14	16	4	6	113	58	171
XP_Pt_Genome	NA	NA	XP_002185520.1	CPS III, carbamoyl-phosphate synthase mitochindrial precursor [Phaeodactylum tricornutum CCAP 1055/1]	1463	23	19	11	14	19	33	18	13	1	18	16	1	9	137	58	195
mARW1_16	d__Bacteria;p__Bacteroidota;c__Bacteroidia;o__Flavobacteriales;f__Flavobacteriaceae;g__Kordia;s__Kordia sp006383075	Flavobacteriaceae	mARW1_16.peg.1313	Cell surface glycan-binding lipoprotein, utilization system for glycans and polysaccharides (PUL), SusD family	473	0	1	0	0	0	0	0	7	7	15	6	10	12	1	57	58
mARW1_16	d__Bacteria;p__Bacteroidota;c__Bacteroidia;o__Flavobacteriales;f__Flavobacteriaceae;g__Kordia;s__Kordia sp006383075	Flavobacteriaceae	mARW1_16.peg.3896	Myeloperoxidase, thyroid peroxidase, cyclooxygenase catalytic domain	473	0	0	0	0	0	0	0	7	8	8	9	7	18	0	57	57
XP_Pt_Genome	NA	NA	XP_002185428.1	heat shock protein Hsp70 [Phaeodactylum tricornutum CCAP 1055/1]	841	20	17	18	15	23	29	24	15	4	16	13	2	7	146	57	203
mARW1_16	d__Bacteria;p__Bacteroidota;c__Bacteroidia;o__Flavobacteriales;f__Flavobacteriaceae;g__Kordia;s__Kordia sp006383075	Flavobacteriaceae	mARW1_16.peg.382	Outer membrane protein assembly factor YaeT	873	0	0	0	0	0	0	0	9	6	10	4	10	17	0	56	56
mARW1_16	d__Bacteria;p__Bacteroidota;c__Bacteroidia;o__Flavobacteriales;f__Flavobacteriaceae;g__Kordia;s__Kordia sp006383075	Flavobacteriaceae	mARW1_16.peg.3906	hypothetical protein	808	0	0	0	0	0	0	0	6	9	13	5	6	17	0	56	56
mARW1_16	d__Bacteria;p__Bacteroidota;c__Bacteroidia;o__Flavobacteriales;f__Flavobacteriaceae;g__Kordia;s__Kordia sp006383075	Flavobacteriaceae	mARW1_16.peg.2396	hypothetical protein	1163	0	0	0	0	0	0	0	5	6	7	3	13	22	0	56	56
mARW1_16	d__Bacteria;p__Bacteroidota;c__Bacteroidia;o__Flavobacteriales;f__Flavobacteriaceae;g__Kordia;s__Kordia sp006383075	Flavobacteriaceae	mARW1_16.peg.3509	DNA double-strand break repair rad50 ATPase	618	0	0	0	0	0	0	0	5	10	8	4	12	16	0	55	55
mARW1_16	d__Bacteria;p__Bacteroidota;c__Bacteroidia;o__Flavobacteriales;f__Flavobacteriaceae;g__Kordia;s__Kordia sp006383075	Flavobacteriaceae	mARW1_16.peg.2111	Succinate dehydrogenase flavoprotein subunit (EC 1.3.5.1)	665	0	1	1	1	0	0	0	9	10	9	2	10	15	3	55	58
mARW1_16	d__Bacteria;p__Bacteroidota;c__Bacteroidia;o__Flavobacteriales;f__Flavobacteriaceae;g__Kordia;s__Kordia sp006383075	Flavobacteriaceae	mARW1_16.peg.1223	GldJ	560	0	0	0	0	0	0	0	4	6	9	2	9	23	0	53	53
mARW1_16	d__Bacteria;p__Bacteroidota;c__Bacteroidia;o__Flavobacteriales;f__Flavobacteriaceae;g__Kordia;s__Kordia sp006383075	Flavobacteriaceae	mARW1_16.peg.2214	Lanthionine biosynthesis protein LanB	751	0	0	0	0	0	0	0	7	6	11	2	12	15	0	53	53
mARW1_16	d__Bacteria;p__Bacteroidota;c__Bacteroidia;o__Flavobacteriales;f__Flavobacteriaceae;g__Kordia;s__Kordia sp006383075	Flavobacteriaceae	mARW1_16.peg.554	FIG015287: Zinc protease	695	0	0	0	0	0	0	0	5	6	8	5	11	18	0	53	53
XP_Pt_Genome	NA	NA	XP_002181744.1	predicted protein [Phaeodactylum tricornutum CCAP 1055/1]	331	16	15	19	17	30	23	24	16	6	13	9	4	5	144	53	197
mARW1_16	d__Bacteria;p__Bacteroidota;c__Bacteroidia;o__Flavobacteriales;f__Flavobacteriaceae;g__Kordia;s__Kordia sp006383075	Flavobacteriaceae	mARW1_16.peg.1013	Cell surface glycan-binding lipoprotein, utilization system for glycans and polysaccharides (PUL), SusD family	488	0	0	0	0	0	0	0	5	10	9	6	10	12	0	52	52
mARW1_16	d__Bacteria;p__Bacteroidota;c__Bacteroidia;o__Flavobacteriales;f__Flavobacteriaceae;g__Kordia;s__Kordia sp006383075	Flavobacteriaceae	mARW1_16.peg.3050	3-hydroxyacyl-CoA dehydrogenase [fadN-fadA-fadE operon] (EC 1.1.1.35) / Enoyl-CoA hydratase [fadN-fadA-fadE operon] (EC 4.2.1.17)	801	2	2	2	3	0	0	0	9	6	10	7	10	10	9	52	61
mARW1_80	d__Bacteria;p__Proteobacteria;c__Alphaproteobacteria;o__Paracaedibacterales;f__;g__;s__		mARW1_80.peg.659	hypothetical protein	340	0	0	0	0	0	0	0	16	17	11	6	2	0	0	52	52
XP_Pt_Genome	NA	NA	XP_002183987.1	predicted protein [Phaeodactylum tricornutum CCAP 1055/1]	259	14	13	13	13	13	17	12	11	3	12	14	5	7	95	52	147
XP_Pt_Genome	NA	NA	XP_002185608.1	predicted protein [Phaeodactylum tricornutum CCAP 1055/1]	709	19	15	19	12	19	27	17	13	5	12	15	1	6	128	52	180
XP_Pt_Genome	NA	NA	XP_002186206.1	fucoxanthin chlorophyll a/c protein, lhcf type [Phaeodactylum tricornutum CCAP 1055/1]	195	11	10	9	12	11	8	13	9	5	8	11	8	11	74	52	126
mARW1_16	d__Bacteria;p__Bacteroidota;c__Bacteroidia;o__Flavobacteriales;f__Flavobacteriaceae;g__Kordia;s__Kordia sp006383075	Flavobacteriaceae	mARW1_16.peg.1322	Translation elongation factor G	710	0	0	1	0	0	0	0	4	9	9	4	9	16	1	51	52
XP_Pt_Genome	NA	NA	XP_002182454.1	transketolase [Phaeodactylum tricornutum CCAP 1055/1]	684	8	9	8	10	11	14	14	12	4	12	11	5	7	74	51	125
mARW1_16	d__Bacteria;p__Bacteroidota;c__Bacteroidia;o__Flavobacteriales;f__Flavobacteriaceae;g__Kordia;s__Kordia sp006383075	Flavobacteriaceae	mARW1_16.peg.297	hypothetical protein	499	0	0	0	0	0	0	0	7	11	9	6	7	10	0	50	50
XP_Pt_Genome	NA	NA	XP_002177121.1	early light induced protein [Phaeodactylum tricornutum CCAP 1055/1]	224	26	21	19	18	23	19	17	13	9	7	10	5	6	143	50	193
XP_Pt_Genome	NA	NA	XP_002177758.1	adenosylhomocysteinase [Phaeodactylum tricornutum CCAP 1055/1]	481	10	12	10	6	16	10	12	14	7	7	9	3	10	76	50	126
XP_Pt_Genome	NA	NA	XP_002185708.1	transaldolase [Phaeodactylum tricornutum CCAP 1055/1]	316	15	15	14	14	25	20	21	13	6	9	12	4	6	124	50	174
mARW1_16	d__Bacteria;p__Bacteroidota;c__Bacteroidia;o__Flavobacteriales;f__Flavobacteriaceae;g__Kordia;s__Kordia sp006383075	Flavobacteriaceae	mARW1_16.peg.3770	hypothetical protein	280	0	0	0	0	0	0	0	7	6	7	9	9	11	0	49	49
XP_Pt_Genome	NA	NA	XP_002177243.1	aldehyde dehydrogenase [Phaeodactylum tricornutum CCAP 1055/1]	551	11	13	13	14	15	18	12	10	8	11	8	4	8	96	49	145
XP_Pt_Genome	NA	NA	XP_002185158.1	predicted protein, partial [Phaeodactylum tricornutum CCAP 1055/1]	716	14	10	11	13	12	15	9	14	7	14	10	1	3	84	49	133
mARW1_16	d__Bacteria;p__Bacteroidota;c__Bacteroidia;o__Flavobacteriales;f__Flavobacteriaceae;g__Kordia;s__Kordia sp006383075	Flavobacteriaceae	mARW1_16.peg.1110	Secreted and surface protein containing fasciclin-like repeats	170	0	0	0	0	0	0	0	6	3	11	5	8	15	0	48	48
mARW1_16	d__Bacteria;p__Bacteroidota;c__Bacteroidia;o__Flavobacteriales;f__Flavobacteriaceae;g__Kordia;s__Kordia sp006383075	Flavobacteriaceae	mARW1_16.peg.1324	LSU ribosomal protein L3p (L3e)	205	2	2	1	1	0	0	0	5	9	9	5	7	13	6	48	54
mARW1_16	d__Bacteria;p__Bacteroidota;c__Bacteroidia;o__Flavobacteriales;f__Flavobacteriaceae;g__Kordia;s__Kordia sp006383075	Flavobacteriaceae	mARW1_16.peg.3981	LSU ribosomal protein L7p/L12p (P1/P2)	125	1	2	1	0	0	0	0	8	7	7	6	8	12	4	48	52
mARW1_16	d__Bacteria;p__Bacteroidota;c__Bacteroidia;o__Flavobacteriales;f__Flavobacteriaceae;g__Kordia;s__Kordia sp006383075	Flavobacteriaceae	mARW1_16.peg.399	ABC transporter, RND-adapter-like protein	384	0	0	0	0	0	0	0	6	8	9	2	9	14	0	48	48
XP_Pt_Genome	NA	NA	XP_002177646.1	predicted protein, partial [Phaeodactylum tricornutum CCAP 1055/1]	986	16	11	12	10	11	24	11	11	2	15	17	1	2	95	48	143
XP_Pt_Genome	NA	NA	XP_002185513.1	heat shock protein Hsp90 [Phaeodactylum tricornutum CCAP 1055/1]	780	18	18	16	12	12	18	14	12	3	14	12	3	4	108	48	156
mARW1_16	d__Bacteria;p__Bacteroidota;c__Bacteroidia;o__Flavobacteriales;f__Flavobacteriaceae;g__Kordia;s__Kordia sp006383075	Flavobacteriaceae	mARW1_16.peg.1054	Protein translocase subunit SecA	1122	1	0	1	1	0	0	0	5	4	12	4	8	14	3	47	50
mARW1_16	d__Bacteria;p__Bacteroidota;c__Bacteroidia;o__Flavobacteriales;f__Flavobacteriaceae;g__Kordia;s__Kordia sp006383075	Flavobacteriaceae	mARW1_16.peg.3718	Putative peptidase	946	0	0	0	0	0	0	0	7	4	9	5	9	13	0	47	47
mARW1_16	d__Bacteria;p__Bacteroidota;c__Bacteroidia;o__Flavobacteriales;f__Flavobacteriaceae;g__Kordia;s__Kordia sp006383075	Flavobacteriaceae	mARW1_16.peg.1722	subtilisin-like protease	1209	0	0	0	0	0	0	0	5	6	9	6	7	14	0	47	47
mARW1_16	d__Bacteria;p__Bacteroidota;c__Bacteroidia;o__Flavobacteriales;f__Flavobacteriaceae;g__Kordia;s__Kordia sp006383075	Flavobacteriaceae	mARW1_16.peg.2690	DNA topoisomerase I (EC 5.99.1.2)	831	0	0	0	0	0	0	0	3	8	12	2	4	18	0	47	47
XP_Pt_Genome	NA	NA	XP_002184623.1	predicted protein [Phaeodactylum tricornutum CCAP 1055/1]	273	8	10	6	9	11	11	9	10	2	11	11	5	8	64	47	111
mARW1_16	d__Bacteria;p__Bacteroidota;c__Bacteroidia;o__Flavobacteriales;f__Flavobacteriaceae;g__Kordia;s__Kordia sp006383075	Flavobacteriaceae	mARW1_16.peg.1200	hypothetical protein	460	0	0	0	0	0	0	0	5	11	6	3	5	16	0	46	46
mARW1_16	d__Bacteria;p__Bacteroidota;c__Bacteroidia;o__Flavobacteriales;f__Flavobacteriaceae;g__Kordia;s__Kordia sp006383075	Flavobacteriaceae	mARW1_16.peg.3395	hypothetical protein	554	0	0	0	0	0	0	0	3	6	9	7	10	11	0	46	46
mARW1_16	d__Bacteria;p__Bacteroidota;c__Bacteroidia;o__Flavobacteriales;f__Flavobacteriaceae;g__Kordia;s__Kordia sp006383075	Flavobacteriaceae	mARW1_16.peg.2878	hypothetical protein	665	0	0	0	0	0	0	0	8	5	9	4	7	13	0	46	46
XP_Pt_Genome	NA	NA	XP_002182636.1	glycine decarboxylase p- protein [Phaeodactylum tricornutum CCAP 1055/1]	1005	14	14	11	16	18	33	16	13	3	11	12	2	5	122	46	168
XP_Pt_Genome	NA	NA	XP_002179008.1	predicted protein, partial [Phaeodactylum tricornutum CCAP 1055/1]	435	10	9	12	15	10	12	10	10	3	12	9	2	10	78	46	124
mARW1_16	d__Bacteria;p__Bacteroidota;c__Bacteroidia;o__Flavobacteriales;f__Flavobacteriaceae;g__Kordia;s__Kordia sp006383075	Flavobacteriaceae	mARW1_16.peg.1362	Citrate synthase (si) (EC 2.3.3.1)	429	0	0	0	0	0	0	0	9	5	8	7	9	7	0	45	45
mARW1_16	d__Bacteria;p__Bacteroidota;c__Bacteroidia;o__Flavobacteriales;f__Flavobacteriaceae;g__Kordia;s__Kordia sp006383075	Flavobacteriaceae	mARW1_16.peg.2079	Surface antigen (D15) precursor	1229	0	0	0	0	0	0	0	3	7	6	3	6	20	0	45	45
XP_Pt_Genome	NA	NA	XP_002182937.1	protein fucoxanthin chlorophyll a/c protein [Phaeodactylum tricornutum CCAP 1055/1]	200	12	10	9	9	10	9	8	10	4	8	10	6	7	67	45	112
XP_Pt_Genome	NA	NA	XP_002178154.1	predicted protein [Phaeodactylum tricornutum CCAP 1055/1]	253	6	9	7	6	7	9	7	8	4	10	9	5	9	51	45	96
XP_Pt_Genome	NA	NA	XP_002180307.1	oxygen-evolving enhancer protein 3 [Phaeodactylum tricornutum CCAP 1055/1]	200	18	16	15	12	23	18	18	11	5	9	7	4	9	120	45	165
mARW1_12	d__Bacteria;p__Proteobacteria;c__Alphaproteobacteria;o__Rhodobacterales;f__Rhodobacteraceae;g__Phaeobacter;s__Phaeobacter italicus	Rhodobacteraceae	mARW1_12.peg.2571	Glycerol ABC transporter, substrate-binding protein GlpV	577	2	2	2	1	0	0	0	6	4	10	8	8	8	7	44	51
mARW1_16	d__Bacteria;p__Bacteroidota;c__Bacteroidia;o__Flavobacteriales;f__Flavobacteriaceae;g__Kordia;s__Kordia sp006383075	Flavobacteriaceae	mARW1_16.peg.1225	FIG00650346: hypothetical protein	413	0	0	0	0	0	0	0	6	6	8	6	7	11	0	44	44
mARW1_16	d__Bacteria;p__Bacteroidota;c__Bacteroidia;o__Flavobacteriales;f__Flavobacteriaceae;g__Kordia;s__Kordia sp006383075	Flavobacteriaceae	mARW1_16.peg.1695	Protease precursor	542	0	0	0	0	0	0	0	5	7	9	5	5	13	0	44	44
mARW1_16	d__Bacteria;p__Bacteroidota;c__Bacteroidia;o__Flavobacteriales;f__Flavobacteriaceae;g__Kordia;s__Kordia sp006383075	Flavobacteriaceae	mARW1_16.peg.2695	GldN	297	0	0	0	0	0	0	0	7	6	5	4	11	11	0	44	44
mARW1_16	d__Bacteria;p__Bacteroidota;c__Bacteroidia;o__Flavobacteriales;f__Flavobacteriaceae;g__Kordia;s__Kordia sp006383075	Flavobacteriaceae	mARW1_16.peg.3987	Translation elongation factor Tu	395	3	3	2	2	0	0	1	8	7	9	6	4	10	11	44	55
mARW1_77	d__Bacteria;p__Planctomycetota;c__Planctomycetes;o__Pirellulales;f__Pirellulaceae;g__Rhodopirellula;s__Rhodopirellula europaea	Pirellulaceae	mARW1_77.peg.6409	hypothetical protein	579	0	0	0	0	0	0	0	6	10	7	8	4	9	0	44	44
XP_Pt_Genome	NA	NA	XP_002182174.1	synthase of mitochondrial ATP synthase [Phaeodactylum tricornutum CCAP 1055/1]	544	13	14	14	12	16	17	16	10	3	10	10	4	7	102	44	146
mARW1_16	d__Bacteria;p__Bacteroidota;c__Bacteroidia;o__Flavobacteriales;f__Flavobacteriaceae;g__Kordia;s__Kordia sp006383075	Flavobacteriaceae	mARW1_16.peg.3908	Putative TonB-dependent receptor	814	0	0	0	0	0	0	0	7	10	8	3	6	9	0	43	43
mARW1_16	d__Bacteria;p__Bacteroidota;c__Bacteroidia;o__Flavobacteriales;f__Flavobacteriaceae;g__Kordia;s__Kordia sp006383075	Flavobacteriaceae	mARW1_16.peg.1897	Glycosyl hydrolase, BNR repeat precursor	1035	0	0	0	0	0	0	0	3	4	9	4	7	16	0	43	43
mARW1_16	d__Bacteria;p__Bacteroidota;c__Bacteroidia;o__Flavobacteriales;f__Flavobacteriaceae;g__Kordia;s__Kordia sp006383075	Flavobacteriaceae	mARW1_16.peg.2386	alkyl hydroperoxide reductase/ Thiol specific antioxidant/ Mal allergen	445	0	0	0	0	0	0	0	5	7	11	4	7	9	0	43	43
mARW1_16	d__Bacteria;p__Bacteroidota;c__Bacteroidia;o__Flavobacteriales;f__Flavobacteriaceae;g__Kordia;s__Kordia sp006383075	Flavobacteriaceae	mARW1_16.peg.690	hypothetical protein	288	0	0	0	0	0	0	0	4	5	9	5	6	14	0	43	43
XP_Pt_Genome	NA	NA	XP_002183709.1	protein fucoxanthin chlorophyll a/c protein [Phaeodactylum tricornutum CCAP 1055/1]	205	12	10	11	12	13	11	11	9	6	6	8	7	7	80	43	123
XP_Pt_Genome	NA	NA	XP_002179460.1	predicted protein [Phaeodactylum tricornutum CCAP 1055/1]	1097	13	14	12	14	15	25	16	12	4	10	13	0	4	109	43	152
mARW1_16	d__Bacteria;p__Bacteroidota;c__Bacteroidia;o__Flavobacteriales;f__Flavobacteriaceae;g__Kordia;s__Kordia sp006383075	Flavobacteriaceae	mARW1_16.peg.3577	hypothetical protein	2412	0	0	0	0	0	0	0	0	13	9	1	4	15	0	42	42
mARW1_16	d__Bacteria;p__Bacteroidota;c__Bacteroidia;o__Flavobacteriales;f__Flavobacteriaceae;g__Kordia;s__Kordia sp006383075	Flavobacteriaceae	mARW1_16.peg.1511	hypothetical protein	551	0	0	0	0	0	0	0	5	5	11	3	3	15	0	42	42
mARW1_16	d__Bacteria;p__Bacteroidota;c__Bacteroidia;o__Flavobacteriales;f__Flavobacteriaceae;g__Kordia;s__Kordia sp006383075	Flavobacteriaceae	mARW1_16.peg.3018	Putative peptidase	637	0	0	0	0	0	0	0	5	5	10	5	7	10	0	42	42
mARW1_16	d__Bacteria;p__Bacteroidota;c__Bacteroidia;o__Flavobacteriales;f__Flavobacteriaceae;g__Kordia;s__Kordia sp006383075	Flavobacteriaceae	mARW1_16.peg.655	Phage tail sheath protein FI	526	0	0	0	0	0	0	0	3	7	6	6	11	9	0	42	42
mARW1_16	d__Bacteria;p__Bacteroidota;c__Bacteroidia;o__Flavobacteriales;f__Flavobacteriaceae;g__Kordia;s__Kordia sp006383075	Flavobacteriaceae	mARW1_16.peg.667	hypothetical protein	281	0	0	0	0	0	0	0	4	5	7	6	8	12	0	42	42
mARW1_16	d__Bacteria;p__Bacteroidota;c__Bacteroidia;o__Flavobacteriales;f__Flavobacteriaceae;g__Kordia;s__Kordia sp006383075	Flavobacteriaceae	mARW1_16.peg.892	OmpA domain protein	294	1	0	0	0	0	0	0	7	6	9	5	6	9	1	42	43
XP_Pt_Genome	NA	NA	XP_002184423.1	predicted protein [Phaeodactylum tricornutum CCAP 1055/1]	146	7	9	7	7	6	8	8	9	6	6	9	6	6	52	42	94
XP_Pt_Genome	NA	NA	XP_002180309.1	oxygen-evolving enhancer protein 1 precursor [Phaeodactylum tricornutum CCAP 1055/1]	308	17	16	17	14	50	41	40	12	6	7	7	5	5	195	42	237
XP_Pt_Genome	NA	NA	XP_002185833.1	protoporphyrin IX magnesium chelatase, subunit H [Phaeodactylum tricornutum CCAP 1055/1]	1343	13	13	12	7	17	22	13	12	4	10	13	1	2	97	42	139
mARW1_16	d__Bacteria;p__Bacteroidota;c__Bacteroidia;o__Flavobacteriales;f__Flavobacteriaceae;g__Kordia;s__Kordia sp006383075	Flavobacteriaceae	mARW1_16.peg.103	Polyribonucleotide nucleotidyltransferase (EC 2.7.7.8)	725	1	1	0	0	0	0	0	7	5	6	3	10	10	2	41	43
mARW1_16	d__Bacteria;p__Bacteroidota;c__Bacteroidia;o__Flavobacteriales;f__Flavobacteriaceae;g__Kordia;s__Kordia sp006383075	Flavobacteriaceae	mARW1_16.peg.3005	hypothetical protein	435	0	0	0	0	0	0	0	4	3	5	9	10	10	0	41	41
mARW1_16	d__Bacteria;p__Bacteroidota;c__Bacteroidia;o__Flavobacteriales;f__Flavobacteriaceae;g__Kordia;s__Kordia sp006383075	Flavobacteriaceae	mARW1_16.peg.445	Cyanophycin synthase (EC 6.3.2.29)(EC 6.3.2.30)	883	0	0	0	0	0	0	0	7	4	7	3	9	11	0	41	41
XP_Pt_Genome	NA	NA	XP_002177215.1	predicted protein [Phaeodactylum tricornutum CCAP 1055/1]	673	14	9	10	7	16	14	12	13	1	12	9	2	4	82	41	123
XP_Pt_Genome	NA	NA	XP_002180967.1	predicted protein [Phaeodactylum tricornutum CCAP 1055/1]	468	9	10	8	8	11	13	14	11	3	10	12	1	4	73	41	114
XP_Pt_Genome	NA	NA	XP_002181509.1	predicted protein [Phaeodactylum tricornutum CCAP 1055/1]	307	9	9	8	7	11	12	9	10	6	11	12	0	2	65	41	106
mARW1_16	d__Bacteria;p__Bacteroidota;c__Bacteroidia;o__Flavobacteriales;f__Flavobacteriaceae;g__Kordia;s__Kordia sp006383075	Flavobacteriaceae	mARW1_16.peg.4007	Rhodanese-like domain protein	188	0	0	0	0	0	0	0	6	7	6	4	10	7	0	40	40
mARW1_16	d__Bacteria;p__Bacteroidota;c__Bacteroidia;o__Flavobacteriales;f__Flavobacteriaceae;g__Kordia;s__Kordia sp006383075	Flavobacteriaceae	mARW1_16.peg.536	Thiamin-regulated outer membrane receptor Omr1	796	0	0	0	0	0	0	0	6	8	5	3	4	14	0	40	40
XP_Pt_Genome	NA	NA	XP_002182818.1	pyruvate kinase 1 [Phaeodactylum tricornutum CCAP 1055/1]	591	9	10	9	4	9	21	9	12	0	12	12	1	3	71	40	111
mARW1_110	d__Bacteria;p__Proteobacteria;c__Alphaproteobacteria;o__Rickettsiales;f__33-17;g__;s__	33-17	mARW1_110.peg.991	hypothetical protein	300	0	0	0	0	0	0	0	14	6	7	9	2	1	0	39	39
mARW1_16	d__Bacteria;p__Bacteroidota;c__Bacteroidia;o__Flavobacteriales;f__Flavobacteriaceae;g__Kordia;s__Kordia sp006383075	Flavobacteriaceae	mARW1_16.peg.3699	Putative peptidase	641	0	0	0	0	0	0	0	4	3	10	2	8	12	0	39	39
mARW1_16	d__Bacteria;p__Bacteroidota;c__Bacteroidia;o__Flavobacteriales;f__Flavobacteriaceae;g__Kordia;s__Kordia sp006383075	Flavobacteriaceae	mARW1_16.peg.192	FIG00654278: hypothetical protein	715	0	0	0	0	0	0	0	4	5	8	2	7	13	0	39	39
XP_Pt_Genome	NA	NA	XP_002178654.1	predicted protein [Phaeodactylum tricornutum CCAP 1055/1]	281	6	6	7	6	7	8	6	9	5	7	9	4	5	46	39	85
XP_Pt_Genome	NA	NA	XP_002179762.1	iron starvation induced protein [Phaeodactylum tricornutum CCAP 1055/1]	537	8	9	6	11	26	54	35	6	7	6	8	3	9	149	39	188
mARW1_16	d__Bacteria;p__Bacteroidota;c__Bacteroidia;o__Flavobacteriales;f__Flavobacteriaceae;g__Kordia;s__Kordia sp006383075	Flavobacteriaceae	mARW1_16.peg.125	Arylsulfatase (EC 3.1.6.1)	507	0	0	0	0	0	0	0	5	2	7	10	7	7	0	38	38
mARW1_16	d__Bacteria;p__Bacteroidota;c__Bacteroidia;o__Flavobacteriales;f__Flavobacteriaceae;g__Kordia;s__Kordia sp006383075	Flavobacteriaceae	mARW1_16.peg.3618	Transcription termination factor Rho	570	0	1	1	0	0	0	0	7	5	9	2	7	8	2	38	40
mARW1_16	d__Bacteria;p__Bacteroidota;c__Bacteroidia;o__Flavobacteriales;f__Flavobacteriaceae;g__Kordia;s__Kordia sp006383075	Flavobacteriaceae	mARW1_16.peg.1538	TPR-domain-containing protein	1012	0	0	0	0	0	0	0	7	3	9	2	2	15	0	38	38
mARW1_16	d__Bacteria;p__Bacteroidota;c__Bacteroidia;o__Flavobacteriales;f__Flavobacteriaceae;g__Kordia;s__Kordia sp006383075	Flavobacteriaceae	mARW1_16.peg.274	Electron transfer flavoprotein, alpha subunit	322	0	0	0	0	0	0	0	5	8	6	4	2	13	0	38	38
mARW1_16	d__Bacteria;p__Bacteroidota;c__Bacteroidia;o__Flavobacteriales;f__Flavobacteriaceae;g__Kordia;s__Kordia sp006383075	Flavobacteriaceae	mARW1_16.peg.3017	Superoxide dismutase [Cu-Zn] precursor (EC 1.15.1.1)	195	0	0	0	0	0	0	0	3	8	7	4	8	8	0	38	38
XP_Pt_Genome	NA	NA	XP_002176594.1	predicted protein [Phaeodactylum tricornutum CCAP 1055/1]	282	10	13	9	10	11	19	12	9	6	6	9	5	3	84	38	122
mARW1_16	d__Bacteria;p__Bacteroidota;c__Bacteroidia;o__Flavobacteriales;f__Flavobacteriaceae;g__Kordia;s__Kordia sp006383075	Flavobacteriaceae	mARW1_16.peg.1671	Biotin carboxylase of acetyl-CoA carboxylase (EC 6.3.4.14)	449	1	1	2	2	0	0	0	5	7	8	3	4	10	6	37	43
mARW1_16	d__Bacteria;p__Bacteroidota;c__Bacteroidia;o__Flavobacteriales;f__Flavobacteriaceae;g__Kordia;s__Kordia sp006383075	Flavobacteriaceae	mARW1_16.peg.2912	Secreted enzyme, contains two amidohydrolase related domains	992	0	0	0	0	0	0	0	3	2	5	3	8	16	0	37	37
mARW1_16	d__Bacteria;p__Bacteroidota;c__Bacteroidia;o__Flavobacteriales;f__Flavobacteriaceae;g__Kordia;s__Kordia sp006383075	Flavobacteriaceae	mARW1_16.peg.3046	Long chain acyl-CoA dehydrogenase [fadN-fadA-fadE operon] (EC 1.3.8.8)	604	0	0	0	0	0	0	0	3	7	7	6	3	11	0	37	37
mARW1_16	d__Bacteria;p__Bacteroidota;c__Bacteroidia;o__Flavobacteriales;f__Flavobacteriaceae;g__Kordia;s__Kordia sp006383075	Flavobacteriaceae	mARW1_16.peg.73	Na(+)-translocating NADH-quinone reductase subunit C (EC 1.6.5.8)	250	0	0	0	0	0	0	0	5	6	6	3	7	10	0	37	37
XP_Pt_Genome	NA	NA	XP_002183539.1	predicted protein [Phaeodactylum tricornutum CCAP 1055/1]	1542	7	9	9	9	10	14	10	5	1	11	13	1	6	68	37	105
XP_Pt_Genome	NA	NA	XP_002181098.1	predicted protein [Phaeodactylum tricornutum CCAP 1055/1]	298	9	8	8	6	8	8	8	8	5	7	7	3	7	55	37	92
mARW1_16	d__Bacteria;p__Bacteroidota;c__Bacteroidia;o__Flavobacteriales;f__Flavobacteriaceae;g__Kordia;s__Kordia sp006383075	Flavobacteriaceae	mARW1_16.peg.1943	Efflux system associated with Geranylgeranyl-PP synthase, membrane fusion component	376	0	0	0	0	0	0	0	6	8	5	1	5	11	0	36	36
mARW1_16	d__Bacteria;p__Bacteroidota;c__Bacteroidia;o__Flavobacteriales;f__Flavobacteriaceae;g__Kordia;s__Kordia sp006383075	Flavobacteriaceae	mARW1_16.peg.2201	Peptidase, M13 family	688	0	0	1	0	0	0	0	5	4	7	4	7	9	1	36	37
NSK_all_genomes	NA	NA	NSK_all_genomes00010216-RA	protein Name:"Similar to Histone H4 (Mastigamoeba balamuthi)" AED:0.31 eAED:0.33 QI:0|1|0.66|1|1|1|3|357|119	119	8	7	13	11	15	16	11	10	4	7	9	1	5	81	36	117
XP_Pt_Genome	NA	NA	XP_002183861.1	predicted protein, partial [Phaeodactylum tricornutum CCAP 1055/1]	644	11	9	9	10	10	11	8	5	3	7	7	5	9	68	36	104
XP_Pt_Genome	NA	NA	XP_002177543.1	nuclear-encoded-like protein of chloroplast gro [Phaeodactylum tricornutum CCAP 1055/1]	580	7	9	9	9	8	10	9	9	3	10	8	2	4	61	36	97
mARW1_16	d__Bacteria;p__Bacteroidota;c__Bacteroidia;o__Flavobacteriales;f__Flavobacteriaceae;g__Kordia;s__Kordia sp006383075	Flavobacteriaceae	mARW1_16.peg.33	Dienelactone hydrolase family protein	295	0	0	0	0	0	0	0	5	6	6	5	5	8	0	35	35
mARW1_16	d__Bacteria;p__Bacteroidota;c__Bacteroidia;o__Flavobacteriales;f__Flavobacteriaceae;g__Kordia;s__Kordia sp006383075	Flavobacteriaceae	mARW1_16.peg.3672	Aconitate hydratase (EC 4.2.1.3)	756	0	0	0	0	0	0	0	4	4	8	2	7	10	0	35	35
mARW1_16	d__Bacteria;p__Bacteroidota;c__Bacteroidia;o__Flavobacteriales;f__Flavobacteriaceae;g__Kordia;s__Kordia sp006383075	Flavobacteriaceae	mARW1_16.peg.1860	hypothetical protein	1250	0	0	0	0	0	0	0	4	8	6	7	4	6	0	35	35
mARW1_16	d__Bacteria;p__Bacteroidota;c__Bacteroidia;o__Flavobacteriales;f__Flavobacteriaceae;g__Kordia;s__Kordia sp006383075	Flavobacteriaceae	mARW1_16.peg.2643	Dipeptidyl peptidase IV	722	0	0	0	0	0	0	0	2	4	7	6	6	10	0	35	35
mARW1_16	d__Bacteria;p__Bacteroidota;c__Bacteroidia;o__Flavobacteriales;f__Flavobacteriaceae;g__Kordia;s__Kordia sp006383075	Flavobacteriaceae	mARW1_16.peg.3052	Long-chain-fatty-acid--CoA ligase (EC 6.2.1.3)	591	0	0	0	0	0	0	0	3	6	5	3	5	13	0	35	35
mARW1_16	d__Bacteria;p__Bacteroidota;c__Bacteroidia;o__Flavobacteriales;f__Flavobacteriaceae;g__Kordia;s__Kordia sp006383075	Flavobacteriaceae	mARW1_16.peg.544	Adenosylhomocysteinase (EC 3.3.1.1)	438	0	0	0	0	0	0	0	4	7	7	3	5	9	0	35	35
mARW7_35	d__Bacteria;p__Proteobacteria;c__Alphaproteobacteria;o__Sphingomonadales;f__Sphingomonadaceae;g__Erythrobacter;s__	Sphingomonadaceae	mARW7_35.peg.168	TonB-dependent receptor	1000	5	8	10	8	0	2	3	8	2	7	10	1	7	36	35	71
XP_Pt_Genome	NA	NA	XP_002182821.1	predicted protein [Phaeodactylum tricornutum CCAP 1055/1]	887	11	12	10	8	12	22	15	11	1	10	13	0	0	90	35	125
XP_Pt_Genome	NA	NA	XP_002177917.1	predicted protein [Phaeodactylum tricornutum CCAP 1055/1]	501	6	6	8	8	9	11	8	8	5	7	5	5	5	56	35	91
XP_Pt_Genome	NA	NA	XP_002185969.1	predicted protein [Phaeodactylum tricornutum CCAP 1055/1]	276	4	7	7	7	11	9	11	8	6	8	10	1	2	56	35	91
mARW1_16	d__Bacteria;p__Bacteroidota;c__Bacteroidia;o__Flavobacteriales;f__Flavobacteriaceae;g__Kordia;s__Kordia sp006383075	Flavobacteriaceae	mARW1_16.peg.1129	Peptidyl-prolyl cis-trans isomerase (EC 5.2.1.8)	310	0	0	0	0	0	0	0	2	9	4	0	7	12	0	34	34
mARW1_16	d__Bacteria;p__Bacteroidota;c__Bacteroidia;o__Flavobacteriales;f__Flavobacteriaceae;g__Kordia;s__Kordia sp006383075	Flavobacteriaceae	mARW1_16.peg.1346	SSU ribosomal protein S13p (S18e)	124	0	1	0	0	0	0	0	3	5	9	6	5	6	1	34	35
mARW1_16	d__Bacteria;p__Bacteroidota;c__Bacteroidia;o__Flavobacteriales;f__Flavobacteriaceae;g__Kordia;s__Kordia sp006383075	Flavobacteriaceae	mARW1_16.peg.1808	ATP synthase alpha chain (EC 3.6.3.14)	525	1	2	1	1	1	0	1	3	5	4	6	6	10	7	34	41
mARW1_16	d__Bacteria;p__Bacteroidota;c__Bacteroidia;o__Flavobacteriales;f__Flavobacteriaceae;g__Kordia;s__Kordia sp006383075	Flavobacteriaceae	mARW1_16.peg.298	hypothetical protein	506	0	0	0	0	0	0	0	5	9	4	3	6	7	0	34	34
XP_Pt_Genome	NA	NA	XP_002183357.1	predicted protein [Phaeodactylum tricornutum CCAP 1055/1]	269	8	5	5	8	7	6	6	8	3	9	6	4	4	45	34	79
XP_Pt_Genome	NA	NA	XP_002176682.1	predicted protein [Phaeodactylum tricornutum CCAP 1055/1]	505	11	10	9	7	11	13	11	8	2	9	8	4	3	72	34	106
XP_Pt_Genome	NA	NA	XP_002179525.1	6-phosphogluconate dehydrogenase [Phaeodactylum tricornutum CCAP 1055/1]	519	8	7	7	11	10	10	8	6	4	8	7	3	6	61	34	95
XP_Pt_Genome	NA	NA	XP_002180691.1	prohibitin-like protein, partial [Phaeodactylum tricornutum CCAP 1055/1]	244	8	8	7	8	8	13	10	7	2	10	9	3	3	62	34	96
XP_Pt_Genome	NA	NA	XP_002181286.1	predicted protein, partial [Phaeodactylum tricornutum CCAP 1055/1]	453	4	5	5	4	5	6	7	9	3	8	10	0	4	36	34	70
XP_Pt_Genome	NA	NA	XP_002181593.1	predicted protein [Phaeodactylum tricornutum CCAP 1055/1]	439	6	8	9	7	10	12	9	7	4	7	6	5	5	61	34	95
mARW1_16	d__Bacteria;p__Bacteroidota;c__Bacteroidia;o__Flavobacteriales;f__Flavobacteriaceae;g__Kordia;s__Kordia sp006383075	Flavobacteriaceae	mARW1_16.peg.1212	Acyl-CoA dehydrogenase, short-chain specific (EC 1.3.8.1)	380	0	0	0	0	0	0	0	3	4	5	5	5	11	0	33	33
mARW1_16	d__Bacteria;p__Bacteroidota;c__Bacteroidia;o__Flavobacteriales;f__Flavobacteriaceae;g__Kordia;s__Kordia sp006383075	Flavobacteriaceae	mARW1_16.peg.3700	Zinc protease CHU_1230, M16 family	986	0	0	0	0	0	0	0	4	4	8	3	4	10	0	33	33
mARW1_16	d__Bacteria;p__Bacteroidota;c__Bacteroidia;o__Flavobacteriales;f__Flavobacteriaceae;g__Kordia;s__Kordia sp006383075	Flavobacteriaceae	mARW1_16.peg.2949	hypothetical protein	408	0	0	0	0	0	0	0	3	5	4	4	6	11	0	33	33
mARW1_16	d__Bacteria;p__Bacteroidota;c__Bacteroidia;o__Flavobacteriales;f__Flavobacteriaceae;g__Kordia;s__Kordia sp006383075	Flavobacteriaceae	mARW1_16.peg.585	hypothetical protein	546	0	0	0	0	0	0	0	4	7	8	3	4	7	0	33	33
mARW1_77	d__Bacteria;p__Planctomycetota;c__Planctomycetes;o__Pirellulales;f__Pirellulaceae;g__Rhodopirellula;s__Rhodopirellula europaea	Pirellulaceae	mARW1_77.peg.5506	hypothetical protein	690	0	0	0	0	0	0	0	7	2	3	5	6	10	0	33	33
XP_Pt_Genome	NA	NA	XP_002176132.1	predicted protein [Phaeodactylum tricornutum CCAP 1055/1]	334	7	10	7	10	7	12	10	9	0	9	9	2	4	63	33	96
XP_Pt_Genome	NA	NA	XP_002182626.1	14-3-3-like protein, partial [Phaeodactylum tricornutum CCAP 1055/1]	241	9	7	6	8	11	13	8	9	2	6	7	3	6	62	33	95
XP_Pt_Genome	NA	NA	XP_002176701.1	nucleoside diphosphate kinase 1 [Phaeodactylum tricornutum CCAP 1055/1]	152	6	6	5	6	7	8	6	8	3	7	7	3	5	44	33	77
XP_Pt_Genome	NA	NA	XP_002178606.1	gelosin/severin like protein [Phaeodactylum tricornutum CCAP 1055/1]	373	2	1	1	2	4	6	4	8	6	10	7	0	2	20	33	53
XP_Pt_Genome	NA	NA	XP_002180975.1	predicted protein [Phaeodactylum tricornutum CCAP 1055/1]	473	3	7	6	6	4	13	8	7	4	7	8	2	5	47	33	80
XP_Pt_Genome	NA	NA	XP_002185968.1	UDP-sulfoquinovose synthase, plastid precursor [Phaeodactylum tricornutum CCAP 1055/1]	456	7	5	6	5	9	8	6	7	2	10	8	2	4	46	33	79
mARW1_124	d__Bacteria;p__Bacteroidota;c__Bacteroidia;o__Flavobacteriales;f__Flavobacteriaceae;g__Muricauda;s__Muricauda sp003385855	Flavobacteriaceae	mARW1_124.peg.1097	Chaperone protein DnaK; Duplicate proteins: mARW9_13.peg.1561	638	2	3	3	3	1	0	0	3	6	6	3	6	8	12	32	44
mARW1_16	d__Bacteria;p__Bacteroidota;c__Bacteroidia;o__Flavobacteriales;f__Flavobacteriaceae;g__Kordia;s__Kordia sp006383075	Flavobacteriaceae	mARW1_16.peg.1843	hypothetical protein	742	0	0	0	0	0	0	0	3	8	6	3	3	9	0	32	32
mARW1_16	d__Bacteria;p__Bacteroidota;c__Bacteroidia;o__Flavobacteriales;f__Flavobacteriaceae;g__Kordia;s__Kordia sp006383075	Flavobacteriaceae	mARW1_16.peg.2391	DNA gyrase subunit A (EC 5.99.1.3)	847	0	2	0	0	0	0	0	5	3	7	3	7	7	2	32	34
mARW1_16	d__Bacteria;p__Bacteroidota;c__Bacteroidia;o__Flavobacteriales;f__Flavobacteriaceae;g__Kordia;s__Kordia sp006383075	Flavobacteriaceae	mARW1_16.peg.2887	hypothetical protein	940	0	0	0	0	0	0	0	0	2	7	3	6	14	0	32	32
mARW1_16	d__Bacteria;p__Bacteroidota;c__Bacteroidia;o__Flavobacteriales;f__Flavobacteriaceae;g__Kordia;s__Kordia sp006383075	Flavobacteriaceae	mARW1_16.peg.761	FIG026291: Hypothetical periplasmic protein	189	0	0	0	0	0	0	0	4	5	6	5	5	7	0	32	32
mARW1_2	d__Bacteria;p__Proteobacteria;c__Alphaproteobacteria;o__Rhizobiales;f__Rhizobiaceae;g__JAALLB01;s__	Rhizobiaceae	mARW1_2.peg.3698	L-amino acid ABC transporter (Glu/Asp/His/...), substrate-binding protein AapJ; Duplicate proteins: mARW9_25.peg.2945	339	3	3	3	3	2	3	3	3	4	6	6	6	7	20	32	52
XP_Pt_Genome	NA	NA	XP_002176694.1	triose phosphate/phosphate translocator [Phaeodactylum tricornutum CCAP 1055/1]	385	5	6	5	8	7	14	9	7	3	8	5	3	6	54	32	86
XP_Pt_Genome	NA	NA	XP_002176750.1	predicted protein [Phaeodactylum tricornutum CCAP 1055/1]	305	9	6	5	9	7	11	5	6	1	7	8	4	6	52	32	84
XP_Pt_Genome	NA	NA	XP_002178291.1	predicted protein [Phaeodactylum tricornutum CCAP 1055/1]	205	4	6	6	6	5	7	4	9	3	7	5	3	5	38	32	70
XP_Pt_Genome	NA	NA	XP_002181754.1	predicted protein [Phaeodactylum tricornutum CCAP 1055/1]	408	9	12	10	12	11	19	16	9	3	9	6	1	4	89	32	121
mARW1_16	d__Bacteria;p__Bacteroidota;c__Bacteroidia;o__Flavobacteriales;f__Flavobacteriaceae;g__Kordia;s__Kordia sp006383075	Flavobacteriaceae	mARW1_16.peg.3293	Isocitrate dehydrogenase [NADP] (EC 1.1.1.42); Monomeric isocitrate dehydrogenase [NADP] (EC 1.1.1.42)	742	0	0	0	0	0	0	0	3	3	7	1	6	11	0	31	31
mARW1_16	d__Bacteria;p__Bacteroidota;c__Bacteroidia;o__Flavobacteriales;f__Flavobacteriaceae;g__Kordia;s__Kordia sp006383075	Flavobacteriaceae	mARW1_16.peg.3520	Rhodanese-like domain protein	223	0	0	0	0	0	0	0	5	6	5	2	5	8	0	31	31
mARW1_16	d__Bacteria;p__Bacteroidota;c__Bacteroidia;o__Flavobacteriales;f__Flavobacteriaceae;g__Kordia;s__Kordia sp006383075	Flavobacteriaceae	mARW1_16.peg.3540	B12 binding domain / kinase domain / Methylmalonyl-CoA mutase (EC 5.4.99.2)	1146	0	0	0	0	0	0	0	4	3	4	2	6	12	0	31	31
mARW1_16	d__Bacteria;p__Bacteroidota;c__Bacteroidia;o__Flavobacteriales;f__Flavobacteriaceae;g__Kordia;s__Kordia sp006383075	Flavobacteriaceae	mARW1_16.peg.1928	hypothetical protein	932	0	0	0	0	0	0	0	1	6	5	3	6	10	0	31	31
mARW1_16	d__Bacteria;p__Bacteroidota;c__Bacteroidia;o__Flavobacteriales;f__Flavobacteriaceae;g__Kordia;s__Kordia sp006383075	Flavobacteriaceae	mARW1_16.peg.3073	hypothetical protein	521	0	0	0	0	0	0	0	0	4	5	1	8	13	0	31	31
mARW1_16	d__Bacteria;p__Bacteroidota;c__Bacteroidia;o__Flavobacteriales;f__Flavobacteriaceae;g__Kordia;s__Kordia sp006383075	Flavobacteriaceae	mARW1_16.peg.4032	Cell division-associated, ATP-dependent zinc metalloprotease FtsH	645	0	0	0	0	0	0	0	4	4	6	2	8	7	0	31	31
XP_Pt_Genome	NA	NA	XP_002182221.1	actin/actin like protein [Phaeodactylum tricornutum CCAP 1055/1]	377	6	8	7	6	9	12	9	5	3	7	7	4	5	57	31	88
XP_Pt_Genome	NA	NA	XP_002183121.1	predicted protein [Phaeodactylum tricornutum CCAP 1055/1]	895	7	9	6	7	6	13	8	6	2	8	11	1	3	56	31	87
XP_Pt_Genome	NA	NA	XP_002184341.1	kinase pyruvate kinase [Phaeodactylum tricornutum CCAP 1055/1]	556	7	4	7	6	5	9	5	7	0	10	9	0	5	43	31	74
XP_Pt_Genome	NA	NA	XP_002177987.1	triosephosphate isomerase/glyceraldehyde-3-phosphate dehydrogenase precursor [Phaeodactylum tricornutum CCAP 1055/1]	614	9	8	7	6	8	7	6	6	2	7	7	1	8	51	31	82
XP_Pt_Genome	NA	NA	XP_002179061.1	1-hydroxy-2-methyl-2-(E)-butenyl-4-diphosphate synthase [Phaeodactylum tricornutum CCAP 1055/1]	757	9	6	11	9	10	16	8	10	1	2	12	2	4	69	31	100
XP_Pt_Genome	NA	NA	XP_002179818.1	predicted protein [Phaeodactylum tricornutum CCAP 1055/1]	350	9	6	6	6	23	19	17	6	3	9	4	3	6	86	31	117
XP_Pt_Genome	NA	NA	XP_002185375.1	UDP-Glucose-Pyrophosphorylase/Phosphoglucomutase [Phaeodactylum tricornutum CCAP 1055/1]	1057	13	7	6	3	9	13	13	7	1	11	9	0	3	64	31	95
XP_Pt_Genome	NA	NA	XP_002185945.1	G6PDH/6PGDH fusion protein [Phaeodactylum tricornutum CCAP 1055/1]	1041	13	10	13	12	13	18	14	10	2	10	7	0	2	93	31	124
XP_Pt_Genome	NA	NA	XP_002186168.1	annexin [Phaeodactylum tricornutum CCAP 1055/1]	330	5	5	2	7	3	13	4	6	6	11	6	0	2	39	31	70
XP_Pt_Genome	NA	NA	XP_002186399.1	predicted protein [Phaeodactylum tricornutum CCAP 1055/1]	414	7	10	7	7	9	13	9	7	1	8	8	0	7	62	31	93
mARW1_100	d__Bacteria;p__Proteobacteria;c__Alphaproteobacteria;o__Rhodobacterales;f__Rhodobacteraceae;g__Neomegalonema;s__	Rhodobacteraceae	mARW1_100.peg.4748	ATP synthase beta chain (EC 3.6.3.14)	177	7	6	4	5	12	9	11	8	3	6	7	2	4	54	30	84
mARW1_16	d__Bacteria;p__Bacteroidota;c__Bacteroidia;o__Flavobacteriales;f__Flavobacteriaceae;g__Kordia;s__Kordia sp006383075	Flavobacteriaceae	mARW1_16.peg.3665	Phage tail collar domain	184	0	0	0	0	0	0	0	5	3	5	6	5	6	0	30	30
mARW1_16	d__Bacteria;p__Bacteroidota;c__Bacteroidia;o__Flavobacteriales;f__Flavobacteriaceae;g__Kordia;s__Kordia sp006383075	Flavobacteriaceae	mARW1_16.peg.3970	Cold shock protein of CSP family	63	0	0	0	0	0	0	0	2	4	6	3	6	9	0	30	30
mARW1_16	d__Bacteria;p__Bacteroidota;c__Bacteroidia;o__Flavobacteriales;f__Flavobacteriaceae;g__Kordia;s__Kordia sp006383075	Flavobacteriaceae	mARW1_16.peg.2140	Methionyl-tRNA synthetase (EC 6.1.1.10)	682	0	0	0	0	0	0	0	3	5	4	1	6	11	0	30	30
mARW1_16	d__Bacteria;p__Bacteroidota;c__Bacteroidia;o__Flavobacteriales;f__Flavobacteriaceae;g__Kordia;s__Kordia sp006383075	Flavobacteriaceae	mARW1_16.peg.2429	Putative TonB-dependent receptor	808	0	0	0	0	0	0	0	2	4	9	1	4	10	0	30	30
mARW1_16	d__Bacteria;p__Bacteroidota;c__Bacteroidia;o__Flavobacteriales;f__Flavobacteriaceae;g__Kordia;s__Kordia sp006383075	Flavobacteriaceae	mARW1_16.peg.2435	hypothetical protein	560	0	0	0	0	0	0	0	1	7	0	0	7	15	0	30	30
mARW1_16	d__Bacteria;p__Bacteroidota;c__Bacteroidia;o__Flavobacteriales;f__Flavobacteriaceae;g__Kordia;s__Kordia sp006383075	Flavobacteriaceae	mARW1_16.peg.2676	Heat shock protein 60 kDa family chaperone GroEL	545	1	1	0	2	0	0	0	8	3	4	3	6	6	4	30	34
mARW1_16	d__Bacteria;p__Bacteroidota;c__Bacteroidia;o__Flavobacteriales;f__Flavobacteriaceae;g__Kordia;s__Kordia sp006383075	Flavobacteriaceae	mARW1_16.peg.2693	FIG00651891: hypothetical protein	210	1	0	0	0	0	0	0	4	3	6	2	6	9	1	30	31
mARW1_16	d__Bacteria;p__Bacteroidota;c__Bacteroidia;o__Flavobacteriales;f__Flavobacteriaceae;g__Kordia;s__Kordia sp006383075	Flavobacteriaceae	mARW1_16.peg.851	Periplasmic chaperone of outer membrane proteins Skp @ Outer membrane protein H precursor	173	0	0	0	0	0	0	0	6	3	4	2	5	10	0	30	30
mARW1_29	d__Bacteria;p__Proteobacteria;c__Gammaproteobacteria;o__Pseudomonadales;f__Halieaceae;g__Chromatocurvus;s__	Halieaceae	mARW1_29.peg.2553	hypothetical protein	261	8	5	4	5	8	8	5	4	2	8	7	3	6	43	30	73
NSK_all_genomes	NA	NA	NSK_all_genomes00001478-RA	protein Name:"Similar to Actin (Achlya bisexualis)" AED:0.27 eAED:0.27 QI:0|-1|0|1|-1|1|1|0|376; Duplicate proteins: NSK_all_genomes00001477-RA	376	2	2	2	4	3	11	2	4	2	2	7	6	9	26	30	56
XP_Pt_Genome	NA	NA	XP_002182587.1	glyceraldehyde-3-phosphate dehydrogenase [Phaeodactylum tricornutum CCAP 1055/1]; Duplicate proteins: XP_002182590.1	334	13	12	13	12	27	30	26	7	4	5	7	2	5	133	30	163
XP_Pt_Genome	NA	NA	XP_002182909.1	predicted protein, partial [Phaeodactylum tricornutum CCAP 1055/1]	199	8	7	5	6	9	9	4	9	3	5	7	3	3	48	30	78
XP_Pt_Genome	NA	NA	XP_002177021.1	phosphoserine transaminase [Phaeodactylum tricornutum CCAP 1055/1]	409	9	6	6	5	7	12	5	7	2	9	7	1	4	50	30	80
XP_Pt_Genome	NA	NA	XP_002177288.1	predicted protein [Phaeodactylum tricornutum CCAP 1055/1]	145	11	6	10	5	44	26	36	10	3	5	5	3	4	138	30	168
XP_Pt_Genome	NA	NA	XP_002177467.1	predicted protein [Phaeodactylum tricornutum CCAP 1055/1]	146	7	3	5	5	7	6	5	6	5	7	7	3	2	38	30	68
XP_Pt_Genome	NA	NA	XP_002178478.1	predicted protein [Phaeodactylum tricornutum CCAP 1055/1]	363	7	6	9	8	10	8	11	7	4	8	7	0	4	59	30	89
XP_Pt_Genome	NA	NA	XP_002185458.1	biotin carboxylase [Phaeodactylum tricornutum CCAP 1055/1]	2282	8	9	17	10	11	17	10	7	0	8	15	0	0	82	30	112
XP_Pt_Genome	NA	NA	XP_002185478.1	translocator of the inner chloroplast envelope membrane 110k [Phaeodactylum tricornutum CCAP 1055/1]	1162	11	12	12	9	11	20	11	8	1	10	9	0	2	86	30	116
XP_Pt_Genome	NA	NA	XP_002185511.1	plastidic enolase [Phaeodactylum tricornutum CCAP 1055/1]	483	8	6	9	9	12	13	8	11	2	6	4	1	6	65	30	95
XP_Pt_Genome	NA	NA	XP_002186456.1	phosphoribulokinase [Phaeodactylum tricornutum CCAP 1055/1]	396	7	8	5	6	11	11	6	5	4	7	6	4	4	54	30	84
mARW1_16	d__Bacteria;p__Bacteroidota;c__Bacteroidia;o__Flavobacteriales;f__Flavobacteriaceae;g__Kordia;s__Kordia sp006383075	Flavobacteriaceae	mARW1_16.peg.1326	LSU ribosomal protein L23p (L23Ae)	96	0	0	0	0	0	0	0	4	3	5	5	5	7	0	29	29
mARW1_16	d__Bacteria;p__Bacteroidota;c__Bacteroidia;o__Flavobacteriales;f__Flavobacteriaceae;g__Kordia;s__Kordia sp006383075	Flavobacteriaceae	mARW1_16.peg.1340	LSU ribosomal protein L18p (L5e)	117	0	0	0	0	0	0	0	3	4	4	6	6	6	0	29	29
mARW1_16	d__Bacteria;p__Bacteroidota;c__Bacteroidia;o__Flavobacteriales;f__Flavobacteriaceae;g__Kordia;s__Kordia sp006383075	Flavobacteriaceae	mARW1_16.peg.3669	Cytochrome c-type biogenesis protein DsbD, protein-disulfide reductase (EC 1.8.1.8)	814	0	0	0	0	0	0	0	2	5	8	1	6	7	0	29	29
mARW1_16	d__Bacteria;p__Bacteroidota;c__Bacteroidia;o__Flavobacteriales;f__Flavobacteriaceae;g__Kordia;s__Kordia sp006383075	Flavobacteriaceae	mARW1_16.peg.3695	FIG00930688: hypothetical protein	271	0	0	0	0	0	0	0	6	2	6	4	6	5	0	29	29
mARW1_16	d__Bacteria;p__Bacteroidota;c__Bacteroidia;o__Flavobacteriales;f__Flavobacteriaceae;g__Kordia;s__Kordia sp006383075	Flavobacteriaceae	mARW1_16.peg.2478	Chaperone protein DnaK	637	1	2	1	2	0	0	0	5	2	5	1	6	10	6	29	35
mARW1_16	d__Bacteria;p__Bacteroidota;c__Bacteroidia;o__Flavobacteriales;f__Flavobacteriaceae;g__Kordia;s__Kordia sp006383075	Flavobacteriaceae	mARW1_16.peg.2918	Peptidyl-prolyl cis-trans isomerase (EC 5.2.1.8)	411	0	0	0	0	0	0	0	5	3	3	4	6	8	0	29	29
mARW1_16	d__Bacteria;p__Bacteroidota;c__Bacteroidia;o__Flavobacteriales;f__Flavobacteriaceae;g__Kordia;s__Kordia sp006383075	Flavobacteriaceae	mARW1_16.peg.553	FIG015547: peptidase, M16 family	445	0	0	0	0	0	0	0	5	4	4	2	7	7	0	29	29
mARW1_16	d__Bacteria;p__Bacteroidota;c__Bacteroidia;o__Flavobacteriales;f__Flavobacteriaceae;g__Kordia;s__Kordia sp006383075	Flavobacteriaceae	mARW1_16.peg.824	hypothetical protein	223	0	0	0	0	0	0	0	6	4	6	2	5	6	0	29	29
XP_Pt_Genome	NA	NA	XP_002183806.1	predicted protein [Phaeodactylum tricornutum CCAP 1055/1]	345	6	8	6	6	9	13	9	6	2	7	8	2	4	57	29	86
XP_Pt_Genome	NA	NA	XP_002176347.1	predicted protein [Phaeodactylum tricornutum CCAP 1055/1]	386	8	6	7	7	10	7	4	7	2	7	5	4	4	49	29	78
XP_Pt_Genome	NA	NA	XP_002178642.1	predicted protein [Phaeodactylum tricornutum CCAP 1055/1]	989	7	6	7	7	9	12	5	7	1	7	9	1	4	53	29	82
XP_Pt_Genome	NA	NA	XP_002179357.1	predicted protein [Phaeodactylum tricornutum CCAP 1055/1]	292	6	4	5	4	6	12	5	6	3	8	7	0	5	42	29	71
XP_Pt_Genome	NA	NA	XP_002180171.1	phytoene dehydrogenase [Phaeodactylum tricornutum CCAP 1055/1]	624	6	7	8	6	7	11	8	9	0	9	9	0	2	53	29	82
XP_Pt_Genome	NA	NA	XP_002180334.1	precursor of dehydrogenase pyruvate dehydrogenase E1, alpha and beta subunits [Phaeodactylum tricornutum CCAP 1055/1]	814	7	5	6	7	11	7	6	6	0	10	6	3	4	49	29	78
XP_Pt_Genome	NA	NA	XP_002181795.1	fucoxanthin chlorophyll a/c protein, deviant, partial [Phaeodactylum tricornutum CCAP 1055/1]	235	7	7	8	10	9	11	8	6	5	5	6	3	4	60	29	89
mARW1_16	d__Bacteria;p__Bacteroidota;c__Bacteroidia;o__Flavobacteriales;f__Flavobacteriaceae;g__Kordia;s__Kordia sp006383075	Flavobacteriaceae	mARW1_16.peg.384	Periplasmic chaperone of outer membrane proteins Skp @ Outer membrane protein H precursor	170	0	0	0	0	0	0	0	5	4	3	4	4	8	0	28	28
mARW1_16	d__Bacteria;p__Bacteroidota;c__Bacteroidia;o__Flavobacteriales;f__Flavobacteriaceae;g__Kordia;s__Kordia sp006383075	Flavobacteriaceae	mARW1_16.peg.159	hypothetical protein	594	0	0	0	0	0	0	0	2	1	7	5	3	10	0	28	28
mARW1_16	d__Bacteria;p__Bacteroidota;c__Bacteroidia;o__Flavobacteriales;f__Flavobacteriaceae;g__Kordia;s__Kordia sp006383075	Flavobacteriaceae	mARW1_16.peg.2911	hypothetical protein	431	0	0	0	0	0	0	0	3	3	5	2	6	9	0	28	28
mARW1_16	d__Bacteria;p__Bacteroidota;c__Bacteroidia;o__Flavobacteriales;f__Flavobacteriaceae;g__Kordia;s__Kordia sp006383075	Flavobacteriaceae	mARW1_16.peg.408	Alternative cytochrome c oxidase polypeptide CoxP (EC 1.9.3.1)	361	0	0	0	0	0	0	0	2	3	7	3	4	9	0	28	28
mARW1_16	d__Bacteria;p__Bacteroidota;c__Bacteroidia;o__Flavobacteriales;f__Flavobacteriaceae;g__Kordia;s__Kordia sp006383075	Flavobacteriaceae	mARW1_16.peg.436	Universal stress protein Coch_1269	274	0	0	0	0	0	0	0	3	4	7	6	1	7	0	28	28
mARW1_16	d__Bacteria;p__Bacteroidota;c__Bacteroidia;o__Flavobacteriales;f__Flavobacteriaceae;g__Kordia;s__Kordia sp006383075	Flavobacteriaceae	mARW1_16.peg.727	Carbamoyl-phosphate synthase large chain (EC 6.3.5.5)	951	0	0	0	0	0	0	0	3	4	4	4	5	8	0	28	28
mARW1_16	d__Bacteria;p__Bacteroidota;c__Bacteroidia;o__Flavobacteriales;f__Flavobacteriaceae;g__Kordia;s__Kordia sp006383075	Flavobacteriaceae	mARW1_16.peg.734	Carboxyl-terminal protease	503	0	0	0	0	0	0	0	5	6	6	3	3	5	0	28	28
mARW1_16	d__Bacteria;p__Bacteroidota;c__Bacteroidia;o__Flavobacteriales;f__Flavobacteriaceae;g__Kordia;s__Kordia sp006383075	Flavobacteriaceae	mARW1_16.peg.965	ABC transporter, substrate-binding protein (cluster 9, phospholipid)	326	0	0	0	0	0	0	0	2	3	7	2	6	8	0	28	28
mARW1_47	d__Bacteria;p__Bacteroidota;c__Bacteroidia;o__Flavobacteriales;f__Flavobacteriaceae;g__Muricauda;s__	Flavobacteriaceae	mARW1_47.peg.3227	Outer membrane TonB-dependent transporter, utilization system for glycans and polysaccharides (PUL), SusC family	1082	2	2	1	1	0	0	0	5	5	0	0	4	14	6	28	34
NSK_all_genomes	NA	NA	NSK_all_genomes00002883-RA	protein Name:"Similar to TUBA2 Tubulin alpha-2 chain (Pelvetia fastigiata)" AED:0.10 eAED:0.10 QI:102|1|1|1|1|1|2|532|452	452	6	6	8	8	10	4	10	6	3	4	3	7	5	52	28	80
XP_Pt_Genome	NA	NA	XP_002182326.1	predicted protein [Phaeodactylum tricornutum CCAP 1055/1]	1270	9	8	5	8	5	12	6	7	1	9	10	0	1	53	28	81
XP_Pt_Genome	NA	NA	XP_002183984.1	phosphoenolpyruvate carboxykinase [Phaeodactylum tricornutum CCAP 1055/1]	612	9	8	8	10	11	16	13	6	0	7	7	3	5	75	28	103
XP_Pt_Genome	NA	NA	XP_002178536.1	predicted protein [Phaeodactylum tricornutum CCAP 1055/1]	366	9	8	7	9	11	11	9	10	0	7	11	0	0	64	28	92
XP_Pt_Genome	NA	NA	XP_002180373.1	predicted protein [Phaeodactylum tricornutum CCAP 1055/1]	978	9	8	13	11	11	15	10	9	3	6	8	0	2	77	28	105
XP_Pt_Genome	NA	NA	XP_002185755.1	predicted protein, partial [Phaeodactylum tricornutum CCAP 1055/1]	389	7	4	5	8	8	14	9	4	3	7	8	1	5	55	28	83
XP_Pt_Genome	NA	NA	XP_002184600.1	predicted protein [Phaeodactylum tricornutum CCAP 1055/1]	1891	5	5	5	4	4	10	9	6	8	6	2	2	4	42	28	70
mARW1_124	d__Bacteria;p__Bacteroidota;c__Bacteroidia;o__Flavobacteriales;f__Flavobacteriaceae;g__Muricauda;s__Muricauda sp003385855	Flavobacteriaceae	mARW1_124.peg.2852	Polyribonucleotide nucleotidyltransferase (EC 2.7.7.8)	651	2	3	5	4	1	0	0	4	2	6	2	4	9	15	27	42
mARW1_124	d__Bacteria;p__Bacteroidota;c__Bacteroidia;o__Flavobacteriales;f__Flavobacteriaceae;g__Muricauda;s__Muricauda sp003385855	Flavobacteriaceae	mARW1_124.peg.1490	ATP synthase beta chain (EC 3.6.3.14)	502	5	3	1	2	1	0	0	6	5	3	3	4	6	12	27	39
mARW1_16	d__Bacteria;p__Bacteroidota;c__Bacteroidia;o__Flavobacteriales;f__Flavobacteriaceae;g__Kordia;s__Kordia sp006383075	Flavobacteriaceae	mARW1_16.peg.1047	Peptide-methionine (S)-S-oxide reductase MsrA (EC 1.8.4.11)	218	0	0	0	0	0	0	0	3	6	4	3	4	7	0	27	27
mARW1_16	d__Bacteria;p__Bacteroidota;c__Bacteroidia;o__Flavobacteriales;f__Flavobacteriaceae;g__Kordia;s__Kordia sp006383075	Flavobacteriaceae	mARW1_16.peg.1341	SSU ribosomal protein S5p (S2e)	174	0	0	0	0	0	0	0	4	5	4	4	5	5	0	27	27
mARW1_16	d__Bacteria;p__Bacteroidota;c__Bacteroidia;o__Flavobacteriales;f__Flavobacteriaceae;g__Kordia;s__Kordia sp006383075	Flavobacteriaceae	mARW1_16.peg.3292	LSU ribosomal protein L19p	117	1	1	1	1	1	0	0	4	4	4	2	7	6	5	27	32
mARW1_16	d__Bacteria;p__Bacteroidota;c__Bacteroidia;o__Flavobacteriales;f__Flavobacteriaceae;g__Kordia;s__Kordia sp006383075	Flavobacteriaceae	mARW1_16.peg.1758	hypothetical protein	359	0	0	0	0	0	0	0	4	5	5	4	2	7	0	27	27
mARW1_16	d__Bacteria;p__Bacteroidota;c__Bacteroidia;o__Flavobacteriales;f__Flavobacteriaceae;g__Kordia;s__Kordia sp006383075	Flavobacteriaceae	mARW1_16.peg.2118	Glycosyl hydrolase, BNR repeat precursor	951	0	0	0	0	0	0	0	2	3	5	2	4	11	0	27	27
mARW1_16	d__Bacteria;p__Bacteroidota;c__Bacteroidia;o__Flavobacteriales;f__Flavobacteriaceae;g__Kordia;s__Kordia sp006383075	Flavobacteriaceae	mARW1_16.peg.2307	Ribonuclease Y	523	0	0	0	0	0	0	0	4	4	4	0	3	12	0	27	27
mARW1_16	d__Bacteria;p__Bacteroidota;c__Bacteroidia;o__Flavobacteriales;f__Flavobacteriaceae;g__Kordia;s__Kordia sp006383075	Flavobacteriaceae	mARW1_16.peg.2426	hypothetical protein	195	0	0	0	0	0	0	0	4	5	4	4	4	6	0	27	27
mARW1_16	d__Bacteria;p__Bacteroidota;c__Bacteroidia;o__Flavobacteriales;f__Flavobacteriaceae;g__Kordia;s__Kordia sp006383075	Flavobacteriaceae	mARW1_16.peg.433	Translation initiation factor 2	934	0	0	0	0	0	0	0	5	3	4	3	5	7	0	27	27
mARW1_16	d__Bacteria;p__Bacteroidota;c__Bacteroidia;o__Flavobacteriales;f__Flavobacteriaceae;g__Kordia;s__Kordia sp006383075	Flavobacteriaceae	mARW1_16.peg.434	Transcription termination protein NusA	410	0	0	0	0	0	0	0	5	7	5	0	4	6	0	27	27
mARW1_16	d__Bacteria;p__Bacteroidota;c__Bacteroidia;o__Flavobacteriales;f__Flavobacteriaceae;g__Kordia;s__Kordia sp006383075	Flavobacteriaceae	mARW1_16.peg.499	Saccharopine dehydrogenase [NADP, L-glutamate-forming] (EC 1.5.1.10)	455	0	0	0	0	0	0	0	3	4	4	1	8	7	0	27	27
mARW1_16	d__Bacteria;p__Bacteroidota;c__Bacteroidia;o__Flavobacteriales;f__Flavobacteriaceae;g__Kordia;s__Kordia sp006383075	Flavobacteriaceae	mARW1_16.peg.861	Outer membrane receptor proteins, mostly Fe transport	740	0	0	0	0	0	0	0	4	5	4	5	6	3	0	27	27
mARW1_23	d__Bacteria;p__Proteobacteria;c__Alphaproteobacteria;o__Rhodobacterales;f__Rhodobacteraceae;g__Epibacterium;s__Epibacterium sp000014065	Rhodobacteraceae	mARW1_23.peg.3668	hypothetical protein	1170	0	0	0	0	0	1	0	4	3	6	4	4	6	1	27	28
mARW1_77	d__Bacteria;p__Planctomycetota;c__Planctomycetes;o__Pirellulales;f__Pirellulaceae;g__Rhodopirellula;s__Rhodopirellula europaea	Pirellulaceae	mARW1_77.peg.112	Polyribonucleotide nucleotidyltransferase (EC 2.7.7.8)	753	0	0	0	0	0	0	0	1	4	1	2	11	8	0	27	27
XP_Pt_Genome	NA	NA	XP_002183248.1	predicted protein [Phaeodactylum tricornutum CCAP 1055/1]	571	9	9	5	7	13	15	13	9	0	8	6	0	4	71	27	98
XP_Pt_Genome	NA	NA	XP_002183711.1	predicted protein [Phaeodactylum tricornutum CCAP 1055/1]	443	11	8	8	8	11	13	10	9	1	5	7	1	4	69	27	96
XP_Pt_Genome	NA	NA	XP_002184240.1	fructose-1,6-bisphosphatase [Phaeodactylum tricornutum CCAP 1055/1]	341	5	5	2	3	5	7	4	7	3	7	6	1	3	31	27	58
XP_Pt_Genome	NA	NA	XP_002176722.1	predicted protein, partial [Phaeodactylum tricornutum CCAP 1055/1]	163	33	23	27	15	46	39	34	12	2	4	4	2	3	217	27	244
XP_Pt_Genome	NA	NA	XP_002176729.1	predicted protein [Phaeodactylum tricornutum CCAP 1055/1]	143	7	6	7	8	9	10	9	8	3	4	5	3	4	56	27	83
XP_Pt_Genome	NA	NA	XP_002177931.1	enoyl-acp reductase [Phaeodactylum tricornutum CCAP 1055/1]	310	8	10	7	8	9	8	9	9	0	6	9	1	2	59	27	86
XP_Pt_Genome	NA	NA	XP_002178385.1	predicted protein [Phaeodactylum tricornutum CCAP 1055/1]	199	7	5	7	6	7	8	9	9	0	6	8	0	4	49	27	76
XP_Pt_Genome	NA	NA	XP_002181958.1	cytosolic class II aldolase [Phaeodactylum tricornutum CCAP 1055/1]	400	6	5	3	3	3	14	6	5	0	8	9	1	4	40	27	67
mARW1_124	d__Bacteria;p__Bacteroidota;c__Bacteroidia;o__Flavobacteriales;f__Flavobacteriaceae;g__Muricauda;s__Muricauda sp003385855	Flavobacteriaceae	mARW1_124.peg.674	Aconitate hydratase (EC 4.2.1.3)	755	4	3	1	5	0	0	0	5	4	4	3	5	5	13	26	39
mARW1_16	d__Bacteria;p__Bacteroidota;c__Bacteroidia;o__Flavobacteriales;f__Flavobacteriaceae;g__Kordia;s__Kordia sp006383075	Flavobacteriaceae	mARW1_16.peg.3697	hypothetical protein	178	0	0	0	0	0	0	0	5	3	3	2	5	8	0	26	26
mARW1_16	d__Bacteria;p__Bacteroidota;c__Bacteroidia;o__Flavobacteriales;f__Flavobacteriaceae;g__Kordia;s__Kordia sp006383075	Flavobacteriaceae	mARW1_16.peg.2051	2-oxoglutarate dehydrogenase E1 component (EC 1.2.4.2)	924	0	0	0	0	0	0	0	5	3	3	1	3	11	0	26	26
mARW1_16	d__Bacteria;p__Bacteroidota;c__Bacteroidia;o__Flavobacteriales;f__Flavobacteriaceae;g__Kordia;s__Kordia sp006383075	Flavobacteriaceae	mARW1_16.peg.2082	hypothetical protein	790	0	0	0	0	0	0	0	1	4	4	0	5	12	0	26	26
mARW1_16	d__Bacteria;p__Bacteroidota;c__Bacteroidia;o__Flavobacteriales;f__Flavobacteriaceae;g__Kordia;s__Kordia sp006383075	Flavobacteriaceae	mARW1_16.peg.2775	LemA family protein	199	0	0	0	0	0	0	0	2	4	5	3	5	7	0	26	26
mARW1_16	d__Bacteria;p__Bacteroidota;c__Bacteroidia;o__Flavobacteriales;f__Flavobacteriaceae;g__Kordia;s__Kordia sp006383075	Flavobacteriaceae	mARW1_16.peg.303	Acetylornithine deacetylase/Succinyl-diaminopimelate desuccinylase and related deacylases	462	0	0	0	0	0	0	0	4	3	4	1	4	10	0	26	26
mARW1_16	d__Bacteria;p__Bacteroidota;c__Bacteroidia;o__Flavobacteriales;f__Flavobacteriaceae;g__Kordia;s__Kordia sp006383075	Flavobacteriaceae	mARW1_16.peg.3048	3-ketoacyl-CoA thiolase [fadN-fadA-fadE operon] (EC 2.3.1.16)	397	0	0	0	0	0	0	0	4	3	5	5	3	6	0	26	26
mARW1_16	d__Bacteria;p__Bacteroidota;c__Bacteroidia;o__Flavobacteriales;f__Flavobacteriaceae;g__Kordia;s__Kordia sp006383075	Flavobacteriaceae	mARW1_16.peg.4122	4-hydroxyphenylpyruvate dioxygenase (EC 1.13.11.27)	387	0	0	0	0	0	0	0	3	3	5	2	4	9	0	26	26
mARW1_16	d__Bacteria;p__Bacteroidota;c__Bacteroidia;o__Flavobacteriales;f__Flavobacteriaceae;g__Kordia;s__Kordia sp006383075	Flavobacteriaceae	mARW1_16.peg.487	LSU ribosomal protein L13p (L13Ae)	151	0	1	0	0	0	0	0	5	3	6	3	5	4	1	26	27
mARW1_16	d__Bacteria;p__Bacteroidota;c__Bacteroidia;o__Flavobacteriales;f__Flavobacteriaceae;g__Kordia;s__Kordia sp006383075	Flavobacteriaceae	mARW1_16.peg.489	SSU ribosomal protein S2p (SAe)	261	0	0	0	0	0	0	0	4	4	4	4	4	6	0	26	26
mARW1_16	d__Bacteria;p__Bacteroidota;c__Bacteroidia;o__Flavobacteriales;f__Flavobacteriaceae;g__Kordia;s__Kordia sp006383075	Flavobacteriaceae	mARW1_16.peg.3984	LSU ribosomal protein L11p (L12e)	145	0	0	0	0	0	0	0	5	4	4	3	4	6	0	26	26
mARW1_16	d__Bacteria;p__Bacteroidota;c__Bacteroidia;o__Flavobacteriales;f__Flavobacteriaceae;g__Kordia;s__Kordia sp006383075	Flavobacteriaceae	mARW1_16.peg.984	Succinate-semialdehyde dehydrogenase [NAD] (EC 1.2.1.24); Succinate-semialdehyde dehydrogenase [NADP+] (EC 1.2.1.79)	455	0	0	0	0	0	0	0	4	3	2	1	6	10	0	26	26
mARW1_63	d__Bacteria;p__Proteobacteria;c__Alphaproteobacteria;o__Rhodobacterales;f__Rhodobacteraceae;g__FREY01;s__	Rhodobacteraceae	mARW1_63.peg.1077	hypothetical protein	311	0	0	0	0	0	0	0	4	5	3	4	6	4	0	26	26
XP_Pt_Genome	NA	NA	XP_002176181.1	predicted protein [Phaeodactylum tricornutum CCAP 1055/1]	464	8	8	6	5	12	13	13	9	1	4	6	2	4	65	26	91
XP_Pt_Genome	NA	NA	XP_002182956.1	predicted protein [Phaeodactylum tricornutum CCAP 1055/1]	264	4	4	3	5	3	3	3	5	2	6	9	1	3	25	26	51
XP_Pt_Genome	NA	NA	XP_002183769.1	kinase pyruvate kinase 3 [Phaeodactylum tricornutum CCAP 1055/1]	543	8	7	8	8	7	9	7	7	0	8	7	0	4	54	26	80
XP_Pt_Genome	NA	NA	XP_002176586.1	predicted protein [Phaeodactylum tricornutum CCAP 1055/1]	220	6	7	7	4	8	10	10	6	4	6	5	2	3	52	26	78
XP_Pt_Genome	NA	NA	XP_002176769.1	predicted protein [Phaeodactylum tricornutum CCAP 1055/1]	1697	10	8	12	10	12	16	11	7	0	6	8	1	4	79	26	105
XP_Pt_Genome	NA	NA	XP_002179636.1	long chain acyl-coa synthetase [Phaeodactylum tricornutum CCAP 1055/1]	663	3	3	7	4	7	10	2	4	2	6	7	2	5	36	26	62
XP_Pt_Genome	NA	NA	XP_002179889.1	predicted protein [Phaeodactylum tricornutum CCAP 1055/1]	1019	8	6	7	6	11	16	10	8	0	8	8	0	2	64	26	90
XP_Pt_Genome	NA	NA	XP_002180024.1	predicted protein [Phaeodactylum tricornutum CCAP 1055/1]	314	6	6	6	4	5	5	6	5	5	5	6	2	3	38	26	64
XP_Pt_Genome	NA	NA	XP_002186195.1	UDP-glucose 6-dehydrogenase [Phaeodactylum tricornutum CCAP 1055/1]	475	6	5	5	4	7	5	6	6	2	7	5	1	5	38	26	64
XP_Pt_Genome	NA	NA	XP_002186445.1	annexin [Phaeodactylum tricornutum CCAP 1055/1]	333	4	3	3	2	3	10	3	3	4	6	6	3	4	28	26	54
XP_Pt_Genome	NA	NA	XP_002184619.1	protein fucoxanthin chlorophyll a/c protein [Phaeodactylum tricornutum CCAP 1055/1]	197	6	5	3	6	7	6	6	5	4	5	5	4	3	39	26	65
mARW1_101	d__Bacteria;p__Proteobacteria;c__Alphaproteobacteria;o__Micavibrionales;f__Micavibrionaceae;g__UBA9664;s__	Micavibrionaceae	mARW1_101.peg.339	Chaperone protein DnaK	443	3	5	3	6	5	1	4	4	4	5	3	3	6	27	25	52
mARW1_16	d__Bacteria;p__Bacteroidota;c__Bacteroidia;o__Flavobacteriales;f__Flavobacteriaceae;g__Kordia;s__Kordia sp006383075	Flavobacteriaceae	mARW1_16.peg.1228	Dihydrolipoamide acetyltransferase component of pyruvate dehydrogenase complex (EC 2.3.1.12)	550	0	0	0	0	0	0	0	3	6	4	1	3	8	0	25	25
mARW1_16	d__Bacteria;p__Bacteroidota;c__Bacteroidia;o__Flavobacteriales;f__Flavobacteriaceae;g__Kordia;s__Kordia sp006383075	Flavobacteriaceae	mARW1_16.peg.3506	hypothetical protein	348	0	0	0	0	0	0	0	1	6	5	2	6	5	0	25	25
mARW1_16	d__Bacteria;p__Bacteroidota;c__Bacteroidia;o__Flavobacteriales;f__Flavobacteriaceae;g__Kordia;s__Kordia sp006383075	Flavobacteriaceae	mARW1_16.peg.3914	Dihydrolipoamide acyltransferase component of branched-chain alpha-keto acid dehydrogenase complex (EC 2.3.1.168)	446	1	0	0	1	0	0	0	1	4	3	2	6	9	2	25	27
mARW1_16	d__Bacteria;p__Bacteroidota;c__Bacteroidia;o__Flavobacteriales;f__Flavobacteriaceae;g__Kordia;s__Kordia sp006383075	Flavobacteriaceae	mARW1_16.peg.3964	Succinyl-CoA ligase [ADP-forming] beta chain (EC 6.2.1.5)	439	0	0	1	0	0	0	0	2	4	3	1	7	8	1	25	26
mARW1_16	d__Bacteria;p__Bacteroidota;c__Bacteroidia;o__Flavobacteriales;f__Flavobacteriaceae;g__Kordia;s__Kordia sp006383075	Flavobacteriaceae	mARW1_16.peg.1765	UDP-N-acetyl-D-glucosamine 6-dehydrogenase (EC 1.1.1.136)	421	0	0	0	0	0	0	0	2	2	4	1	6	10	0	25	25
mARW1_16	d__Bacteria;p__Bacteroidota;c__Bacteroidia;o__Flavobacteriales;f__Flavobacteriaceae;g__Kordia;s__Kordia sp006383075	Flavobacteriaceae	mARW1_16.peg.1985	hypothetical protein	839	0	0	0	0	0	0	0	5	3	6	0	3	8	0	25	25
mARW1_16	d__Bacteria;p__Bacteroidota;c__Bacteroidia;o__Flavobacteriales;f__Flavobacteriaceae;g__Kordia;s__Kordia sp006383075	Flavobacteriaceae	mARW1_16.peg.2434	UPF0339 protein YegP.N / UPF0339 protein YegP.C	109	0	0	0	0	0	0	0	3	4	6	3	2	7	0	25	25
mARW1_16	d__Bacteria;p__Bacteroidota;c__Bacteroidia;o__Flavobacteriales;f__Flavobacteriaceae;g__Kordia;s__Kordia sp006383075	Flavobacteriaceae	mARW1_16.peg.2644	Di-tripeptide/cation symporter	628	0	0	0	0	0	0	0	2	7	3	1	4	8	0	25	25
mARW1_16	d__Bacteria;p__Bacteroidota;c__Bacteroidia;o__Flavobacteriales;f__Flavobacteriaceae;g__Kordia;s__Kordia sp006383075	Flavobacteriaceae	mARW1_16.peg.3136	Fumarylacetoacetase (EC 3.7.1.2)	429	0	0	0	0	0	0	0	4	3	6	2	6	4	0	25	25
mARW1_16	d__Bacteria;p__Bacteroidota;c__Bacteroidia;o__Flavobacteriales;f__Flavobacteriaceae;g__Kordia;s__Kordia sp006383075	Flavobacteriaceae	mARW1_16.peg.4113	hypothetical protein	1625	0	0	0	0	0	0	0	2	6	5	0	4	8	0	25	25
mARW1_16	d__Bacteria;p__Bacteroidota;c__Bacteroidia;o__Flavobacteriales;f__Flavobacteriaceae;g__Kordia;s__Kordia sp006383075	Flavobacteriaceae	mARW1_16.peg.452	DNA polymerase I (EC 2.7.7.7)	943	0	0	0	0	0	0	0	3	3	7	0	3	9	0	25	25
mARW1_16	d__Bacteria;p__Bacteroidota;c__Bacteroidia;o__Flavobacteriales;f__Flavobacteriaceae;g__Kordia;s__Kordia sp006383075	Flavobacteriaceae	mARW1_16.peg.834	hypothetical protein	195	0	0	0	0	0	0	0	3	4	5	4	3	6	0	25	25
mARW1_47	d__Bacteria;p__Bacteroidota;c__Bacteroidia;o__Flavobacteriales;f__Flavobacteriaceae;g__Muricauda;s__	Flavobacteriaceae	mARW1_47.peg.2736	Outer membrane TonB-dependent transporter, utilization system for glycans and polysaccharides (PUL), SusC family	1040	1	2	2	0	0	0	0	3	4	3	3	5	7	5	25	30
mARW1_80	d__Bacteria;p__Proteobacteria;c__Alphaproteobacteria;o__Paracaedibacterales;f__;g__;s__		mARW1_80.peg.656	hypothetical protein	234	0	0	0	0	0	0	0	6	6	4	5	2	2	0	25	25
XP_Pt_Genome	NA	NA	XP_002176152.1	predicted protein [Phaeodactylum tricornutum CCAP 1055/1]	521	11	4	10	6	7	9	6	7	1	4	7	2	4	53	25	78
XP_Pt_Genome	NA	NA	XP_002182081.1	predicted protein [Phaeodactylum tricornutum CCAP 1055/1]	311	5	9	5	3	7	6	7	9	3	5	4	1	3	42	25	67
XP_Pt_Genome	NA	NA	XP_002183771.1	fructose-1,6-bisphosphate aldolase [Phaeodactylum tricornutum CCAP 1055/1]	439	6	6	6	8	12	21	12	5	3	9	4	1	3	71	25	96
XP_Pt_Genome	NA	NA	XP_002176912.1	predicted protein [Phaeodactylum tricornutum CCAP 1055/1]	506	15	9	6	9	9	9	10	7	3	6	7	1	1	67	25	92
XP_Pt_Genome	NA	NA	XP_002177302.1	predicted protein [Phaeodactylum tricornutum CCAP 1055/1]	801	8	10	7	6	8	10	5	5	1	9	5	1	4	54	25	79
XP_Pt_Genome	NA	NA	XP_002177730.1	copine 1, partial [Phaeodactylum tricornutum CCAP 1055/1]	469	2	4	3	2	6	6	4	6	2	5	9	1	2	27	25	52
XP_Pt_Genome	NA	NA	XP_002178196.1	predicted protein, partial [Phaeodactylum tricornutum CCAP 1055/1]	677	9	7	8	7	10	10	4	6	3	6	6	0	4	55	25	80
XP_Pt_Genome	NA	NA	XP_002178766.1	predicted protein [Phaeodactylum tricornutum CCAP 1055/1]	729	4	7	7	6	7	13	8	8	1	7	5	1	3	52	25	77
XP_Pt_Genome	NA	NA	XP_002179558.1	predicted protein [Phaeodactylum tricornutum CCAP 1055/1]	701	3	4	3	6	5	10	10	9	1	7	8	0	0	41	25	66
XP_Pt_Genome	NA	NA	XP_002181519.1	predicted protein [Phaeodactylum tricornutum CCAP 1055/1]	732	14	14	14	10	10	13	12	8	0	9	8	0	0	87	25	112
XP_Pt_Genome	NA	NA	XP_002185131.1	calreticulin [Phaeodactylum tricornutum CCAP 1055/1]	390	8	9	7	7	10	10	8	6	2	9	6	1	1	59	25	84
mARW1_16	d__Bacteria;p__Bacteroidota;c__Bacteroidia;o__Flavobacteriales;f__Flavobacteriaceae;g__Kordia;s__Kordia sp006383075	Flavobacteriaceae	mARW1_16.peg.1323	SSU ribosomal protein S10p (S20e); Duplicate proteins: mARW1_47.peg.3222,mARW9_13.peg.1387,mPt_49.peg.1136	101	1	0	0	0	1	0	0	5	3	3	4	2	7	2	24	26
mARW1_16	d__Bacteria;p__Bacteroidota;c__Bacteroidia;o__Flavobacteriales;f__Flavobacteriaceae;g__Kordia;s__Kordia sp006383075	Flavobacteriaceae	mARW1_16.peg.1325	LSU ribosomal protein L4p (L1e)	209	0	1	1	0	0	0	1	3	3	6	2	4	6	3	24	27
mARW1_16	d__Bacteria;p__Bacteroidota;c__Bacteroidia;o__Flavobacteriales;f__Flavobacteriaceae;g__Kordia;s__Kordia sp006383075	Flavobacteriaceae	mARW1_16.peg.1272	hypothetical protein	527	0	0	0	0	0	0	0	3	4	3	3	5	6	0	24	24
mARW1_16	d__Bacteria;p__Bacteroidota;c__Bacteroidia;o__Flavobacteriales;f__Flavobacteriaceae;g__Kordia;s__Kordia sp006383075	Flavobacteriaceae	mARW1_16.peg.335	Thioredoxin	106	0	1	0	0	0	0	0	3	5	5	2	4	5	1	24	25
mARW1_16	d__Bacteria;p__Bacteroidota;c__Bacteroidia;o__Flavobacteriales;f__Flavobacteriaceae;g__Kordia;s__Kordia sp006383075	Flavobacteriaceae	mARW1_16.peg.3542	hypothetical protein	233	0	0	0	0	0	0	0	1	5	4	3	3	8	0	24	24
mARW1_16	d__Bacteria;p__Bacteroidota;c__Bacteroidia;o__Flavobacteriales;f__Flavobacteriaceae;g__Kordia;s__Kordia sp006383075	Flavobacteriaceae	mARW1_16.peg.3622	putative hemin receptor	506	0	0	0	0	0	0	0	2	4	3	1	5	9	0	24	24
mARW1_16	d__Bacteria;p__Bacteroidota;c__Bacteroidia;o__Flavobacteriales;f__Flavobacteriaceae;g__Kordia;s__Kordia sp006383075	Flavobacteriaceae	mARW1_16.peg.3747	DNA-binding protein HU-beta	90	0	0	0	0	0	0	0	3	3	5	3	4	6	0	24	24
mARW1_16	d__Bacteria;p__Bacteroidota;c__Bacteroidia;o__Flavobacteriales;f__Flavobacteriaceae;g__Kordia;s__Kordia sp006383075	Flavobacteriaceae	mARW1_16.peg.1549	hypothetical protein	217	0	0	0	0	0	0	0	3	5	4	2	3	7	0	24	24
mARW1_16	d__Bacteria;p__Bacteroidota;c__Bacteroidia;o__Flavobacteriales;f__Flavobacteriaceae;g__Kordia;s__Kordia sp006383075	Flavobacteriaceae	mARW1_16.peg.1712	3'-to-5' exoribonuclease RNase R	730	0	0	0	0	0	0	0	1	4	7	0	3	9	0	24	24
mARW1_16	d__Bacteria;p__Bacteroidota;c__Bacteroidia;o__Flavobacteriales;f__Flavobacteriaceae;g__Kordia;s__Kordia sp006383075	Flavobacteriaceae	mARW1_16.peg.2037	Uroporphyrinogen-III synthase (EC 4.2.1.75)	248	1	0	0	0	0	0	0	3	5	4	1	5	6	1	24	25
mARW1_16	d__Bacteria;p__Bacteroidota;c__Bacteroidia;o__Flavobacteriales;f__Flavobacteriaceae;g__Kordia;s__Kordia sp006383075	Flavobacteriaceae	mARW1_16.peg.2626	hypothetical protein	555	0	0	0	0	0	0	0	1	2	5	2	6	8	0	24	24
mARW1_16	d__Bacteria;p__Bacteroidota;c__Bacteroidia;o__Flavobacteriales;f__Flavobacteriaceae;g__Kordia;s__Kordia sp006383075	Flavobacteriaceae	mARW1_16.peg.2768	TonB-dependent receptor	922	0	0	0	0	0	0	0	2	5	5	0	2	10	0	24	24
mARW1_16	d__Bacteria;p__Bacteroidota;c__Bacteroidia;o__Flavobacteriales;f__Flavobacteriaceae;g__Kordia;s__Kordia sp006383075	Flavobacteriaceae	mARW1_16.peg.2984	hypothetical protein	420	0	0	0	0	0	0	0	4	4	6	2	3	5	0	24	24
mARW1_16	d__Bacteria;p__Bacteroidota;c__Bacteroidia;o__Flavobacteriales;f__Flavobacteriaceae;g__Kordia;s__Kordia sp006383075	Flavobacteriaceae	mARW1_16.peg.4094	Ribokinase (EC 2.7.1.15)	308	0	0	0	0	0	0	0	3	4	5	2	5	5	0	24	24
mARW1_16	d__Bacteria;p__Bacteroidota;c__Bacteroidia;o__Flavobacteriales;f__Flavobacteriaceae;g__Kordia;s__Kordia sp006383075	Flavobacteriaceae	mARW1_16.peg.4179	Dihydrolipoamide dehydrogenase (EC 1.8.1.4)	468	1	2	1	2	1	0	0	3	1	6	1	3	10	7	24	31
mARW1_16	d__Bacteria;p__Bacteroidota;c__Bacteroidia;o__Flavobacteriales;f__Flavobacteriaceae;g__Kordia;s__Kordia sp006383075	Flavobacteriaceae	mARW1_16.peg.751	DEAD-box ATP-dependent RNA helicase DeaD (= CshA) (EC 3.6.4.13)	594	0	0	0	0	0	0	0	3	5	6	0	2	8	0	24	24
XP_Pt_Genome	NA	NA	XP_002182416.1	predicted protein [Phaeodactylum tricornutum CCAP 1055/1]	541	7	9	11	9	7	10	8	5	0	7	9	0	3	61	24	85
XP_Pt_Genome	NA	NA	XP_002183454.1	fucoxanthin chlorophyll a/c protein, deviant [Phaeodactylum tricornutum CCAP 1055/1]	199	10	9	9	7	14	10	12	5	2	5	7	2	3	71	24	95
XP_Pt_Genome	NA	NA	XP_002183989.1	predicted protein [Phaeodactylum tricornutum CCAP 1055/1]	2338	7	7	7	6	7	17	7	6	2	5	5	0	6	58	24	82
XP_Pt_Genome	NA	NA	XP_002176765.1	predicted protein, partial [Phaeodactylum tricornutum CCAP 1055/1]	133	5	5	4	6	7	6	7	5	2	6	6	2	3	40	24	64
XP_Pt_Genome	NA	NA	XP_002178643.1	violaxanthin deepoxidase [Phaeodactylum tricornutum CCAP 1055/1]	437	6	8	4	9	7	8	14	6	3	6	6	1	2	56	24	80
XP_Pt_Genome	NA	NA	XP_002180480.1	ornithine aminotransferase [Phaeodactylum tricornutum CCAP 1055/1]	448	8	8	7	7	10	8	7	8	2	6	7	0	1	55	24	79
XP_Pt_Genome	NA	NA	XP_002180719.1	predicted protein [Phaeodactylum tricornutum CCAP 1055/1]	822	11	9	11	3	5	5	8	9	1	7	7	0	0	52	24	76
XP_Pt_Genome	NA	NA	XP_002180818.1	mucin-associated surface protein [Phaeodactylum tricornutum CCAP 1055/1]	581	11	10	9	10	14	14	14	9	1	7	4	0	3	82	24	106
XP_Pt_Genome	NA	NA	XP_002185618.1	myo-inositol 2-dehydrogenase putative, partial [Phaeodactylum tricornutum CCAP 1055/1]	347	8	9	8	7	9	12	7	7	1	5	7	1	3	60	24	84
XP_Pt_Genome	NA	NA	XP_002185824.1	predicted protein [Phaeodactylum tricornutum CCAP 1055/1]	178	5	6	5	6	6	5	6	5	2	3	4	5	5	39	24	63
XP_Pt_Genome	NA	NA	XP_002186096.1	predicted protein [Phaeodactylum tricornutum CCAP 1055/1]	205	6	3	4	5	3	7	5	5	2	5	3	4	5	33	24	57
mARW1_124	d__Bacteria;p__Bacteroidota;c__Bacteroidia;o__Flavobacteriales;f__Flavobacteriaceae;g__Muricauda;s__Muricauda sp003385855	Flavobacteriaceae	mARW1_124.peg.832	FIG00930688: hypothetical protein; Duplicate proteins: mARW9_13.peg.2878	271	1	3	3	3	0	0	0	3	2	6	4	5	3	10	23	33
mARW1_16	d__Bacteria;p__Bacteroidota;c__Bacteroidia;o__Flavobacteriales;f__Flavobacteriaceae;g__Kordia;s__Kordia sp006383075	Flavobacteriaceae	mARW1_16.peg.1401	hypothetical protein	780	0	0	0	0	0	0	0	2	2	5	1	4	9	0	23	23
mARW1_16	d__Bacteria;p__Bacteroidota;c__Bacteroidia;o__Flavobacteriales;f__Flavobacteriaceae;g__Kordia;s__Kordia sp006383075	Flavobacteriaceae	mARW1_16.peg.3600	Milk-clotting protease	281	0	0	0	0	0	0	0	1	7	5	8	2	0	0	23	23
mARW1_16	d__Bacteria;p__Bacteroidota;c__Bacteroidia;o__Flavobacteriales;f__Flavobacteriaceae;g__Kordia;s__Kordia sp006383075	Flavobacteriaceae	mARW1_16.peg.2046	MotA/TolQ/ExbB proton channel family protein	243	0	0	0	0	0	0	0	2	6	5	1	5	4	0	23	23
mARW1_16	d__Bacteria;p__Bacteroidota;c__Bacteroidia;o__Flavobacteriales;f__Flavobacteriaceae;g__Kordia;s__Kordia sp006383075	Flavobacteriaceae	mARW1_16.peg.241	S-adenosylmethionine synthetase (EC 2.5.1.6)	418	0	0	0	0	0	0	0	3	3	4	1	6	6	0	23	23
mARW1_16	d__Bacteria;p__Bacteroidota;c__Bacteroidia;o__Flavobacteriales;f__Flavobacteriaceae;g__Kordia;s__Kordia sp006383075	Flavobacteriaceae	mARW1_16.peg.2677	Heat shock protein 10 kDa family chaperone GroES	92	0	0	0	0	0	0	0	6	2	3	2	4	6	0	23	23
mARW1_16	d__Bacteria;p__Bacteroidota;c__Bacteroidia;o__Flavobacteriales;f__Flavobacteriaceae;g__Kordia;s__Kordia sp006383075	Flavobacteriaceae	mARW1_16.peg.2825	hypothetical protein	164	0	0	0	0	0	0	0	2	2	4	5	4	6	0	23	23
mARW1_16	d__Bacteria;p__Bacteroidota;c__Bacteroidia;o__Flavobacteriales;f__Flavobacteriaceae;g__Kordia;s__Kordia sp006383075	Flavobacteriaceae	mARW1_16.peg.3058	hypothetical protein	467	0	0	0	0	0	0	0	3	2	2	5	5	6	0	23	23
mARW1_16	d__Bacteria;p__Bacteroidota;c__Bacteroidia;o__Flavobacteriales;f__Flavobacteriaceae;g__Kordia;s__Kordia sp006383075	Flavobacteriaceae	mARW1_16.peg.441	putative membrane protein	1090	0	0	0	0	0	0	0	3	3	5	1	5	6	0	23	23
mARW1_16	d__Bacteria;p__Bacteroidota;c__Bacteroidia;o__Flavobacteriales;f__Flavobacteriaceae;g__Kordia;s__Kordia sp006383075	Flavobacteriaceae	mARW1_16.peg.3988	Ribosome hibernation promoting factor Hpf	99	0	0	0	0	0	0	0	5	2	4	2	3	7	0	23	23
mARW1_77	d__Bacteria;p__Planctomycetota;c__Planctomycetes;o__Pirellulales;f__Pirellulaceae;g__Rhodopirellula;s__Rhodopirellula europaea	Pirellulaceae	mARW1_77.peg.1745	Translation elongation factor Tu	398	0	0	0	0	0	0	0	2	2	4	3	5	7	0	23	23
XP_Pt_Genome	NA	NA	XP_002182345.1	predicted protein, partial [Phaeodactylum tricornutum CCAP 1055/1]	232	8	5	9	7	10	14	12	7	1	9	5	0	1	65	23	88
XP_Pt_Genome	NA	NA	XP_002183478.1	predicted protein [Phaeodactylum tricornutum CCAP 1055/1]	239	6	4	4	4	4	5	6	5	2	5	7	2	2	33	23	56
XP_Pt_Genome	NA	NA	XP_002183547.1	predicted protein [Phaeodactylum tricornutum CCAP 1055/1]	303	7	8	5	7	6	9	7	4	1	4	7	3	4	49	23	72
XP_Pt_Genome	NA	NA	XP_002184279.1	ferredoxin-dependent glutamate synthase, fusion of large and small subunits [Phaeodactylum tricornutum CCAP 1055/1]	1591	8	8	6	6	11	20	8	7	1	8	7	0	0	67	23	90
XP_Pt_Genome	NA	NA	XP_002177765.1	predicted protein [Phaeodactylum tricornutum CCAP 1055/1]	995	3	6	5	4	4	9	9	7	0	9	6	0	1	40	23	63
XP_Pt_Genome	NA	NA	XP_002178956.1	dihydrolipoyl dehydrogenase [Phaeodactylum tricornutum CCAP 1055/1]	500	3	4	6	6	8	14	12	7	1	6	5	1	3	53	23	76
XP_Pt_Genome	NA	NA	XP_002180359.1	predicted protein [Phaeodactylum tricornutum CCAP 1055/1]	962	9	5	5	6	6	14	9	8	0	2	8	2	3	54	23	77
XP_Pt_Genome	NA	NA	XP_002180414.1	predicted protein [Phaeodactylum tricornutum CCAP 1055/1]	267	0	0	0	0	0	0	0	5	0	1	3	7	7	0	23	23
XP_Pt_Genome	NA	NA	XP_002180649.1	homeobox protein, partial [Phaeodactylum tricornutum CCAP 1055/1]	555	5	8	5	5	8	11	3	4	1	7	8	0	3	45	23	68
XP_Pt_Genome	NA	NA	XP_002180902.1	3-oxoacyl-[acyl-carrier protein [Phaeodactylum tricornutum CCAP 1055/1]	253	7	6	4	5	7	7	8	4	2	6	8	0	3	44	23	67
XP_Pt_Genome	NA	NA	XP_002185293.1	predicted protein [Phaeodactylum tricornutum CCAP 1055/1]	4020	4	7	5	8	7	7	8	8	0	6	9	0	0	46	23	69
XP_Pt_Genome	NA	NA	XP_002184854.1	glutamyl-trna synthase, partial [Phaeodactylum tricornutum CCAP 1055/1]	588	4	4	5	6	9	8	6	7	1	8	6	0	1	42	23	65
mARW1_124	d__Bacteria;p__Bacteroidota;c__Bacteroidia;o__Flavobacteriales;f__Flavobacteriaceae;g__Muricauda;s__Muricauda sp003385855	Flavobacteriaceae	mARW1_124.peg.2515	LSU ribosomal protein L1p (L10Ae); Duplicate proteins: mARW9_13.peg.2003	229	0	0	0	0	1	0	0	4	2	3	2	4	7	1	22	23
mARW1_16	d__Bacteria;p__Bacteroidota;c__Bacteroidia;o__Flavobacteriales;f__Flavobacteriaceae;g__Kordia;s__Kordia sp006383075	Flavobacteriaceae	mARW1_16.peg.1044	hypothetical protein	234	0	0	0	0	0	0	0	5	4	2	3	3	5	0	22	22
mARW1_16	d__Bacteria;p__Bacteroidota;c__Bacteroidia;o__Flavobacteriales;f__Flavobacteriaceae;g__Kordia;s__Kordia sp006383075	Flavobacteriaceae	mARW1_16.peg.1300	hypothetical protein	328	0	0	0	0	1	0	0	2	1	5	3	5	6	1	22	23
mARW1_16	d__Bacteria;p__Bacteroidota;c__Bacteroidia;o__Flavobacteriales;f__Flavobacteriaceae;g__Kordia;s__Kordia sp006383075	Flavobacteriaceae	mARW1_16.peg.1444	Outer membrane TonB-dependent transporter, utilization system for glycans and polysaccharides (PUL), SusC family	1011	0	0	0	0	0	0	0	0	5	2	0	6	9	0	22	22
mARW1_16	d__Bacteria;p__Bacteroidota;c__Bacteroidia;o__Flavobacteriales;f__Flavobacteriaceae;g__Kordia;s__Kordia sp006383075	Flavobacteriaceae	mARW1_16.peg.3241	lipoprotein protein, putative	264	0	0	0	0	0	0	0	2	5	5	0	3	7	0	22	22
mARW1_16	d__Bacteria;p__Bacteroidota;c__Bacteroidia;o__Flavobacteriales;f__Flavobacteriaceae;g__Kordia;s__Kordia sp006383075	Flavobacteriaceae	mARW1_16.peg.3311	DegT/DnrJ/EryC1/StrS aminotransferase	397	0	0	0	0	0	0	0	2	4	4	1	3	8	0	22	22
mARW1_16	d__Bacteria;p__Bacteroidota;c__Bacteroidia;o__Flavobacteriales;f__Flavobacteriaceae;g__Kordia;s__Kordia sp006383075	Flavobacteriaceae	mARW1_16.peg.3422	ATP-dependent exoDNAse (exonuclease V) alpha subunit - helicase superfamily I member	258	0	0	0	0	0	0	0	2	6	4	1	4	5	0	22	22
mARW1_16	d__Bacteria;p__Bacteroidota;c__Bacteroidia;o__Flavobacteriales;f__Flavobacteriaceae;g__Kordia;s__Kordia sp006383075	Flavobacteriaceae	mARW1_16.peg.3664	hypothetical protein	122	0	0	0	0	0	0	0	3	4	4	3	4	4	0	22	22
mARW1_16	d__Bacteria;p__Bacteroidota;c__Bacteroidia;o__Flavobacteriales;f__Flavobacteriaceae;g__Kordia;s__Kordia sp006383075	Flavobacteriaceae	mARW1_16.peg.3667	hypothetical protein	343	0	0	0	0	0	0	0	2	6	3	4	3	4	0	22	22
mARW1_16	d__Bacteria;p__Bacteroidota;c__Bacteroidia;o__Flavobacteriales;f__Flavobacteriaceae;g__Kordia;s__Kordia sp006383075	Flavobacteriaceae	mARW1_16.peg.3674	Periplasmic chaperone and peptidyl-prolyl cis-trans isomerase of outer membrane proteins SurA (EC 5.2.1.8)	476	0	0	0	0	0	0	0	3	1	6	2	3	7	0	22	22
mARW1_16	d__Bacteria;p__Bacteroidota;c__Bacteroidia;o__Flavobacteriales;f__Flavobacteriaceae;g__Kordia;s__Kordia sp006383075	Flavobacteriaceae	mARW1_16.peg.375	Long-chain fatty acid transport protein	417	0	0	0	0	0	0	0	1	3	6	2	3	7	0	22	22
mARW1_16	d__Bacteria;p__Bacteroidota;c__Bacteroidia;o__Flavobacteriales;f__Flavobacteriaceae;g__Kordia;s__Kordia sp006383075	Flavobacteriaceae	mARW1_16.peg.3756	Deoxyribodipyrimidine photolyase (EC 4.1.99.3)	433	0	0	0	0	0	0	0	1	2	9	1	3	6	0	22	22
mARW1_16	d__Bacteria;p__Bacteroidota;c__Bacteroidia;o__Flavobacteriales;f__Flavobacteriaceae;g__Kordia;s__Kordia sp006383075	Flavobacteriaceae	mARW1_16.peg.393	Dodecin, a flavin storage/sequestration protein	66	0	0	0	0	0	0	0	4	3	3	3	4	5	0	22	22
mARW1_16	d__Bacteria;p__Bacteroidota;c__Bacteroidia;o__Flavobacteriales;f__Flavobacteriaceae;g__Kordia;s__Kordia sp006383075	Flavobacteriaceae	mARW1_16.peg.2303	putative ferric aerobactin receptor	824	0	0	0	0	0	0	0	1	5	4	0	4	8	0	22	22
mARW1_16	d__Bacteria;p__Bacteroidota;c__Bacteroidia;o__Flavobacteriales;f__Flavobacteriaceae;g__Kordia;s__Kordia sp006383075	Flavobacteriaceae	mARW1_16.peg.2437	Protease II (EC 3.4.21.83)	710	0	0	0	0	0	0	0	2	4	4	3	3	6	0	22	22
mARW1_16	d__Bacteria;p__Bacteroidota;c__Bacteroidia;o__Flavobacteriales;f__Flavobacteriaceae;g__Kordia;s__Kordia sp006383075	Flavobacteriaceae	mARW1_16.peg.273	Electron transfer flavoprotein, beta subunit	248	0	1	0	0	0	0	0	4	3	5	1	2	7	1	22	23
mARW1_16	d__Bacteria;p__Bacteroidota;c__Bacteroidia;o__Flavobacteriales;f__Flavobacteriaceae;g__Kordia;s__Kordia sp006383075	Flavobacteriaceae	mARW1_16.peg.292	Pleiotropic regulatory protein	385	0	0	0	0	0	0	0	2	4	5	3	2	6	0	22	22
mARW1_16	d__Bacteria;p__Bacteroidota;c__Bacteroidia;o__Flavobacteriales;f__Flavobacteriaceae;g__Kordia;s__Kordia sp006383075	Flavobacteriaceae	mARW1_16.peg.4102	Pyruvate kinase (EC 2.7.1.40)	476	0	0	0	0	0	0	0	3	1	4	2	6	6	0	22	22
mARW1_16	d__Bacteria;p__Bacteroidota;c__Bacteroidia;o__Flavobacteriales;f__Flavobacteriaceae;g__Kordia;s__Kordia sp006383075	Flavobacteriaceae	mARW1_16.peg.4153	hypothetical protein	194	0	0	0	0	0	0	0	4	3	4	2	4	5	0	22	22
mARW1_16	d__Bacteria;p__Bacteroidota;c__Bacteroidia;o__Flavobacteriales;f__Flavobacteriaceae;g__Kordia;s__Kordia sp006383075	Flavobacteriaceae	mARW1_16.peg.551	LSU ribosomal protein L21p / Domain of unknown function	214	0	0	0	0	0	0	0	2	7	4	1	3	5	0	22	22
mARW1_16	d__Bacteria;p__Bacteroidota;c__Bacteroidia;o__Flavobacteriales;f__Flavobacteriaceae;g__Kordia;s__Kordia sp006383075	Flavobacteriaceae	mARW1_16.peg.69	probable acylaminoacyl-peptidase	924	0	0	0	0	0	0	0	3	2	6	2	4	5	0	22	22
mARW1_16	d__Bacteria;p__Bacteroidota;c__Bacteroidia;o__Flavobacteriales;f__Flavobacteriaceae;g__Kordia;s__Kordia sp006383075	Flavobacteriaceae	mARW1_16.peg.698	hypothetical protein	567	0	0	0	0	0	0	0	1	2	6	2	3	8	0	22	22
mARW1_16	d__Bacteria;p__Bacteroidota;c__Bacteroidia;o__Flavobacteriales;f__Flavobacteriaceae;g__Kordia;s__Kordia sp006383075	Flavobacteriaceae	mARW1_16.peg.769	LSU ribosomal protein L9p	149	1	2	1	1	1	0	0	2	5	2	3	5	5	6	22	28
NSK_all_genomes	NA	NA	NSK_all_genomes00007526-RA	protein Name:"Similar to Ef1alpha48D Elongation factor 1-alpha 1 (Drosophila melanogaster)" AED:0.37 eAED:0.37 QI:0|-1|0|1|-1|1|1|0|444	444	6	4	3	3	5	4	6	5	2	5	3	3	4	31	22	53
XP_Pt_Genome	NA	NA	XP_002182372.1	predicted protein [Phaeodactylum tricornutum CCAP 1055/1]	1011	9	9	9	10	8	21	6	7	0	8	6	0	1	72	22	94
XP_Pt_Genome	NA	NA	XP_002183630.1	lipoamide dehydrogenase [Phaeodactylum tricornutum CCAP 1055/1]	543	6	7	5	7	7	9	5	6	0	6	8	0	2	46	22	68
XP_Pt_Genome	NA	NA	XP_002176260.1	predicted protein [Phaeodactylum tricornutum CCAP 1055/1]	305	6	5	6	4	10	14	10	5	2	8	5	0	2	55	22	77
XP_Pt_Genome	NA	NA	XP_002176862.1	predicted protein [Phaeodactylum tricornutum CCAP 1055/1]	588	8	6	7	4	6	10	7	8	0	6	5	1	2	48	22	70
XP_Pt_Genome	NA	NA	XP_002177670.1	predicted protein [Phaeodactylum tricornutum CCAP 1055/1]	336	0	1	1	0	2	4	5	4	1	5	5	2	5	13	22	35
XP_Pt_Genome	NA	NA	XP_002178287.1	predicted protein [Phaeodactylum tricornutum CCAP 1055/1]	530	10	8	7	11	13	10	9	4	2	5	5	2	4	68	22	90
XP_Pt_Genome	NA	NA	XP_002178519.1	predicted protein [Phaeodactylum tricornutum CCAP 1055/1]	282	5	3	5	5	6	9	10	6	1	9	3	0	3	43	22	65
XP_Pt_Genome	NA	NA	XP_002179584.1	predicted protein [Phaeodactylum tricornutum CCAP 1055/1]	675	8	6	8	6	5	8	9	5	1	7	7	1	1	50	22	72
XP_Pt_Genome	NA	NA	XP_002179760.1	protein fucoxanthin chlorophyll a/c protein [Phaeodactylum tricornutum CCAP 1055/1]	209	6	7	7	8	5	7	8	5	2	6	6	1	2	48	22	70
XP_Pt_Genome	NA	NA	XP_002180868.1	predicted protein [Phaeodactylum tricornutum CCAP 1055/1]	183	12	9	10	8	22	13	16	5	3	3	4	2	5	90	22	112
XP_Pt_Genome	NA	NA	XP_002181613.1	predicted protein [Phaeodactylum tricornutum CCAP 1055/1]	152	7	4	6	5	8	8	8	5	1	5	7	1	3	46	22	68
XP_Pt_Genome	NA	NA	XP_002184897.1	predicted protein [Phaeodactylum tricornutum CCAP 1055/1]	578	2	2	1	1	2	4	2	4	3	6	6	0	3	14	22	36
mARW1_12	d__Bacteria;p__Proteobacteria;c__Alphaproteobacteria;o__Rhodobacterales;f__Rhodobacteraceae;g__Phaeobacter;s__Phaeobacter italicus	Rhodobacteraceae	mARW1_12.peg.3333	DNA-directed RNA polymerase beta subunit (EC 2.7.7.6)	1378	4	1	4	3	0	0	0	3	6	2	3	3	4	12	21	33
mARW1_124	d__Bacteria;p__Bacteroidota;c__Bacteroidia;o__Flavobacteriales;f__Flavobacteriaceae;g__Muricauda;s__Muricauda sp003385855	Flavobacteriaceae	mARW1_124.peg.2699	SSU ribosomal protein S3p (S3e)	240	2	3	3	3	0	0	0	3	3	5	1	2	7	11	21	32
mARW1_16	d__Bacteria;p__Bacteroidota;c__Bacteroidia;o__Flavobacteriales;f__Flavobacteriaceae;g__Kordia;s__Kordia sp006383075	Flavobacteriaceae	mARW1_16.peg.1339	LSU ribosomal protein L6p (L9e)	180	0	0	0	0	0	0	0	3	2	3	2	4	7	0	21	21
mARW1_16	d__Bacteria;p__Bacteroidota;c__Bacteroidia;o__Flavobacteriales;f__Flavobacteriaceae;g__Kordia;s__Kordia sp006383075	Flavobacteriaceae	mARW1_16.peg.1435	hypothetical protein	508	0	0	0	0	0	0	0	2	4	3	1	5	6	0	21	21
mARW1_16	d__Bacteria;p__Bacteroidota;c__Bacteroidia;o__Flavobacteriales;f__Flavobacteriaceae;g__Kordia;s__Kordia sp006383075	Flavobacteriaceae	mARW1_16.peg.3928	hypothetical protein	900	0	0	0	0	0	0	0	0	2	3	4	6	6	0	21	21
mARW1_16	d__Bacteria;p__Bacteroidota;c__Bacteroidia;o__Flavobacteriales;f__Flavobacteriaceae;g__Kordia;s__Kordia sp006383075	Flavobacteriaceae	mARW1_16.peg.1942	Efflux system associated with Geranylgeranyl-PP synthase, inner membrane transporter (RND type)	1179	0	0	0	0	0	0	0	2	3	4	0	4	8	0	21	21
mARW1_16	d__Bacteria;p__Bacteroidota;c__Bacteroidia;o__Flavobacteriales;f__Flavobacteriaceae;g__Kordia;s__Kordia sp006383075	Flavobacteriaceae	mARW1_16.peg.2224	Bacteriocin/lantibiotic efflux ABC transporter, permease/ATP-binding protein	735	0	0	0	0	0	0	0	4	3	7	1	3	3	0	21	21
mARW1_16	d__Bacteria;p__Bacteroidota;c__Bacteroidia;o__Flavobacteriales;f__Flavobacteriaceae;g__Kordia;s__Kordia sp006383075	Flavobacteriaceae	mARW1_16.peg.2921	Nucleoside diphosphate kinase (EC 2.7.4.6)	139	0	0	0	0	0	0	0	3	3	5	2	3	5	0	21	21
mARW1_16	d__Bacteria;p__Bacteroidota;c__Bacteroidia;o__Flavobacteriales;f__Flavobacteriaceae;g__Kordia;s__Kordia sp006383075	Flavobacteriaceae	mARW1_16.peg.2961	Thioredoxin reductase (EC 1.8.1.9)	323	0	1	1	0	0	0	0	3	4	5	3	3	3	2	21	23
mARW1_16	d__Bacteria;p__Bacteroidota;c__Bacteroidia;o__Flavobacteriales;f__Flavobacteriaceae;g__Kordia;s__Kordia sp006383075	Flavobacteriaceae	mARW1_16.peg.3992	Acyl-CoA dehydrogenase	388	0	0	0	0	0	0	0	3	0	5	3	4	6	0	21	21
mARW1_16	d__Bacteria;p__Bacteroidota;c__Bacteroidia;o__Flavobacteriales;f__Flavobacteriaceae;g__Kordia;s__Kordia sp006383075	Flavobacteriaceae	mARW1_16.peg.4108	hypothetical protein	262	0	0	0	0	0	0	0	2	2	4	1	4	8	0	21	21
mARW1_16	d__Bacteria;p__Bacteroidota;c__Bacteroidia;o__Flavobacteriales;f__Flavobacteriaceae;g__Kordia;s__Kordia sp006383075	Flavobacteriaceae	mARW1_16.peg.493	Ribosome recycling factor	184	0	0	0	0	0	0	0	4	3	4	1	3	6	0	21	21
mARW1_16	d__Bacteria;p__Bacteroidota;c__Bacteroidia;o__Flavobacteriales;f__Flavobacteriaceae;g__Kordia;s__Kordia sp006383075	Flavobacteriaceae	mARW1_16.peg.571	Inner membrane protein YqiK	485	0	0	0	0	0	0	0	3	3	6	1	2	6	0	21	21
mARW1_16	d__Bacteria;p__Bacteroidota;c__Bacteroidia;o__Flavobacteriales;f__Flavobacteriaceae;g__Kordia;s__Kordia sp006383075	Flavobacteriaceae	mARW1_16.peg.75	Na(+)-translocating NADH-quinone reductase subunit A (EC 1.6.5.8)	449	0	0	0	0	0	0	0	3	5	4	0	3	6	0	21	21
mARW1_16	d__Bacteria;p__Bacteroidota;c__Bacteroidia;o__Flavobacteriales;f__Flavobacteriaceae;g__Kordia;s__Kordia sp006383075	Flavobacteriaceae	mARW1_16.peg.770	hypothetical protein	91	0	0	0	0	0	0	0	4	2	4	3	5	3	0	21	21
mARW1_16	d__Bacteria;p__Bacteroidota;c__Bacteroidia;o__Flavobacteriales;f__Flavobacteriaceae;g__Kordia;s__Kordia sp006383075	Flavobacteriaceae	mARW1_16.peg.398	outer membrane efflux protein	444	0	0	0	0	0	0	0	2	2	4	2	4	7	0	21	21
mARW1_20	d__Bacteria;p__Proteobacteria;c__Alphaproteobacteria;o__Rhodobacterales;f__Rhodobacteraceae;g__Nioella;s__Nioella sediminis	Rhodobacteraceae	mARW1_20.peg.930	hypothetical protein	791	0	0	0	0	0	0	0	0	0	0	0	8	13	0	21	21
mARW1_23	d__Bacteria;p__Proteobacteria;c__Alphaproteobacteria;o__Rhodobacterales;f__Rhodobacteraceae;g__Epibacterium;s__Epibacterium sp000014065	Rhodobacteraceae	mARW1_23.peg.3083	Glutamate/glutamine/aspartate/asparagine ABC transporter, substrate-binding protein BztA; Duplicate proteins: mPt_6.peg.3419	338	3	4	5	3	0	0	0	5	3	6	5	1	1	15	21	36
mARW7_63	d__Bacteria;p__Proteobacteria;c__Alphaproteobacteria;o__Rhizobiales;f__Rhizobiaceae;g__Hoeflea;s__Hoeflea sp902498795	Rhizobiaceae	mARW7_63.peg.1447	hypothetical protein	359	0	0	0	0	0	0	0	4	3	4	4	3	3	0	21	21
XP_Pt_Genome	NA	NA	XP_002182329.1	protein fucoxanthin chlorophyll a/c protein [Phaeodactylum tricornutum CCAP 1055/1]	206	4	4	3	3	7	6	5	3	2	5	2	4	5	32	21	53
XP_Pt_Genome	NA	NA	XP_002182931.1	predicted protein [Phaeodactylum tricornutum CCAP 1055/1]	523	0	0	0	0	0	4	1	4	2	8	7	0	0	5	21	26
XP_Pt_Genome	NA	NA	XP_002183081.1	predicted protein, partial [Phaeodactylum tricornutum CCAP 1055/1]	743	5	6	6	4	4	8	3	5	0	7	8	0	1	36	21	57
XP_Pt_Genome	NA	NA	XP_002176738.1	predicted protein [Phaeodactylum tricornutum CCAP 1055/1]	261	7	4	4	2	5	7	5	3	2	4	4	2	6	34	21	55
XP_Pt_Genome	NA	NA	XP_002176877.1	predicted protein [Phaeodactylum tricornutum CCAP 1055/1]	671	4	3	3	4	5	9	2	4	1	7	6	1	2	30	21	51
XP_Pt_Genome	NA	NA	XP_002176987.1	protein fucoxanthin chlorophyll a/c protein [Phaeodactylum tricornutum CCAP 1055/1]	203	8	6	6	5	4	9	8	5	2	7	6	0	1	46	21	67
XP_Pt_Genome	NA	NA	XP_002179417.1	predicted protein [Phaeodactylum tricornutum CCAP 1055/1]	319	5	5	6	8	11	14	10	7	0	6	6	0	2	59	21	80
XP_Pt_Genome	NA	NA	XP_002179777.1	predicted protein, partial [Phaeodactylum tricornutum CCAP 1055/1]	167	7	6	3	5	5	5	3	4	3	4	4	3	3	34	21	55
XP_Pt_Genome	NA	NA	XP_002181871.1	phosphomannose mutase [Phaeodactylum tricornutum CCAP 1055/1]	249	3	4	9	4	5	7	7	4	0	6	6	1	4	39	21	60
XP_Pt_Genome	NA	NA	XP_002186065.1	predicted protein [Phaeodactylum tricornutum CCAP 1055/1]	910	5	4	8	5	4	9	4	5	2	6	4	0	4	39	21	60
XP_Pt_Genome	NA	NA	XP_002186305.1	predicted protein [Phaeodactylum tricornutum CCAP 1055/1]	985	8	8	8	7	7	14	7	4	3	6	4	0	4	59	21	80
XP_Pt_Genome	NA	NA	XP_002184763.1	protein fucoxanthin chlorophyll a/c protein [Phaeodactylum tricornutum CCAP 1055/1]	206	3	4	3	3	4	3	3	3	2	5	3	3	5	23	21	44
mARW1_124	d__Bacteria;p__Bacteroidota;c__Bacteroidia;o__Flavobacteriales;f__Flavobacteriaceae;g__Muricauda;s__Muricauda sp003385855	Flavobacteriaceae	mARW1_124.peg.916	Protein QmcA (possibly involved in integral membrane quality control); Duplicate proteins: mARW9_13.peg.544	308	2	3	2	3	1	0	0	2	6	3	1	4	4	11	20	31
mARW1_16	d__Bacteria;p__Bacteroidota;c__Bacteroidia;o__Flavobacteriales;f__Flavobacteriaceae;g__Kordia;s__Kordia sp006383075	Flavobacteriaceae	mARW1_16.peg.1227	Pyruvate dehydrogenase E1 component alpha subunit (EC 1.2.4.1)	332	0	0	0	0	0	0	0	3	3	2	2	3	7	0	20	20
mARW1_16	d__Bacteria;p__Bacteroidota;c__Bacteroidia;o__Flavobacteriales;f__Flavobacteriaceae;g__Kordia;s__Kordia sp006383075	Flavobacteriaceae	mARW1_16.peg.1140	Oxidoreductase	316	0	0	0	0	0	0	0	2	3	4	2	4	5	0	20	20
mARW1_16	d__Bacteria;p__Bacteroidota;c__Bacteroidia;o__Flavobacteriales;f__Flavobacteriaceae;g__Kordia;s__Kordia sp006383075	Flavobacteriaceae	mARW1_16.peg.1002	PQQ-dependent oxidoreductase, gdhB family	541	0	0	0	0	0	0	0	1	6	3	1	1	8	0	20	20
mARW1_16	d__Bacteria;p__Bacteroidota;c__Bacteroidia;o__Flavobacteriales;f__Flavobacteriaceae;g__Kordia;s__Kordia sp006383075	Flavobacteriaceae	mARW1_16.peg.1336	LSU ribosomal protein L5p (L11e)	183	1	0	1	1	0	0	0	2	3	3	2	3	7	3	20	23
mARW1_16	d__Bacteria;p__Bacteroidota;c__Bacteroidia;o__Flavobacteriales;f__Flavobacteriaceae;g__Kordia;s__Kordia sp006383075	Flavobacteriaceae	mARW1_16.peg.1348	SSU ribosomal protein S4p (S9e) @ SSU ribosomal protein S4p (S9e), zinc-independent	201	0	0	0	0	0	0	0	2	2	3	3	4	6	0	20	20
mARW1_16	d__Bacteria;p__Bacteroidota;c__Bacteroidia;o__Flavobacteriales;f__Flavobacteriaceae;g__Kordia;s__Kordia sp006383075	Flavobacteriaceae	mARW1_16.peg.3210	Secreted protein containing N-terminal Zinc-dependent carboxypeptidase related domain	841	0	0	0	0	0	0	0	3	2	1	1	5	8	0	20	20
mARW1_16	d__Bacteria;p__Bacteroidota;c__Bacteroidia;o__Flavobacteriales;f__Flavobacteriaceae;g__Kordia;s__Kordia sp006383075	Flavobacteriaceae	mARW1_16.peg.3578	hypothetical protein	2647	0	0	0	0	0	0	0	1	4	6	0	1	8	0	20	20
mARW1_16	d__Bacteria;p__Bacteroidota;c__Bacteroidia;o__Flavobacteriales;f__Flavobacteriaceae;g__Kordia;s__Kordia sp006383075	Flavobacteriaceae	mARW1_16.peg.3589	hypothetical protein	747	0	0	0	0	0	0	0	2	4	3	0	3	8	0	20	20
mARW1_16	d__Bacteria;p__Bacteroidota;c__Bacteroidia;o__Flavobacteriales;f__Flavobacteriaceae;g__Kordia;s__Kordia sp006383075	Flavobacteriaceae	mARW1_16.peg.3933	Peptidase M14, carboxypeptidase A precursor	825	0	0	0	0	0	0	0	2	3	3	2	3	7	0	20	20
mARW1_16	d__Bacteria;p__Bacteroidota;c__Bacteroidia;o__Flavobacteriales;f__Flavobacteriaceae;g__Kordia;s__Kordia sp006383075	Flavobacteriaceae	mARW1_16.peg.3947	Inner membrane protein translocase and chaperone YidC, long form	646	0	0	0	0	0	0	0	2	3	3	2	4	6	0	20	20
mARW1_16	d__Bacteria;p__Bacteroidota;c__Bacteroidia;o__Flavobacteriales;f__Flavobacteriaceae;g__Kordia;s__Kordia sp006383075	Flavobacteriaceae	mARW1_16.peg.1559	Cysteinyl-tRNA synthetase (EC 6.1.1.16)	495	0	0	0	0	0	0	0	1	3	3	3	4	6	0	20	20
mARW1_16	d__Bacteria;p__Bacteroidota;c__Bacteroidia;o__Flavobacteriales;f__Flavobacteriaceae;g__Kordia;s__Kordia sp006383075	Flavobacteriaceae	mARW1_16.peg.1596	Aldehyde dehydrogenase B (EC 1.2.1.22)	517	0	0	0	0	0	0	0	4	3	2	2	4	5	0	20	20
mARW1_16	d__Bacteria;p__Bacteroidota;c__Bacteroidia;o__Flavobacteriales;f__Flavobacteriaceae;g__Kordia;s__Kordia sp006383075	Flavobacteriaceae	mARW1_16.peg.1933	Cold shock protein of CSP family	64	0	0	0	0	0	0	0	4	2	4	2	4	4	0	20	20
mARW1_16	d__Bacteria;p__Bacteroidota;c__Bacteroidia;o__Flavobacteriales;f__Flavobacteriaceae;g__Kordia;s__Kordia sp006383075	Flavobacteriaceae	mARW1_16.peg.2026	TonB-dependent receptor Fjoh_0545	947	0	0	0	0	0	0	0	0	6	2	0	3	9	0	20	20
mARW1_16	d__Bacteria;p__Bacteroidota;c__Bacteroidia;o__Flavobacteriales;f__Flavobacteriaceae;g__Kordia;s__Kordia sp006383075	Flavobacteriaceae	mARW1_16.peg.2085	Glycyl-tRNA synthetase (EC 6.1.1.14)	514	0	0	0	0	0	0	0	1	5	5	0	2	7	0	20	20
mARW1_16	d__Bacteria;p__Bacteroidota;c__Bacteroidia;o__Flavobacteriales;f__Flavobacteriaceae;g__Kordia;s__Kordia sp006383075	Flavobacteriaceae	mARW1_16.peg.2653	Tail-specific protease precursor (EC 3.4.21.102)	708	0	0	0	0	0	0	0	3	3	6	0	3	5	0	20	20
mARW1_16	d__Bacteria;p__Bacteroidota;c__Bacteroidia;o__Flavobacteriales;f__Flavobacteriaceae;g__Kordia;s__Kordia sp006383075	Flavobacteriaceae	mARW1_16.peg.2692	GldJ	454	0	0	0	0	0	0	0	5	0	3	2	2	8	0	20	20
mARW1_16	d__Bacteria;p__Bacteroidota;c__Bacteroidia;o__Flavobacteriales;f__Flavobacteriaceae;g__Kordia;s__Kordia sp006383075	Flavobacteriaceae	mARW1_16.peg.290	Xaa-Pro dipeptidase family enzyme	426	0	0	0	0	0	0	0	3	2	3	1	6	5	0	20	20
mARW1_16	d__Bacteria;p__Bacteroidota;c__Bacteroidia;o__Flavobacteriales;f__Flavobacteriaceae;g__Kordia;s__Kordia sp006383075	Flavobacteriaceae	mARW1_16.peg.2915	Cytosol nonspecific dipeptidase (EC 3.4.13.18)	487	1	2	1	0	0	0	0	3	3	6	1	4	3	4	20	24
mARW1_16	d__Bacteria;p__Bacteroidota;c__Bacteroidia;o__Flavobacteriales;f__Flavobacteriaceae;g__Kordia;s__Kordia sp006383075	Flavobacteriaceae	mARW1_16.peg.3021	tolB protein precursor, periplasmic protein involved in the tonb-independent uptake of group A colicins	1096	0	0	0	0	0	0	0	0	0	4	0	4	12	0	20	20
mARW1_16	d__Bacteria;p__Bacteroidota;c__Bacteroidia;o__Flavobacteriales;f__Flavobacteriaceae;g__Kordia;s__Kordia sp006383075	Flavobacteriaceae	mARW1_16.peg.431	Molybdopterin oxidoreductase subunit, predicted; chaperone protein HtpG	433	0	0	0	0	0	0	0	2	4	4	1	3	6	0	20	20
mARW1_16	d__Bacteria;p__Bacteroidota;c__Bacteroidia;o__Flavobacteriales;f__Flavobacteriaceae;g__Kordia;s__Kordia sp006383075	Flavobacteriaceae	mARW1_16.peg.733	Outer membrane vitamin B12 receptor BtuB	621	0	1	1	1	0	0	0	3	3	4	2	2	6	3	20	23
mARW1_16	d__Bacteria;p__Bacteroidota;c__Bacteroidia;o__Flavobacteriales;f__Flavobacteriaceae;g__Kordia;s__Kordia sp006383075	Flavobacteriaceae	mARW1_16.peg.990	Type I restriction-modification system, DNA-methyltransferase subunit M (EC 2.1.1.72)	837	0	0	0	0	0	0	0	2	4	4	0	4	6	0	20	20
mARW1_3	d__Bacteria;p__Bacteroidota;c__Bacteroidia;o__Cytophagales;f__Cyclobacteriaceae;g__Cyclobacterium;s__	Cyclobacteriaceae	mARW1_3.peg.4404	Outer membrane TonB-dependent transporter, utilization system for glycans and polysaccharides (PUL), SusC family	1022	0	0	0	0	0	0	0	3	1	0	2	8	6	0	20	20
mARW1_45	d__Bacteria;p__Proteobacteria;c__Alphaproteobacteria;o__Caulobacterales;f__Hyphomonadaceae;g__Henriciella;s__	Hyphomonadaceae	mARW1_45.peg.2290	TonB-dependent receptor	857	7	6	9	9	2	0	0	3	4	3	2	2	6	33	20	53
mARW1_77	d__Bacteria;p__Planctomycetota;c__Planctomycetes;o__Pirellulales;f__Pirellulaceae;g__Rhodopirellula;s__Rhodopirellula europaea	Pirellulaceae	mARW1_77.peg.4682	Pyruvate,phosphate dikinase (EC 2.7.9.1)	886	0	0	0	0	0	0	0	2	2	0	2	7	7	0	20	20
mARW1_77	d__Bacteria;p__Planctomycetota;c__Planctomycetes;o__Pirellulales;f__Pirellulaceae;g__Rhodopirellula;s__Rhodopirellula europaea	Pirellulaceae	mARW1_77.peg.530	hypothetical protein	164	0	0	0	0	0	0	0	2	2	2	4	3	7	0	20	20
mARW1_77	d__Bacteria;p__Planctomycetota;c__Planctomycetes;o__Pirellulales;f__Pirellulaceae;g__Rhodopirellula;s__Rhodopirellula europaea	Pirellulaceae	mARW1_77.peg.829	Heat shock protein 60 kDa family chaperone GroEL	539	0	0	0	0	0	0	0	2	1	4	3	3	7	0	20	20
mARW7_36	d__Bacteria;p__Proteobacteria;c__Alphaproteobacteria;o__Caulobacterales;f__Hyphomonadaceae;g__Henriciella;s__	Hyphomonadaceae	mARW7_36.peg.2952	TonB-dependent receptor	1036	0	0	0	0	0	0	0	1	2	3	0	4	10	0	20	20
XP_Pt_Genome	NA	NA	XP_002182724.1	predicted protein [Phaeodactylum tricornutum CCAP 1055/1]	436	11	11	7	11	14	13	16	9	2	4	4	1	0	83	20	103
XP_Pt_Genome	NA	NA	XP_002183291.1	protein fucoxanthin chlorophyll a/c protein [Phaeodactylum tricornutum CCAP 1055/1]	197	7	6	6	5	5	8	5	4	1	4	6	3	2	42	20	62
XP_Pt_Genome	NA	NA	XP_002176857.1	protein fucoxanthin chlorophyll a/c protein [Phaeodactylum tricornutum CCAP 1055/1]	202	4	2	2	2	4	5	3	3	4	3	4	2	4	22	20	42
XP_Pt_Genome	NA	NA	XP_002177697.1	predicted protein [Phaeodactylum tricornutum CCAP 1055/1]	403	3	4	4	4	8	9	4	5	1	6	3	1	4	36	20	56
XP_Pt_Genome	NA	NA	XP_002177907.1	adenylosuccinate lyase [Phaeodactylum tricornutum CCAP 1055/1]	499	2	2	3	1	2	6	2	4	2	4	6	0	4	18	20	38
XP_Pt_Genome	NA	NA	XP_002177972.1	predicted protein [Phaeodactylum tricornutum CCAP 1055/1]	452	0	0	0	0	0	0	0	5	3	2	3	4	3	0	20	20
XP_Pt_Genome	NA	NA	XP_002178302.1	predicted protein [Phaeodactylum tricornutum CCAP 1055/1]	408	6	5	5	7	11	10	6	4	2	7	4	0	3	50	20	70
XP_Pt_Genome	NA	NA	XP_002179285.1	histone linker H1 [Phaeodactylum tricornutum CCAP 1055/1]	229	4	3	4	3	4	3	6	5	3	3	2	3	4	27	20	47
XP_Pt_Genome	NA	NA	XP_002179459.1	hydroxymethylbilane synthase [Phaeodactylum tricornutum CCAP 1055/1]	329	5	3	5	6	8	9	8	7	0	5	5	0	3	44	20	64
XP_Pt_Genome	NA	NA	XP_002181203.1	predicted protein [Phaeodactylum tricornutum CCAP 1055/1]	147	6	5	3	5	5	4	6	3	3	3	4	3	4	34	20	54
XP_Pt_Genome	NA	NA	XP_002181314.1	predicted protein [Phaeodactylum tricornutum CCAP 1055/1]	219	4	2	4	4	4	6	5	5	3	4	4	2	2	29	20	49
XP_Pt_Genome	NA	NA	XP_002181721.1	predicted protein [Phaeodactylum tricornutum CCAP 1055/1]	1360	14	8	11	8	7	17	10	5	1	7	6	0	1	75	20	95
XP_Pt_Genome	NA	NA	XP_002185253.1	predicted protein [Phaeodactylum tricornutum CCAP 1055/1]	605	4	5	5	3	6	13	9	5	1	6	5	0	3	45	20	65
XP_Pt_Genome	NA	NA	XP_002185423.1	predicted protein [Phaeodactylum tricornutum CCAP 1055/1]	965	6	7	10	4	8	15	9	5	1	7	4	0	3	59	20	79
XP_Pt_Genome	NA	NA	XP_002185691.1	predicted protein [Phaeodactylum tricornutum CCAP 1055/1]	447	10	10	8	6	11	11	10	6	1	5	7	0	1	66	20	86
XP_Pt_Genome	NA	NA	XP_002185883.1	predicted protein [Phaeodactylum tricornutum CCAP 1055/1]	806	6	6	2	4	9	14	10	4	1	7	6	1	1	51	20	71
Contaminant	NA	NA	Contaminant_ALBU_BOVIN	SERUM ALBUMIN PRECURSOR. (sp|P02769|ALBU_BOVIN, gi|113574)	607	8	3	0	0	11	3	1	6	2	4	0	4	3	26	19	45
mARW1_16	d__Bacteria;p__Bacteroidota;c__Bacteroidia;o__Flavobacteriales;f__Flavobacteriaceae;g__Kordia;s__Kordia sp006383075	Flavobacteriaceae	mARW1_16.peg.1025	Probable glucosyl transferase	303	0	0	0	0	0	0	0	1	6	6	0	1	5	0	19	19
mARW1_16	d__Bacteria;p__Bacteroidota;c__Bacteroidia;o__Flavobacteriales;f__Flavobacteriaceae;g__Kordia;s__Kordia sp006383075	Flavobacteriaceae	mARW1_16.peg.1321	SSU ribosomal protein S7p (S5e)	158	0	0	0	0	0	0	0	1	2	5	2	2	7	0	19	19
mARW1_16	d__Bacteria;p__Bacteroidota;c__Bacteroidia;o__Flavobacteriales;f__Flavobacteriaceae;g__Kordia;s__Kordia sp006383075	Flavobacteriaceae	mARW1_16.peg.3161	Phosphomannomutase (EC 5.4.2.8) / Phosphoglucosamine mutase (EC 5.4.2.10)	462	0	0	0	0	0	0	0	2	3	4	1	4	5	0	19	19
mARW1_16	d__Bacteria;p__Bacteroidota;c__Bacteroidia;o__Flavobacteriales;f__Flavobacteriaceae;g__Kordia;s__Kordia sp006383075	Flavobacteriaceae	mARW1_16.peg.3303	Thiol peroxidase, Tpx-type (EC 1.11.1.15)	168	0	0	0	0	0	0	0	3	3	3	1	2	7	0	19	19
mARW1_16	d__Bacteria;p__Bacteroidota;c__Bacteroidia;o__Flavobacteriales;f__Flavobacteriaceae;g__Kordia;s__Kordia sp006383075	Flavobacteriaceae	mARW1_16.peg.340	SSU ribosomal protein S16p	167	0	0	0	0	0	0	0	4	4	2	2	3	4	0	19	19
mARW1_16	d__Bacteria;p__Bacteroidota;c__Bacteroidia;o__Flavobacteriales;f__Flavobacteriaceae;g__Kordia;s__Kordia sp006383075	Flavobacteriaceae	mARW1_16.peg.3569	Glutamine synthetase type III, GlnN (EC 6.3.1.2)	727	0	0	0	0	0	0	0	0	4	3	1	5	6	0	19	19
mARW1_16	d__Bacteria;p__Bacteroidota;c__Bacteroidia;o__Flavobacteriales;f__Flavobacteriaceae;g__Kordia;s__Kordia sp006383075	Flavobacteriaceae	mARW1_16.peg.3802	Putative cytochrome C-type biogenesis protein	1105	0	0	0	0	0	0	0	2	3	3	1	4	6	0	19	19
mARW1_16	d__Bacteria;p__Bacteroidota;c__Bacteroidia;o__Flavobacteriales;f__Flavobacteriaceae;g__Kordia;s__Kordia sp006383075	Flavobacteriaceae	mARW1_16.peg.1748	Phosphoglycerate kinase (EC 2.7.2.3)	395	0	0	0	0	0	0	0	4	3	2	0	4	6	0	19	19
mARW1_16	d__Bacteria;p__Bacteroidota;c__Bacteroidia;o__Flavobacteriales;f__Flavobacteriaceae;g__Kordia;s__Kordia sp006383075	Flavobacteriaceae	mARW1_16.peg.2050	Dihydrolipoamide succinyltransferase component (E2) of 2-oxoglutarate dehydrogenase complex (EC 2.3.1.61)	407	0	0	0	0	0	0	0	3	3	3	2	4	4	0	19	19
mARW1_16	d__Bacteria;p__Bacteroidota;c__Bacteroidia;o__Flavobacteriales;f__Flavobacteriaceae;g__Kordia;s__Kordia sp006383075	Flavobacteriaceae	mARW1_16.peg.2127	hypothetical protein	143	0	0	0	0	0	0	0	2	4	5	1	2	5	0	19	19
mARW1_16	d__Bacteria;p__Bacteroidota;c__Bacteroidia;o__Flavobacteriales;f__Flavobacteriaceae;g__Kordia;s__Kordia sp006383075	Flavobacteriaceae	mARW1_16.peg.2390	ATP-dependent Clp protease, ATP-binding subunit ClpC	851	0	0	1	0	0	0	0	4	4	4	1	2	4	1	19	20
mARW1_16	d__Bacteria;p__Bacteroidota;c__Bacteroidia;o__Flavobacteriales;f__Flavobacteriaceae;g__Kordia;s__Kordia sp006383075	Flavobacteriaceae	mARW1_16.peg.2516	FIG111991: hypothetical protein	275	0	0	0	0	0	0	0	2	3	3	1	3	7	0	19	19
mARW1_16	d__Bacteria;p__Bacteroidota;c__Bacteroidia;o__Flavobacteriales;f__Flavobacteriaceae;g__Kordia;s__Kordia sp006383075	Flavobacteriaceae	mARW1_16.peg.2542	Phosphomannomutase (EC 5.4.2.8)	574	0	0	0	0	0	0	0	2	3	1	2	3	8	0	19	19
mARW1_16	d__Bacteria;p__Bacteroidota;c__Bacteroidia;o__Flavobacteriales;f__Flavobacteriaceae;g__Kordia;s__Kordia sp006383075	Flavobacteriaceae	mARW1_16.peg.2635	Putative outer membrane protein	437	0	0	0	0	0	0	0	2	4	4	1	2	6	0	19	19
mARW1_16	d__Bacteria;p__Bacteroidota;c__Bacteroidia;o__Flavobacteriales;f__Flavobacteriaceae;g__Kordia;s__Kordia sp006383075	Flavobacteriaceae	mARW1_16.peg.2928	FIG036016: hypothetical protein	289	0	0	0	0	0	0	0	2	2	4	1	4	6	0	19	19
mARW1_16	d__Bacteria;p__Bacteroidota;c__Bacteroidia;o__Flavobacteriales;f__Flavobacteriaceae;g__Kordia;s__Kordia sp006383075	Flavobacteriaceae	mARW1_16.peg.3028	hypothetical protein	420	0	0	0	0	0	0	0	2	3	3	1	4	6	0	19	19
mARW1_16	d__Bacteria;p__Bacteroidota;c__Bacteroidia;o__Flavobacteriales;f__Flavobacteriaceae;g__Kordia;s__Kordia sp006383075	Flavobacteriaceae	mARW1_16.peg.4042	Valyl-tRNA synthetase (EC 6.1.1.9)	878	0	0	0	0	0	0	0	2	2	2	2	3	8	0	19	19
mARW1_16	d__Bacteria;p__Bacteroidota;c__Bacteroidia;o__Flavobacteriales;f__Flavobacteriaceae;g__Kordia;s__Kordia sp006383075	Flavobacteriaceae	mARW1_16.peg.4109	NADP-specific glutamate dehydrogenase (EC 1.4.1.4)	447	0	0	0	0	0	0	0	3	2	1	2	1	10	0	19	19
mARW1_16	d__Bacteria;p__Bacteroidota;c__Bacteroidia;o__Flavobacteriales;f__Flavobacteriaceae;g__Kordia;s__Kordia sp006383075	Flavobacteriaceae	mARW1_16.peg.4154	Calcium-binding protein	332	0	0	0	0	0	0	0	2	4	3	2	4	4	0	19	19
mARW1_16	d__Bacteria;p__Bacteroidota;c__Bacteroidia;o__Flavobacteriales;f__Flavobacteriaceae;g__Kordia;s__Kordia sp006383075	Flavobacteriaceae	mARW1_16.peg.488	SSU ribosomal protein S9p (S16e)	128	0	0	0	0	0	0	0	3	5	2	3	4	2	0	19	19
mARW1_16	d__Bacteria;p__Bacteroidota;c__Bacteroidia;o__Flavobacteriales;f__Flavobacteriaceae;g__Kordia;s__Kordia sp006383075	Flavobacteriaceae	mARW1_16.peg.494	hypothetical protein	840	0	0	0	0	0	0	0	1	4	4	1	4	5	0	19	19
mARW1_16	d__Bacteria;p__Bacteroidota;c__Bacteroidia;o__Flavobacteriales;f__Flavobacteriaceae;g__Kordia;s__Kordia sp006383075	Flavobacteriaceae	mARW1_16.peg.86	FIG00649878: hypothetical protein	559	0	0	0	0	0	0	0	1	3	3	0	4	8	0	19	19
mARW1_16	d__Bacteria;p__Bacteroidota;c__Bacteroidia;o__Flavobacteriales;f__Flavobacteriaceae;g__Kordia;s__Kordia sp006383075	Flavobacteriaceae	mARW1_16.peg.9	hypothetical protein	599	0	0	0	0	0	0	0	4	3	4	1	3	4	0	19	19
mARW1_2	d__Bacteria;p__Proteobacteria;c__Alphaproteobacteria;o__Rhizobiales;f__Rhizobiaceae;g__JAALLB01;s__	Rhizobiaceae	mARW1_2.peg.373	hypothetical protein; Duplicate proteins: mARW9_25.peg.846	426	0	0	1	0	0	0	0	2	0	2	2	4	9	1	19	20
mARW1_2	d__Bacteria;p__Proteobacteria;c__Alphaproteobacteria;o__Rhizobiales;f__Rhizobiaceae;g__JAALLB01;s__	Rhizobiaceae	mARW1_2.peg.1482	Glycerol ABC transporter, substrate-binding protein GlpV	572	6	4	4	3	2	0	0	0	0	0	4	7	8	19	19	38
mARW1_20	d__Bacteria;p__Proteobacteria;c__Alphaproteobacteria;o__Rhodobacterales;f__Rhodobacteraceae;g__Nioella;s__Nioella sediminis	Rhodobacteraceae	mARW1_20.peg.1354	TRAP-type C4-dicarboxylate transport system, periplasmic component	382	2	3	0	1	3	3	3	1	2	1	1	6	8	15	19	34
mARW1_3	d__Bacteria;p__Bacteroidota;c__Bacteroidia;o__Cytophagales;f__Cyclobacteriaceae;g__Cyclobacterium;s__	Cyclobacteriaceae	mARW1_3.peg.1975	Outer membrane protein A precursor	423	0	0	0	0	0	0	0	3	1	1	0	7	7	0	19	19
mARW1_47	d__Bacteria;p__Bacteroidota;c__Bacteroidia;o__Flavobacteriales;f__Flavobacteriaceae;g__Muricauda;s__	Flavobacteriaceae	mARW1_47.peg.2994	Outer membrane TonB-dependent transporter, utilization system for glycans and polysaccharides (PUL), SusC family	1038	1	0	0	0	0	0	0	3	2	0	0	6	8	1	19	20
mARW1_77	d__Bacteria;p__Planctomycetota;c__Planctomycetes;o__Pirellulales;f__Pirellulaceae;g__Rhodopirellula;s__Rhodopirellula europaea	Pirellulaceae	mARW1_77.peg.4705	probable oxidoreductase( EC:1.- )	450	0	0	0	0	0	0	0	1	1	2	2	7	6	0	19	19
mARW1_80	d__Bacteria;p__Proteobacteria;c__Alphaproteobacteria;o__Paracaedibacterales;f__;g__;s__		mARW1_80.peg.1044	hypothetical protein	218	0	0	0	0	0	0	0	3	7	4	3	1	1	0	19	19
NSK_all_genomes	NA	NA	NSK_all_genomes00007733-RA	protein Name:"Similar to FCPE Fucoxanthin-chlorophyll a-c binding protein E, chloroplastic (Phaeodactylum tricornutum)" AED:0.34 eAED:0.34 QI:0|0|0|0.66|1|1|3|0|198	198	2	4	2	2	2	1	0	3	2	4	2	4	4	13	19	32
XP_Pt_Genome	NA	NA	XP_002182305.1	protein fucoxanthin chlorophyll a/c protein [Phaeodactylum tricornutum CCAP 1055/1]; Duplicate proteins: XP_002184540.1	204	6	6	7	7	5	7	8	4	2	4	4	3	2	46	19	65
XP_Pt_Genome	NA	NA	XP_002183608.1	protein fucoxanthin chlorophyll a/c protein [Phaeodactylum tricornutum CCAP 1055/1]	216	4	4	2	2	3	3	3	2	3	3	4	4	3	21	19	40
XP_Pt_Genome	NA	NA	XP_002183787.1	predicted protein [Phaeodactylum tricornutum CCAP 1055/1]	254	7	6	5	5	5	6	5	5	2	5	4	0	3	39	19	58
XP_Pt_Genome	NA	NA	XP_002176661.1	predicted protein [Phaeodactylum tricornutum CCAP 1055/1]	205	5	4	5	5	3	7	7	4	2	5	2	2	4	36	19	55
XP_Pt_Genome	NA	NA	XP_002177332.1	predicted protein [Phaeodactylum tricornutum CCAP 1055/1]	397	6	7	6	6	8	8	6	5	1	6	5	0	2	47	19	66
XP_Pt_Genome	NA	NA	XP_002177385.1	protein fucoxanthin chlorophyll a/c protein [Phaeodactylum tricornutum CCAP 1055/1]	215	4	4	5	5	5	6	4	4	5	2	3	3	2	33	19	52
XP_Pt_Genome	NA	NA	XP_002177573.1	predicted protein, partial [Phaeodactylum tricornutum CCAP 1055/1]	71	7	5	9	5	8	9	8	5	1	6	5	0	2	51	19	70
XP_Pt_Genome	NA	NA	XP_002178401.1	metalloprotease [Phaeodactylum tricornutum CCAP 1055/1]	1028	5	5	4	5	0	1	1	0	2	7	8	0	2	21	19	40
XP_Pt_Genome	NA	NA	XP_002179271.1	predicted protein [Phaeodactylum tricornutum CCAP 1055/1]	164	3	3	2	4	5	6	7	5	2	3	5	2	2	30	19	49
XP_Pt_Genome	NA	NA	XP_002179435.1	predicted protein, partial [Phaeodactylum tricornutum CCAP 1055/1]	456	5	4	5	4	6	8	3	4	0	6	7	0	2	35	19	54
XP_Pt_Genome	NA	NA	XP_002180167.1	predicted protein, partial [Phaeodactylum tricornutum CCAP 1055/1]	125	2	6	7	4	8	7	7	5	0	6	6	0	2	41	19	60
XP_Pt_Genome	NA	NA	XP_002180517.1	thioredoxin f [Phaeodactylum tricornutum CCAP 1055/1]	174	5	5	5	5	9	6	3	5	1	5	5	2	1	38	19	57
XP_Pt_Genome	NA	NA	XP_002180872.1	l-ascorbate peroxidase, partial [Phaeodactylum tricornutum CCAP 1055/1]	277	4	5	6	5	6	6	7	2	3	5	4	1	4	39	19	58
XP_Pt_Genome	NA	NA	XP_002180930.1	3-isopropylmalate dehydrogenase [Phaeodactylum tricornutum CCAP 1055/1]	416	5	2	4	5	5	8	8	5	1	6	5	0	2	37	19	56
XP_Pt_Genome	NA	NA	XP_002181620.1	predicted protein [Phaeodactylum tricornutum CCAP 1055/1]	818	7	7	8	5	9	9	7	4	2	6	5	0	2	52	19	71
XP_Pt_Genome	NA	NA	XP_002185370.1	predicted protein [Phaeodactylum tricornutum CCAP 1055/1]	139	4	5	6	6	6	7	7	4	4	5	6	0	0	41	19	60
XP_Pt_Genome	NA	NA	XP_002185784.1	predicted protein [Phaeodactylum tricornutum CCAP 1055/1]	750	4	2	2	1	2	3	2	4	4	4	3	2	2	16	19	35
XP_Pt_Genome	NA	NA	XP_002184856.1	predicted protein [Phaeodactylum tricornutum CCAP 1055/1]	340	7	6	4	6	7	5	5	3	2	3	4	2	5	40	19	59
XP_Pt_Genome	NA	NA	XP_002184917.1	predicted protein [Phaeodactylum tricornutum CCAP 1055/1]	106	5	5	7	5	8	8	7	8	0	5	6	0	0	45	19	64
mARW1_111	d__Bacteria;p__Proteobacteria;c__Alphaproteobacteria;o__Rhodobacterales;f__Rhodobacteraceae;g__Roseovarius;s__Roseovarius nubinhibens	Rhodobacteraceae	mARW1_111.peg.1833	Formate dehydrogenase-O, major subunit (EC 1.2.1.2)	1017	0	0	0	0	0	0	0	4	5	3	1	2	3	0	18	18
mARW1_124	d__Bacteria;p__Bacteroidota;c__Bacteroidia;o__Flavobacteriales;f__Flavobacteriaceae;g__Muricauda;s__Muricauda sp003385855	Flavobacteriaceae	mARW1_124.peg.2468	SSU ribosomal protein S4p (S9e) @ SSU ribosomal protein S4p (S9e), zinc-independent; Duplicate proteins: mARW9_13.peg.1362	201	1	1	1	1	0	0	0	2	4	5	1	1	5	4	18	22
mARW1_16	d__Bacteria;p__Bacteroidota;c__Bacteroidia;o__Flavobacteriales;f__Flavobacteriaceae;g__Kordia;s__Kordia sp006383075	Flavobacteriaceae	mARW1_16.peg.3211	Branched-chain alpha-keto acid dehydrogenase, E1 component, alpha subunit (EC 1.2.4.4) / Branched-chain alpha-keto acid dehydrogenase, E1 component, beta subunit (EC 1.2.4.4)	803	0	0	0	0	0	0	0	1	3	2	1	5	6	0	18	18
mARW1_16	d__Bacteria;p__Bacteroidota;c__Bacteroidia;o__Flavobacteriales;f__Flavobacteriaceae;g__Kordia;s__Kordia sp006383075	Flavobacteriaceae	mARW1_16.peg.3229	Two-component transcriptional response regulator, OmpR family	237	0	0	0	0	0	0	0	4	3	4	2	2	3	0	18	18
mARW1_16	d__Bacteria;p__Bacteroidota;c__Bacteroidia;o__Flavobacteriales;f__Flavobacteriaceae;g__Kordia;s__Kordia sp006383075	Flavobacteriaceae	mARW1_16.peg.344	Glutaryl-CoA dehydrogenase (EC 1.3.8.6)	392	1	0	0	0	0	0	0	2	3	4	1	2	6	1	18	19
mARW1_16	d__Bacteria;p__Bacteroidota;c__Bacteroidia;o__Flavobacteriales;f__Flavobacteriaceae;g__Kordia;s__Kordia sp006383075	Flavobacteriaceae	mARW1_16.peg.3501	hypothetical protein	494	0	0	0	0	0	0	0	3	3	3	1	2	6	0	18	18
mARW1_16	d__Bacteria;p__Bacteroidota;c__Bacteroidia;o__Flavobacteriales;f__Flavobacteriaceae;g__Kordia;s__Kordia sp006383075	Flavobacteriaceae	mARW1_16.peg.3519	Cell division inhibitor SulA	303	0	0	0	0	0	0	0	2	3	4	0	3	6	0	18	18
mARW1_16	d__Bacteria;p__Bacteroidota;c__Bacteroidia;o__Flavobacteriales;f__Flavobacteriaceae;g__Kordia;s__Kordia sp006383075	Flavobacteriaceae	mARW1_16.peg.3657	Phage tail sheath protein FI	655	0	0	0	0	0	0	0	0	1	1	1	5	10	0	18	18
mARW1_16	d__Bacteria;p__Bacteroidota;c__Bacteroidia;o__Flavobacteriales;f__Flavobacteriaceae;g__Kordia;s__Kordia sp006383075	Flavobacteriaceae	mARW1_16.peg.3920	LSU ribosomal protein L28p @ LSU ribosomal protein L28p, zinc-independent	78	0	0	0	0	0	0	0	3	4	3	2	2	4	0	18	18
mARW1_16	d__Bacteria;p__Bacteroidota;c__Bacteroidia;o__Flavobacteriales;f__Flavobacteriaceae;g__Kordia;s__Kordia sp006383075	Flavobacteriaceae	mARW1_16.peg.1539	Putative TonB-dependent receptor	583	0	0	0	0	0	0	0	3	2	2	1	3	7	0	18	18
mARW1_16	d__Bacteria;p__Bacteroidota;c__Bacteroidia;o__Flavobacteriales;f__Flavobacteriaceae;g__Kordia;s__Kordia sp006383075	Flavobacteriaceae	mARW1_16.peg.1636	Two-component system sensor histidine kinase	659	0	0	0	0	0	0	0	2	0	2	0	6	8	0	18	18
mARW1_16	d__Bacteria;p__Bacteroidota;c__Bacteroidia;o__Flavobacteriales;f__Flavobacteriaceae;g__Kordia;s__Kordia sp006383075	Flavobacteriaceae	mARW1_16.peg.1721	Glutaminyl-tRNA synthetase (EC 6.1.1.18)	678	0	0	0	0	0	0	0	2	3	4	0	4	5	0	18	18
mARW1_16	d__Bacteria;p__Bacteroidota;c__Bacteroidia;o__Flavobacteriales;f__Flavobacteriaceae;g__Kordia;s__Kordia sp006383075	Flavobacteriaceae	mARW1_16.peg.1779	UDP-glucose 6-dehydrogenase (EC 1.1.1.22)	436	0	0	0	0	0	0	0	2	3	4	1	3	5	0	18	18
mARW1_16	d__Bacteria;p__Bacteroidota;c__Bacteroidia;o__Flavobacteriales;f__Flavobacteriaceae;g__Kordia;s__Kordia sp006383075	Flavobacteriaceae	mARW1_16.peg.2252	hypothetical protein	470	0	0	0	0	0	0	0	2	2	3	1	4	6	0	18	18
mARW1_16	d__Bacteria;p__Bacteroidota;c__Bacteroidia;o__Flavobacteriales;f__Flavobacteriaceae;g__Kordia;s__Kordia sp006383075	Flavobacteriaceae	mARW1_16.peg.2432	FIG00651791: hypothetical protein	807	0	0	0	0	0	0	0	1	1	4	1	3	8	0	18	18
mARW1_16	d__Bacteria;p__Bacteroidota;c__Bacteroidia;o__Flavobacteriales;f__Flavobacteriaceae;g__Kordia;s__Kordia sp006383075	Flavobacteriaceae	mARW1_16.peg.2593	hypothetical protein	307	0	0	0	0	0	0	0	0	5	3	2	4	4	0	18	18
mARW1_16	d__Bacteria;p__Bacteroidota;c__Bacteroidia;o__Flavobacteriales;f__Flavobacteriaceae;g__Kordia;s__Kordia sp006383075	Flavobacteriaceae	mARW1_16.peg.2778	Alanyl-tRNA synthetase (EC 6.1.1.7)	870	0	0	0	0	0	0	0	2	4	3	0	5	4	0	18	18
mARW1_16	d__Bacteria;p__Bacteroidota;c__Bacteroidia;o__Flavobacteriales;f__Flavobacteriaceae;g__Kordia;s__Kordia sp006383075	Flavobacteriaceae	mARW1_16.peg.2816	putative lipoprotein	184	0	0	0	0	0	0	0	2	3	2	0	4	7	0	18	18
mARW1_16	d__Bacteria;p__Bacteroidota;c__Bacteroidia;o__Flavobacteriales;f__Flavobacteriaceae;g__Kordia;s__Kordia sp006383075	Flavobacteriaceae	mARW1_16.peg.3129	hypothetical protein	366	0	0	0	0	0	0	0	1	4	5	1	2	5	0	18	18
mARW1_16	d__Bacteria;p__Bacteroidota;c__Bacteroidia;o__Flavobacteriales;f__Flavobacteriaceae;g__Kordia;s__Kordia sp006383075	Flavobacteriaceae	mARW1_16.peg.4099	3-oxoacyl-[acyl-carrier-protein] synthase, KASII (EC 2.3.1.179)	416	0	0	0	0	0	0	0	3	2	2	1	3	7	0	18	18
mARW1_16	d__Bacteria;p__Bacteroidota;c__Bacteroidia;o__Flavobacteriales;f__Flavobacteriaceae;g__Kordia;s__Kordia sp006383075	Flavobacteriaceae	mARW1_16.peg.4139	Threonyl-tRNA synthetase (EC 6.1.1.3)	647	0	1	1	0	0	0	0	2	1	4	2	2	7	2	18	20
mARW1_16	d__Bacteria;p__Bacteroidota;c__Bacteroidia;o__Flavobacteriales;f__Flavobacteriaceae;g__Kordia;s__Kordia sp006383075	Flavobacteriaceae	mARW1_16.peg.632	FIG00650468: hypothetical protein	305	0	0	0	0	0	0	0	3	4	3	4	1	3	0	18	18
mARW1_16	d__Bacteria;p__Bacteroidota;c__Bacteroidia;o__Flavobacteriales;f__Flavobacteriaceae;g__Kordia;s__Kordia sp006383075	Flavobacteriaceae	mARW1_16.peg.633	hypothetical protein	1808	0	0	0	0	0	0	0	3	2	2	2	5	4	0	18	18
mARW1_16	d__Bacteria;p__Bacteroidota;c__Bacteroidia;o__Flavobacteriales;f__Flavobacteriaceae;g__Kordia;s__Kordia sp006383075	Flavobacteriaceae	mARW1_16.peg.776	hypothetical protein	148	0	0	0	0	0	0	0	3	2	4	4	3	2	0	18	18
mARW1_16	d__Bacteria;p__Bacteroidota;c__Bacteroidia;o__Flavobacteriales;f__Flavobacteriaceae;g__Kordia;s__Kordia sp006383075	Flavobacteriaceae	mARW1_16.peg.778	Histidyl-tRNA synthetase (EC 6.1.1.21)	455	1	0	1	1	1	1	0	3	3	3	3	3	3	5	18	23
mARW1_23	d__Bacteria;p__Proteobacteria;c__Alphaproteobacteria;o__Rhodobacterales;f__Rhodobacteraceae;g__Epibacterium;s__Epibacterium sp000014065	Rhodobacteraceae	mARW1_23.peg.4143	hypothetical protein	507	0	0	0	0	0	0	0	2	3	5	6	1	1	0	18	18
XP_Pt_Genome	NA	NA	XP_002176169.1	predicted protein [Phaeodactylum tricornutum CCAP 1055/1]	388	7	6	6	6	1	2	2	4	1	6	5	0	2	30	18	48
XP_Pt_Genome	NA	NA	XP_002182486.1	predicted protein [Phaeodactylum tricornutum CCAP 1055/1]	842	6	3	6	4	6	17	10	3	1	4	7	1	2	52	18	70
XP_Pt_Genome	NA	NA	XP_002182771.1	predicted protein [Phaeodactylum tricornutum CCAP 1055/1]	831	1	2	2	1	2	3	2	3	2	6	3	0	4	13	18	31
XP_Pt_Genome	NA	NA	XP_002183156.1	predicted protein [Phaeodactylum tricornutum CCAP 1055/1]	300	6	8	5	5	7	7	4	6	2	4	4	1	1	42	18	60
XP_Pt_Genome	NA	NA	XP_002184127.1	protein fucoxanthin chl a/c protein [Phaeodactylum tricornutum CCAP 1055/1]	246	4	4	4	3	3	6	2	3	2	4	3	3	3	26	18	44
XP_Pt_Genome	NA	NA	XP_002176406.1	predicted protein [Phaeodactylum tricornutum CCAP 1055/1]	336	6	5	6	6	7	7	8	5	1	4	4	0	4	45	18	63
XP_Pt_Genome	NA	NA	XP_002176617.1	predicted protein [Phaeodactylum tricornutum CCAP 1055/1]	385	5	3	2	3	5	7	3	4	0	7	6	0	1	28	18	46
XP_Pt_Genome	NA	NA	XP_002177120.1	predicted protein [Phaeodactylum tricornutum CCAP 1055/1]	261	6	3	3	2	4	7	5	5	0	7	5	0	1	30	18	48
XP_Pt_Genome	NA	NA	XP_002177177.1	predicted protein [Phaeodactylum tricornutum CCAP 1055/1]	116	1	1	1	1	2	5	3	4	1	6	4	1	2	14	18	32
XP_Pt_Genome	NA	NA	XP_002177719.1	predicted protein [Phaeodactylum tricornutum CCAP 1055/1]	289	5	5	5	4	5	6	5	4	2	5	4	1	2	35	18	53
XP_Pt_Genome	NA	NA	XP_002178019.1	protein fucoxanthin chlorophyll a/c protein [Phaeodactylum tricornutum CCAP 1055/1]	199	5	5	4	3	4	6	4	3	2	4	3	2	4	31	18	49
XP_Pt_Genome	NA	NA	XP_002178113.1	predicted protein [Phaeodactylum tricornutum CCAP 1055/1]	160	2	3	2	2	5	7	3	4	2	3	4	2	3	24	18	42
XP_Pt_Genome	NA	NA	XP_002178261.1	predicted protein, partial [Phaeodactylum tricornutum CCAP 1055/1]	284	5	4	3	3	6	6	5	5	1	4	7	1	0	32	18	50
XP_Pt_Genome	NA	NA	XP_002178397.1	predicted protein [Phaeodactylum tricornutum CCAP 1055/1]	345	5	4	4	3	4	6	5	4	0	6	4	1	3	31	18	49
XP_Pt_Genome	NA	NA	XP_002179527.1	predicted protein [Phaeodactylum tricornutum CCAP 1055/1]	390	4	8	5	7	6	7	7	7	0	3	6	0	2	44	18	62
XP_Pt_Genome	NA	NA	XP_002179808.1	predicted protein [Phaeodactylum tricornutum CCAP 1055/1]	900	8	5	4	12	4	11	5	4	0	5	8	0	1	49	18	67
XP_Pt_Genome	NA	NA	XP_002179887.1	predicted protein [Phaeodactylum tricornutum CCAP 1055/1]	471	4	6	5	4	3	8	4	5	0	5	7	0	1	34	18	52
XP_Pt_Genome	NA	NA	XP_002180772.1	o-acetylhomoserine [Phaeodactylum tricornutum CCAP 1055/1]	443	6	5	4	3	5	11	4	5	1	4	6	0	2	38	18	56
XP_Pt_Genome	NA	NA	XP_002185505.1	predicted protein [Phaeodactylum tricornutum CCAP 1055/1]	688	5	4	6	6	11	8	12	4	2	5	4	1	2	52	18	70
XP_Pt_Genome	NA	NA	XP_002185552.1	predicted protein [Phaeodactylum tricornutum CCAP 1055/1]	428	4	7	7	3	7	9	8	4	0	6	7	0	1	45	18	63
XP_Pt_Genome	NA	NA	XP_002185721.1	predicted protein [Phaeodactylum tricornutum CCAP 1055/1]	418	5	4	5	5	4	5	5	3	1	5	3	2	4	33	18	51
XP_Pt_Genome	NA	NA	XP_002186083.1	predicted protein [Phaeodactylum tricornutum CCAP 1055/1]	245	5	7	6	5	6	6	4	7	0	5	5	0	1	39	18	57
XP_Pt_Genome	NA	NA	XP_002186248.1	predicted protein, partial [Phaeodactylum tricornutum CCAP 1055/1]	125	6	7	7	7	10	11	9	5	1	5	4	0	3	57	18	75
mARW1_100	d__Bacteria;p__Proteobacteria;c__Alphaproteobacteria;o__Rhodobacterales;f__Rhodobacteraceae;g__Neomegalonema;s__	Rhodobacteraceae	mARW1_100.peg.4604	SSU ribosomal protein S7p (S5e)	156	3	2	4	3	2	0	1	3	1	2	3	3	5	15	17	32
mARW1_101	d__Bacteria;p__Proteobacteria;c__Alphaproteobacteria;o__Micavibrionales;f__Micavibrionaceae;g__UBA9664;s__	Micavibrionaceae	mARW1_101.peg.42	DNA-directed RNA polymerase beta' subunit (EC 2.7.7.6)	483	4	3	0	3	3	1	2	2	2	2	3	3	5	16	17	33
mARW1_107	d__Bacteria;p__Proteobacteria;c__Alphaproteobacteria;o__Rhodobacterales;f__Rhodobacteraceae;g__Roseovarius;s__	Rhodobacteraceae	mARW1_107.peg.1004	Aerobic carbon monoxide dehydrogenase (quinone), large chain (EC 1.2.5.3)	787	2	3	2	3	3	2	3	2	5	1	2	2	5	18	17	35
mARW1_107	d__Bacteria;p__Proteobacteria;c__Alphaproteobacteria;o__Rhodobacterales;f__Rhodobacteraceae;g__Roseovarius;s__	Rhodobacteraceae	mARW1_107.peg.3345	DNA-directed RNA polymerase beta subunit (EC 2.7.7.6)	815	4	4	2	5	3	1	2	3	2	3	2	4	3	21	17	38
mARW1_12	d__Bacteria;p__Proteobacteria;c__Alphaproteobacteria;o__Rhodobacterales;f__Rhodobacteraceae;g__Phaeobacter;s__Phaeobacter italicus	Rhodobacteraceae	mARW1_12.peg.3332	DNA-directed RNA polymerase beta' subunit (EC 2.7.7.6)	1414	4	5	7	4	3	0	3	2	6	2	2	2	3	26	17	43
mARW1_12	d__Bacteria;p__Proteobacteria;c__Alphaproteobacteria;o__Rhodobacterales;f__Rhodobacteraceae;g__Phaeobacter;s__Phaeobacter italicus	Rhodobacteraceae	mARW1_12.peg.44	TRAP-type C4-dicarboxylate transport system, periplasmic component	352	1	1	1	1	2	0	0	3	4	3	3	2	2	6	17	23
mARW1_124	d__Bacteria;p__Bacteroidota;c__Bacteroidia;o__Flavobacteriales;f__Flavobacteriaceae;g__Muricauda;s__Muricauda sp003385855	Flavobacteriaceae	mARW1_124.peg.245	Translation elongation factor G	659	2	3	1	2	1	0	0	1	2	3	2	3	6	9	17	26
mARW1_124	d__Bacteria;p__Bacteroidota;c__Bacteroidia;o__Flavobacteriales;f__Flavobacteriaceae;g__Muricauda;s__Muricauda sp003385855	Flavobacteriaceae	mARW1_124.peg.585	SSU ribosomal protein S2p (SAe)	353	1	0	1	2	0	0	0	3	3	2	2	2	5	4	17	21
mARW1_16	d__Bacteria;p__Bacteroidota;c__Bacteroidia;o__Flavobacteriales;f__Flavobacteriaceae;g__Kordia;s__Kordia sp006383075	Flavobacteriaceae	mARW1_16.peg.1030	hypothetical protein	650	0	0	0	0	0	0	0	0	1	3	1	3	9	0	17	17
mARW1_16	d__Bacteria;p__Bacteroidota;c__Bacteroidia;o__Flavobacteriales;f__Flavobacteriaceae;g__Kordia;s__Kordia sp006383075	Flavobacteriaceae	mARW1_16.peg.1124	ATP-dependent DNA helicase RecQ	732	0	0	0	0	0	0	0	1	1	3	2	1	9	0	17	17
mARW1_16	d__Bacteria;p__Bacteroidota;c__Bacteroidia;o__Flavobacteriales;f__Flavobacteriaceae;g__Kordia;s__Kordia sp006383075	Flavobacteriaceae	mARW1_16.peg.1126	putative nitrate/nitrite DNA-binding response regulator	223	0	0	0	0	0	0	0	3	3	3	2	1	5	0	17	17
mARW1_16	d__Bacteria;p__Bacteroidota;c__Bacteroidia;o__Flavobacteriales;f__Flavobacteriaceae;g__Kordia;s__Kordia sp006383075	Flavobacteriaceae	mARW1_16.peg.1153	Flavoprotein NADH-dependent oxidoreductase	369	0	0	0	0	0	0	0	0	2	3	2	2	8	0	17	17
mARW1_16	d__Bacteria;p__Bacteroidota;c__Bacteroidia;o__Flavobacteriales;f__Flavobacteriaceae;g__Kordia;s__Kordia sp006383075	Flavobacteriaceae	mARW1_16.peg.1276	Hypoxanthine-guanine phosphoribosyltransferase (EC 2.4.2.8) / Adenylate kinase (EC 2.7.4.3)	368	0	0	0	0	0	0	0	2	2	1	0	5	7	0	17	17
mARW1_16	d__Bacteria;p__Bacteroidota;c__Bacteroidia;o__Flavobacteriales;f__Flavobacteriaceae;g__Kordia;s__Kordia sp006383075	Flavobacteriaceae	mARW1_16.peg.1330	SSU ribosomal protein S3p (S3e)	240	0	0	0	1	0	0	0	3	1	3	2	2	6	1	17	18
mARW1_16	d__Bacteria;p__Bacteroidota;c__Bacteroidia;o__Flavobacteriales;f__Flavobacteriaceae;g__Kordia;s__Kordia sp006383075	Flavobacteriaceae	mARW1_16.peg.1343	LSU ribosomal protein L15p (L27Ae)	150	0	0	0	0	0	0	0	2	3	3	1	3	5	0	17	17
mARW1_16	d__Bacteria;p__Bacteroidota;c__Bacteroidia;o__Flavobacteriales;f__Flavobacteriaceae;g__Kordia;s__Kordia sp006383075	Flavobacteriaceae	mARW1_16.peg.1257	Glycine dehydrogenase [decarboxylating] (glycine cleavage system P protein) (EC 1.4.4.2)	948	0	0	0	0	0	0	0	0	3	4	0	5	5	0	17	17
mARW1_16	d__Bacteria;p__Bacteroidota;c__Bacteroidia;o__Flavobacteriales;f__Flavobacteriaceae;g__Kordia;s__Kordia sp006383075	Flavobacteriaceae	mARW1_16.peg.3170	Transaldolase (EC 2.2.1.2)	217	0	0	0	1	0	0	0	1	3	2	2	5	4	1	17	18
mARW1_16	d__Bacteria;p__Bacteroidota;c__Bacteroidia;o__Flavobacteriales;f__Flavobacteriaceae;g__Kordia;s__Kordia sp006383075	Flavobacteriaceae	mARW1_16.peg.3174	Glutamine cyclotransferase	365	0	0	0	0	0	0	0	1	5	2	1	3	5	0	17	17
mARW1_16	d__Bacteria;p__Bacteroidota;c__Bacteroidia;o__Flavobacteriales;f__Flavobacteriaceae;g__Kordia;s__Kordia sp006383075	Flavobacteriaceae	mARW1_16.peg.3254	Alpha-1,2-mannosidase	980	0	0	0	0	0	0	0	0	4	2	0	4	7	0	17	17
mARW1_16	d__Bacteria;p__Bacteroidota;c__Bacteroidia;o__Flavobacteriales;f__Flavobacteriaceae;g__Kordia;s__Kordia sp006383075	Flavobacteriaceae	mARW1_16.peg.350	ATP-dependent Clp protease proteolytic subunit ClpP (EC 3.4.21.92)	230	0	0	0	0	0	0	0	2	2	4	1	3	5	0	17	17
mARW1_16	d__Bacteria;p__Bacteroidota;c__Bacteroidia;o__Flavobacteriales;f__Flavobacteriaceae;g__Kordia;s__Kordia sp006383075	Flavobacteriaceae	mARW1_16.peg.3522	Chaperone protein DnaJ	375	0	0	0	0	0	0	0	1	3	3	0	3	7	0	17	17
mARW1_16	d__Bacteria;p__Bacteroidota;c__Bacteroidia;o__Flavobacteriales;f__Flavobacteriaceae;g__Kordia;s__Kordia sp006383075	Flavobacteriaceae	mARW1_16.peg.3623	hypothetical protein	544	0	0	0	0	0	0	0	2	4	4	2	2	3	0	17	17
mARW1_16	d__Bacteria;p__Bacteroidota;c__Bacteroidia;o__Flavobacteriales;f__Flavobacteriaceae;g__Kordia;s__Kordia sp006383075	Flavobacteriaceae	mARW1_16.peg.3673	MoxR protein	317	0	0	0	0	0	0	0	1	3	3	0	3	7	0	17	17
mARW1_16	d__Bacteria;p__Bacteroidota;c__Bacteroidia;o__Flavobacteriales;f__Flavobacteriaceae;g__Kordia;s__Kordia sp006383075	Flavobacteriaceae	mARW1_16.peg.3904	Beta-lactamase class C-like and penicillin binding proteins (PBPs) superfamily	550	0	0	0	0	0	0	0	4	4	2	2	2	3	0	17	17
mARW1_16	d__Bacteria;p__Bacteroidota;c__Bacteroidia;o__Flavobacteriales;f__Flavobacteriaceae;g__Kordia;s__Kordia sp006383075	Flavobacteriaceae	mARW1_16.peg.3905	Chaperone protein HtpG	628	1	1	1	1	0	0	0	3	1	4	0	4	5	4	17	21
mARW1_16	d__Bacteria;p__Bacteroidota;c__Bacteroidia;o__Flavobacteriales;f__Flavobacteriaceae;g__Kordia;s__Kordia sp006383075	Flavobacteriaceae	mARW1_16.peg.1727	Glutamyl-tRNA synthetase (EC 6.1.1.17)	503	0	0	0	0	0	0	0	1	3	2	1	6	4	0	17	17
mARW1_16	d__Bacteria;p__Bacteroidota;c__Bacteroidia;o__Flavobacteriales;f__Flavobacteriaceae;g__Kordia;s__Kordia sp006383075	Flavobacteriaceae	mARW1_16.peg.1750	hypothetical protein	328	0	0	0	0	0	0	0	2	1	5	0	3	6	0	17	17
mARW1_16	d__Bacteria;p__Bacteroidota;c__Bacteroidia;o__Flavobacteriales;f__Flavobacteriaceae;g__Kordia;s__Kordia sp006383075	Flavobacteriaceae	mARW1_16.peg.1787	hypothetical protein	201	0	0	0	0	0	0	0	2	3	4	1	4	3	0	17	17
mARW1_16	d__Bacteria;p__Bacteroidota;c__Bacteroidia;o__Flavobacteriales;f__Flavobacteriaceae;g__Kordia;s__Kordia sp006383075	Flavobacteriaceae	mARW1_16.peg.1807	ATP synthase delta chain (EC 3.6.3.14)	178	0	0	0	0	0	0	0	3	2	4	2	0	6	0	17	17
mARW1_16	d__Bacteria;p__Bacteroidota;c__Bacteroidia;o__Flavobacteriales;f__Flavobacteriaceae;g__Kordia;s__Kordia sp006383075	Flavobacteriaceae	mARW1_16.peg.207	S-adenosylmethionine:tRNA ribosyltransferase-isomerase (EC 2.4.99.17)	351	0	0	0	0	0	0	0	3	3	3	2	2	4	0	17	17
mARW1_16	d__Bacteria;p__Bacteroidota;c__Bacteroidia;o__Flavobacteriales;f__Flavobacteriaceae;g__Kordia;s__Kordia sp006383075	Flavobacteriaceae	mARW1_16.peg.2546	LSU ribosomal protein L31p @ LSU ribosomal protein L31p, zinc-independent	83	0	0	0	0	0	0	0	1	3	4	1	3	5	0	17	17
mARW1_16	d__Bacteria;p__Bacteroidota;c__Bacteroidia;o__Flavobacteriales;f__Flavobacteriaceae;g__Kordia;s__Kordia sp006383075	Flavobacteriaceae	mARW1_16.peg.2815	Urocanate hydratase (EC 4.2.1.49)	662	0	0	0	0	0	0	0	2	1	2	1	2	9	0	17	17
mARW1_16	d__Bacteria;p__Bacteroidota;c__Bacteroidia;o__Flavobacteriales;f__Flavobacteriaceae;g__Kordia;s__Kordia sp006383075	Flavobacteriaceae	mARW1_16.peg.2924	TPR domain protein	273	0	0	0	0	0	0	0	3	2	3	1	4	4	0	17	17
mARW1_16	d__Bacteria;p__Bacteroidota;c__Bacteroidia;o__Flavobacteriales;f__Flavobacteriaceae;g__Kordia;s__Kordia sp006383075	Flavobacteriaceae	mARW1_16.peg.2956	hypothetical protein	716	0	0	0	0	0	0	0	0	3	5	0	2	7	0	17	17
mARW1_16	d__Bacteria;p__Bacteroidota;c__Bacteroidia;o__Flavobacteriales;f__Flavobacteriaceae;g__Kordia;s__Kordia sp006383075	Flavobacteriaceae	mARW1_16.peg.3054	hypothetical protein	598	0	0	0	0	0	0	0	2	5	4	1	2	3	0	17	17
mARW1_16	d__Bacteria;p__Bacteroidota;c__Bacteroidia;o__Flavobacteriales;f__Flavobacteriaceae;g__Kordia;s__Kordia sp006383075	Flavobacteriaceae	mARW1_16.peg.412	FIG00654784: hypothetical protein	703	0	0	0	0	0	0	0	1	1	5	0	3	7	0	17	17
mARW1_16	d__Bacteria;p__Bacteroidota;c__Bacteroidia;o__Flavobacteriales;f__Flavobacteriaceae;g__Kordia;s__Kordia sp006383075	Flavobacteriaceae	mARW1_16.peg.4121	Homogentisate 1,2-dioxygenase (EC 1.13.11.5)	385	0	0	0	0	0	0	0	0	2	4	1	3	7	0	17	17
mARW1_16	d__Bacteria;p__Bacteroidota;c__Bacteroidia;o__Flavobacteriales;f__Flavobacteriaceae;g__Kordia;s__Kordia sp006383075	Flavobacteriaceae	mARW1_16.peg.4142	LSU ribosomal protein L20p	114	0	0	0	0	0	0	0	0	5	3	2	4	3	0	17	17
mARW1_16	d__Bacteria;p__Bacteroidota;c__Bacteroidia;o__Flavobacteriales;f__Flavobacteriaceae;g__Kordia;s__Kordia sp006383075	Flavobacteriaceae	mARW1_16.peg.507	Leucyl-tRNA synthetase (EC 6.1.1.4)	938	0	0	0	0	0	0	0	2	2	2	2	5	4	0	17	17
mARW1_16	d__Bacteria;p__Bacteroidota;c__Bacteroidia;o__Flavobacteriales;f__Flavobacteriaceae;g__Kordia;s__Kordia sp006383075	Flavobacteriaceae	mARW1_16.peg.656	FIG00613894: hypothetical protein	153	0	0	0	0	0	0	0	1	0	1	4	7	4	0	17	17
mARW1_20	d__Bacteria;p__Proteobacteria;c__Alphaproteobacteria;o__Rhodobacterales;f__Rhodobacteraceae;g__Nioella;s__Nioella sediminis	Rhodobacteraceae	mARW1_20.peg.1810	Outer membrane protein assembly factor YaeT	770	2	2	1	1	1	0	1	0	1	0	0	7	9	8	17	25
mARW1_20	d__Bacteria;p__Proteobacteria;c__Alphaproteobacteria;o__Rhodobacterales;f__Rhodobacteraceae;g__Nioella;s__Nioella sediminis	Rhodobacteraceae	mARW1_20.peg.2828	hypothetical protein	155	0	1	0	0	0	0	0	3	1	1	2	4	6	1	17	18
mARW1_47	d__Bacteria;p__Bacteroidota;c__Bacteroidia;o__Flavobacteriales;f__Flavobacteriaceae;g__Muricauda;s__	Flavobacteriaceae	mARW1_47.peg.2400	OmpA	452	6	2	3	4	2	0	1	2	2	3	3	3	4	18	17	35
XP_Pt_Genome	NA	NA	XP_002183484.1	early-response-to-dehydration protein [Phaeodactylum tricornutum CCAP 1055/1]	790	7	4	3	4	3	4	1	4	2	3	4	3	1	26	17	43
XP_Pt_Genome	NA	NA	XP_002183978.1	predicted protein [Phaeodactylum tricornutum CCAP 1055/1]	310	3	6	3	4	6	9	9	5	1	6	4	0	1	40	17	57
XP_Pt_Genome	NA	NA	XP_002176386.1	precursor of synthase DXS 1-deoxy-d-xylulose-5-phosphate synthase [Phaeodactylum tricornutum CCAP 1055/1]	730	7	6	4	8	7	9	9	5	1	5	6	0	0	50	17	67
XP_Pt_Genome	NA	NA	XP_002176855.1	predicted protein [Phaeodactylum tricornutum CCAP 1055/1]	200	4	4	3	4	8	8	8	5	0	3	6	1	2	39	17	56
XP_Pt_Genome	NA	NA	XP_002177222.1	predicted protein [Phaeodactylum tricornutum CCAP 1055/1]	1270	5	6	7	6	6	7	8	5	0	3	8	0	1	45	17	62
XP_Pt_Genome	NA	NA	XP_002177446.1	predicted protein [Phaeodactylum tricornutum CCAP 1055/1]	145	5	2	3	4	5	4	3	4	0	4	6	1	2	26	17	43
XP_Pt_Genome	NA	NA	XP_002178103.1	triosephosphate isomerase [Phaeodactylum tricornutum CCAP 1055/1]	290	4	4	4	4	5	4	6	6	0	2	6	1	2	31	17	48
XP_Pt_Genome	NA	NA	XP_002178119.1	predicted protein [Phaeodactylum tricornutum CCAP 1055/1]	800	7	8	6	3	10	7	7	4	0	7	3	1	2	48	17	65
XP_Pt_Genome	NA	NA	XP_002178139.1	predicted protein [Phaeodactylum tricornutum CCAP 1055/1]	305	5	5	6	3	7	6	5	5	1	3	4	1	3	37	17	54
XP_Pt_Genome	NA	NA	XP_002178213.1	predicted protein, partial [Phaeodactylum tricornutum CCAP 1055/1]	167	4	3	5	3	3	6	5	3	2	5	1	3	3	29	17	46
XP_Pt_Genome	NA	NA	XP_002178304.1	predicted protein, partial [Phaeodactylum tricornutum CCAP 1055/1]	246	5	5	6	4	10	10	8	6	0	5	3	0	3	48	17	65
XP_Pt_Genome	NA	NA	XP_002179281.1	predicted protein [Phaeodactylum tricornutum CCAP 1055/1]	702	0	3	3	2	8	9	5	7	1	4	5	0	0	30	17	47
XP_Pt_Genome	NA	NA	XP_002179303.1	beta chain succinyl-coa synthetase synthetase [Phaeodactylum tricornutum CCAP 1055/1]	443	7	5	8	6	6	9	6	4	3	3	3	0	4	47	17	64
XP_Pt_Genome	NA	NA	XP_002179502.1	predicted protein [Phaeodactylum tricornutum CCAP 1055/1]	388	7	8	10	8	8	9	12	6	2	4	4	0	1	62	17	79
XP_Pt_Genome	NA	NA	XP_002179764.1	predicted protein [Phaeodactylum tricornutum CCAP 1055/1]	693	7	6	7	4	4	4	3	4	1	5	4	1	2	35	17	52
XP_Pt_Genome	NA	NA	XP_002179946.1	long chain acyl-coa synthetase [Phaeodactylum tricornutum CCAP 1055/1]	721	9	7	7	5	6	9	5	3	1	5	7	0	1	48	17	65
XP_Pt_Genome	NA	NA	XP_002180188.1	predicted protein [Phaeodactylum tricornutum CCAP 1055/1]	488	3	8	6	6	8	7	4	4	0	6	4	0	3	42	17	59
XP_Pt_Genome	NA	NA	XP_002181297.1	predicted protein [Phaeodactylum tricornutum CCAP 1055/1]	229	5	5	5	1	6	7	5	3	3	4	3	1	3	34	17	51
XP_Pt_Genome	NA	NA	XP_002181775.1	predicted protein [Phaeodactylum tricornutum CCAP 1055/1]	365	5	4	4	2	8	12	12	3	0	5	5	0	4	47	17	64
XP_Pt_Genome	NA	NA	XP_002185451.1	predicted protein [Phaeodactylum tricornutum CCAP 1055/1]	142	4	5	5	6	6	5	5	3	1	3	5	1	4	36	17	53
XP_Pt_Genome	NA	NA	XP_002185675.1	predicted protein [Phaeodactylum tricornutum CCAP 1055/1]	325	5	7	4	6	6	7	5	3	1	6	4	1	2	40	17	57
XP_Pt_Genome	NA	NA	XP_002185860.1	predicted protein [Phaeodactylum tricornutum CCAP 1055/1]	163	4	4	4	5	4	4	3	4	1	4	5	1	2	28	17	45
XP_Pt_Genome	NA	NA	XP_002186138.1	cytochrome c6, cytochrome c553 [Phaeodactylum tricornutum CCAP 1055/1]	133	4	4	4	3	6	6	8	5	2	4	3	1	2	35	17	52
XP_Pt_Genome	NA	NA	XP_002184832.1	3-oxoacyl-[acyl-carrier-protein] synthase [Phaeodactylum tricornutum CCAP 1055/1]	427	2	3	1	1	2	6	4	2	1	5	2	3	4	19	17	36
XP_Pt_Genome	NA	NA	XP_002184916.1	predicted protein [Phaeodactylum tricornutum CCAP 1055/1]	547	5	5	4	5	5	5	5	3	2	5	5	0	2	34	17	51
mARW1_100	d__Bacteria;p__Proteobacteria;c__Alphaproteobacteria;o__Rhodobacterales;f__Rhodobacteraceae;g__Neomegalonema;s__	Rhodobacteraceae	mARW1_100.peg.4209	Heat shock protein 60 kDa family chaperone GroEL	318	3	3	5	3	1	0	2	3	1	3	4	4	1	17	16	33
mARW1_102	d__Bacteria;p__Proteobacteria;c__Alphaproteobacteria;o__Sphingomonadales;f__Sphingomonadaceae;g__Erythrobacter;s__Erythrobacter sp002706445	Sphingomonadaceae	mARW1_102.peg.895	ATP synthase beta chain (EC 3.6.3.14)	485	8	5	6	8	11	3	5	5	2	4	3	1	1	46	16	62
mARW1_124	d__Bacteria;p__Bacteroidota;c__Bacteroidia;o__Flavobacteriales;f__Flavobacteriaceae;g__Muricauda;s__Muricauda sp003385855	Flavobacteriaceae	mARW1_124.peg.1756	Long chain acyl-CoA dehydrogenase [fadN-fadA-fadE operon] (EC 1.3.8.8)	603	1	1	1	0	0	0	0	1	3	3	2	2	5	3	16	19
mARW1_124	d__Bacteria;p__Bacteroidota;c__Bacteroidia;o__Flavobacteriales;f__Flavobacteriaceae;g__Muricauda;s__Muricauda sp003385855	Flavobacteriaceae	mARW1_124.peg.981	Cell division-associated, ATP-dependent zinc metalloprotease FtsH; Duplicate proteins: mARW9_13.peg.2046	650	0	1	0	1	0	0	0	3	3	2	1	2	5	2	16	18
mARW1_16	d__Bacteria;p__Bacteroidota;c__Bacteroidia;o__Flavobacteriales;f__Flavobacteriaceae;g__Kordia;s__Kordia sp006383075	Flavobacteriaceae	mARW1_16.peg.1224	FIG00650697: hypothetical protein	1291	0	0	0	0	0	0	0	0	3	5	0	4	4	0	16	16
mARW1_16	d__Bacteria;p__Bacteroidota;c__Bacteroidia;o__Flavobacteriales;f__Flavobacteriaceae;g__Kordia;s__Kordia sp006383075	Flavobacteriaceae	mARW1_16.peg.1329	LSU ribosomal protein L22p (L17e)	135	0	0	0	0	0	0	0	2	4	1	1	4	4	0	16	16
mARW1_16	d__Bacteria;p__Bacteroidota;c__Bacteroidia;o__Flavobacteriales;f__Flavobacteriaceae;g__Kordia;s__Kordia sp006383075	Flavobacteriaceae	mARW1_16.peg.1366	hypothetical protein	482	0	0	0	0	0	0	0	2	4	4	1	0	5	0	16	16
mARW1_16	d__Bacteria;p__Bacteroidota;c__Bacteroidia;o__Flavobacteriales;f__Flavobacteriaceae;g__Kordia;s__Kordia sp006383075	Flavobacteriaceae	mARW1_16.peg.3157	Thiol:disulfide interchange protein	385	0	0	0	0	0	0	0	1	3	3	1	3	5	0	16	16
mARW1_16	d__Bacteria;p__Bacteroidota;c__Bacteroidia;o__Flavobacteriales;f__Flavobacteriaceae;g__Kordia;s__Kordia sp006383075	Flavobacteriaceae	mARW1_16.peg.3288	NAD-dependent glyceraldehyde-3-phosphate dehydrogenase (EC 1.2.1.12)	482	0	0	0	0	0	0	0	0	3	4	0	1	8	0	16	16
mARW1_16	d__Bacteria;p__Bacteroidota;c__Bacteroidia;o__Flavobacteriales;f__Flavobacteriaceae;g__Kordia;s__Kordia sp006383075	Flavobacteriaceae	mARW1_16.peg.3565	hypothetical protein	130	0	0	0	0	0	0	0	2	3	1	2	3	5	0	16	16
mARW1_16	d__Bacteria;p__Bacteroidota;c__Bacteroidia;o__Flavobacteriales;f__Flavobacteriaceae;g__Kordia;s__Kordia sp006383075	Flavobacteriaceae	mARW1_16.peg.391	hypothetical protein	334	0	0	0	0	0	0	0	3	2	3	1	3	4	0	16	16
mARW1_16	d__Bacteria;p__Bacteroidota;c__Bacteroidia;o__Flavobacteriales;f__Flavobacteriaceae;g__Kordia;s__Kordia sp006383075	Flavobacteriaceae	mARW1_16.peg.3968	hypothetical protein	290	0	0	0	0	0	0	0	1	4	2	3	2	4	0	16	16
mARW1_16	d__Bacteria;p__Bacteroidota;c__Bacteroidia;o__Flavobacteriales;f__Flavobacteriaceae;g__Kordia;s__Kordia sp006383075	Flavobacteriaceae	mARW1_16.peg.1540	hypothetical protein	541	0	0	0	0	0	0	0	0	3	3	0	3	7	0	16	16
mARW1_16	d__Bacteria;p__Bacteroidota;c__Bacteroidia;o__Flavobacteriales;f__Flavobacteriaceae;g__Kordia;s__Kordia sp006383075	Flavobacteriaceae	mARW1_16.peg.1940	Aspartyl-tRNA synthetase (EC 6.1.1.12)	582	0	0	0	0	0	0	0	1	2	2	2	4	5	0	16	16
mARW1_16	d__Bacteria;p__Bacteroidota;c__Bacteroidia;o__Flavobacteriales;f__Flavobacteriaceae;g__Kordia;s__Kordia sp006383075	Flavobacteriaceae	mARW1_16.peg.1961	Membrane-associated zinc metalloprotease	441	0	0	0	0	0	0	0	1	3	3	0	3	6	0	16	16
mARW1_16	d__Bacteria;p__Bacteroidota;c__Bacteroidia;o__Flavobacteriales;f__Flavobacteriaceae;g__Kordia;s__Kordia sp006383075	Flavobacteriaceae	mARW1_16.peg.1990	hypothetical protein	1107	0	0	0	0	0	0	0	2	3	4	1	2	4	0	16	16
mARW1_16	d__Bacteria;p__Bacteroidota;c__Bacteroidia;o__Flavobacteriales;f__Flavobacteriaceae;g__Kordia;s__Kordia sp006383075	Flavobacteriaceae	mARW1_16.peg.2254	hypothetical protein	336	0	0	0	0	0	0	0	3	3	2	1	3	4	0	16	16
mARW1_16	d__Bacteria;p__Bacteroidota;c__Bacteroidia;o__Flavobacteriales;f__Flavobacteriaceae;g__Kordia;s__Kordia sp006383075	Flavobacteriaceae	mARW1_16.peg.2352	ATP-dependent protease La (EC 3.4.21.53) Type I	819	0	0	0	0	0	0	0	3	2	3	0	3	5	0	16	16
mARW1_16	d__Bacteria;p__Bacteroidota;c__Bacteroidia;o__Flavobacteriales;f__Flavobacteriaceae;g__Kordia;s__Kordia sp006383075	Flavobacteriaceae	mARW1_16.peg.2466	NAD-dependent glyceraldehyde-3-phosphate dehydrogenase (EC 1.2.1.12)	331	0	0	0	0	0	0	0	3	3	2	0	4	4	0	16	16
mARW1_16	d__Bacteria;p__Bacteroidota;c__Bacteroidia;o__Flavobacteriales;f__Flavobacteriaceae;g__Kordia;s__Kordia sp006383075	Flavobacteriaceae	mARW1_16.peg.2534	hypothetical protein	864	0	0	0	0	0	0	0	1	3	3	3	1	5	0	16	16
mARW1_16	d__Bacteria;p__Bacteroidota;c__Bacteroidia;o__Flavobacteriales;f__Flavobacteriaceae;g__Kordia;s__Kordia sp006383075	Flavobacteriaceae	mARW1_16.peg.2636	TPR domain protein	457	0	0	0	0	0	0	0	4	1	4	2	2	3	0	16	16
mARW1_16	d__Bacteria;p__Bacteroidota;c__Bacteroidia;o__Flavobacteriales;f__Flavobacteriaceae;g__Kordia;s__Kordia sp006383075	Flavobacteriaceae	mARW1_16.peg.2756	Carbonic anhydrase, beta class (EC 4.2.1.1)	208	0	0	0	0	0	0	0	1	2	3	1	3	6	0	16	16
mARW1_16	d__Bacteria;p__Bacteroidota;c__Bacteroidia;o__Flavobacteriales;f__Flavobacteriaceae;g__Kordia;s__Kordia sp006383075	Flavobacteriaceae	mARW1_16.peg.299	hypothetical protein	524	0	0	0	0	0	0	0	2	3	3	0	3	5	0	16	16
mARW1_16	d__Bacteria;p__Bacteroidota;c__Bacteroidia;o__Flavobacteriales;f__Flavobacteriaceae;g__Kordia;s__Kordia sp006383075	Flavobacteriaceae	mARW1_16.peg.2999	Aldehyde dehydrogenase (EC 1.2.1.3)	499	0	0	0	0	0	0	0	2	2	3	2	4	3	0	16	16
mARW1_16	d__Bacteria;p__Bacteroidota;c__Bacteroidia;o__Flavobacteriales;f__Flavobacteriaceae;g__Kordia;s__Kordia sp006383075	Flavobacteriaceae	mARW1_16.peg.4057	UPF0701 protein YicC	282	0	0	0	0	0	0	0	2	3	4	1	2	4	0	16	16
mARW1_16	d__Bacteria;p__Bacteroidota;c__Bacteroidia;o__Flavobacteriales;f__Flavobacteriaceae;g__Kordia;s__Kordia sp006383075	Flavobacteriaceae	mARW1_16.peg.4088	2-amino-3-ketobutyrate coenzyme A ligase (EC 2.3.1.29)	397	0	0	0	0	0	0	0	1	0	3	0	5	7	0	16	16
mARW1_16	d__Bacteria;p__Bacteroidota;c__Bacteroidia;o__Flavobacteriales;f__Flavobacteriaceae;g__Kordia;s__Kordia sp006383075	Flavobacteriaceae	mARW1_16.peg.4092	Superoxide dismutase [Mn] (EC 1.15.1.1)	202	1	1	2	1	1	0	1	1	5	3	2	2	3	7	16	23
mARW1_16	d__Bacteria;p__Bacteroidota;c__Bacteroidia;o__Flavobacteriales;f__Flavobacteriaceae;g__Kordia;s__Kordia sp006383075	Flavobacteriaceae	mARW1_16.peg.4093	Amidophosphoribosyltransferase (EC 2.4.2.14)	632	0	0	0	0	0	0	0	1	3	1	0	2	9	0	16	16
mARW1_16	d__Bacteria;p__Bacteroidota;c__Bacteroidia;o__Flavobacteriales;f__Flavobacteriaceae;g__Kordia;s__Kordia sp006383075	Flavobacteriaceae	mARW1_16.peg.4152	Transketolase, C-terminal section (EC 2.2.1.1)	317	0	0	0	1	0	0	0	2	2	3	2	2	5	1	16	17
mARW1_16	d__Bacteria;p__Bacteroidota;c__Bacteroidia;o__Flavobacteriales;f__Flavobacteriaceae;g__Kordia;s__Kordia sp006383075	Flavobacteriaceae	mARW1_16.peg.737	hypothetical protein	179	0	0	0	0	0	0	0	2	2	5	1	2	4	0	16	16
mARW1_77	d__Bacteria;p__Planctomycetota;c__Planctomycetes;o__Pirellulales;f__Pirellulaceae;g__Rhodopirellula;s__Rhodopirellula europaea	Pirellulaceae	mARW1_77.peg.1481	hypothetical protein	600	0	0	0	0	0	0	0	1	4	1	2	4	4	0	16	16
mARW1_77	d__Bacteria;p__Planctomycetota;c__Planctomycetes;o__Pirellulales;f__Pirellulaceae;g__Rhodopirellula;s__Rhodopirellula europaea	Pirellulaceae	mARW1_77.peg.1552	Acyl carrier protein; Duplicate proteins: mARW9_26.peg.1384	81	0	0	0	0	0	0	0	2	1	3	2	4	4	0	16	16
mARW1_77	d__Bacteria;p__Planctomycetota;c__Planctomycetes;o__Pirellulales;f__Pirellulaceae;g__Rhodopirellula;s__Rhodopirellula europaea	Pirellulaceae	mARW1_77.peg.5431	NAD-dependent glyceraldehyde-3-phosphate dehydrogenase (EC 1.2.1.12)	342	0	0	0	0	0	0	0	3	3	0	2	4	4	0	16	16
mARW7_40	d__Bacteria;p__Proteobacteria;c__Alphaproteobacteria;o__Caulobacterales;f__Hyphomonadaceae;g__Henriciella;s__	Hyphomonadaceae	mARW7_40.peg.1949	TonB-dependent receptor	973	8	8	5	9	0	0	0	1	7	1	2	3	2	30	16	46
NSK_all_genomes	NA	NA	NSK_all_genomes00008752-RA	protein Name:"Similar to HSP70 Heat shock 70 kDa protein (Achlya klebsiana)" AED:0.40 eAED:0.42 QI:39|0.77|0.9|1|0.88|0.8|10|0|529	529	2	3	1	1	4	2	3	4	1	3	3	2	3	16	16	32
NSK_all_genomes	NA	NA	NSK_all_genomes00003340-RA	protein Name:"Similar to BIP5 Luminal-binding protein 5 (Nicotiana tabacum)" AED:0.22 eAED:0.22 QI:22|1|0.93|1|0.93|0.93|16|0|737	737	4	5	3	4	2	3	2	5	1	4	1	3	2	23	16	39
NSK_all_genomes	NA	NA	NSK_all_genomes00004201-RA	protein Name:"Similar to PGK Phosphoglycerate kinase, chloroplastic (Volvox carteri)" AED:0.09 eAED:0.09 QI:18|1|0.75|1|1|0.75|4|0|453	453	0	9	0	0	0	0	0	4	1	4	2	2	3	9	16	25
XP_Pt_Genome	NA	NA	XP_002182425.1	predicted protein, partial [Phaeodactylum tricornutum CCAP 1055/1]	148	5	4	5	4	6	3	6	4	0	5	4	1	2	33	16	49
XP_Pt_Genome	NA	NA	XP_002182845.1	predicted protein [Phaeodactylum tricornutum CCAP 1055/1]	202	2	4	4	4	5	6	4	4	1	4	5	0	2	29	16	45
XP_Pt_Genome	NA	NA	XP_002183410.1	predicted protein [Phaeodactylum tricornutum CCAP 1055/1]	969	0	0	0	0	0	0	0	5	0	1	3	5	2	0	16	16
XP_Pt_Genome	NA	NA	XP_002184291.1	predicted protein [Phaeodactylum tricornutum CCAP 1055/1]	453	5	6	5	4	7	8	3	3	1	6	5	0	1	38	16	54
XP_Pt_Genome	NA	NA	XP_002184364.1	precursor of carboxylase pyruvate carboxylase [Phaeodactylum tricornutum CCAP 1055/1]	1252	7	8	6	3	7	10	3	5	0	6	5	0	0	44	16	60
XP_Pt_Genome	NA	NA	XP_002176184.1	acetyl-coenzyme A synthetase [Phaeodactylum tricornutum CCAP 1055/1]	732	5	4	5	5	4	11	7	3	2	6	3	1	1	41	16	57
XP_Pt_Genome	NA	NA	XP_002176429.1	predicted protein [Phaeodactylum tricornutum CCAP 1055/1]	890	10	7	7	8	8	10	7	5	0	4	6	0	1	57	16	73
XP_Pt_Genome	NA	NA	XP_002177054.1	3-deoxy-7-phosphoheptulonate synthase [Phaeodactylum tricornutum CCAP 1055/1]	500	3	7	6	3	10	9	8	6	0	6	4	0	0	46	16	62
XP_Pt_Genome	NA	NA	XP_002177147.1	predicted protein [Phaeodactylum tricornutum CCAP 1055/1]	282	5	4	6	7	7	5	5	5	0	5	3	0	3	39	16	55
XP_Pt_Genome	NA	NA	XP_002177718.1	predicted protein [Phaeodactylum tricornutum CCAP 1055/1]	201	2	4	4	4	5	7	6	5	1	4	5	0	1	32	16	48
XP_Pt_Genome	NA	NA	XP_002178281.1	predicted protein [Phaeodactylum tricornutum CCAP 1055/1]	549	5	4	3	3	6	11	3	3	0	4	7	0	2	35	16	51
XP_Pt_Genome	NA	NA	XP_002178361.1	predicted protein [Phaeodactylum tricornutum CCAP 1055/1]	685	4	7	5	3	4	7	4	5	0	4	6	0	1	34	16	50
XP_Pt_Genome	NA	NA	XP_002178529.1	predicted protein, partial [Phaeodactylum tricornutum CCAP 1055/1]	260	2	2	3	2	4	3	4	4	3	3	4	0	2	20	16	36
XP_Pt_Genome	NA	NA	XP_002178591.1	glycolate oxidase [Phaeodactylum tricornutum CCAP 1055/1]	431	3	6	4	3	6	10	7	3	0	6	5	0	2	39	16	55
XP_Pt_Genome	NA	NA	XP_002178593.1	predicted protein [Phaeodactylum tricornutum CCAP 1055/1]	475	3	4	2	3	5	6	4	4	1	3	6	0	2	27	16	43
XP_Pt_Genome	NA	NA	XP_002178928.1	predicted protein [Phaeodactylum tricornutum CCAP 1055/1]	627	2	3	2	2	0	10	3	5	0	5	5	0	1	22	16	38
XP_Pt_Genome	NA	NA	XP_002178938.1	predicted protein [Phaeodactylum tricornutum CCAP 1055/1]	641	6	5	7	7	5	9	9	5	1	4	4	1	1	48	16	64
XP_Pt_Genome	NA	NA	XP_002179582.1	predicted protein, partial [Phaeodactylum tricornutum CCAP 1055/1]	96	4	4	4	4	3	2	3	3	2	3	4	1	3	24	16	40
XP_Pt_Genome	NA	NA	XP_002179814.1	predicted protein [Phaeodactylum tricornutum CCAP 1055/1]	634	4	5	3	4	5	9	7	4	2	3	3	0	4	37	16	53
XP_Pt_Genome	NA	NA	XP_002180322.1	glutathione reductase [Phaeodactylum tricornutum CCAP 1055/1]	496	3	1	1	3	4	7	3	3	2	5	5	0	1	22	16	38
XP_Pt_Genome	NA	NA	XP_002180731.1	predicted protein [Phaeodactylum tricornutum CCAP 1055/1]	1022	8	8	7	6	6	14	9	4	0	6	6	0	0	58	16	74
XP_Pt_Genome	NA	NA	XP_002181761.1	isomerase triosephosphate isomerase [Phaeodactylum tricornutum CCAP 1055/1]	268	3	4	4	6	3	6	4	2	2	4	4	1	3	30	16	46
XP_Pt_Genome	NA	NA	XP_002185482.1	predicted protein [Phaeodactylum tricornutum CCAP 1055/1]	705	3	2	4	3	4	5	3	4	0	6	4	0	2	24	16	40
XP_Pt_Genome	NA	NA	XP_002185537.1	acetylornithine aminotransferase [Phaeodactylum tricornutum CCAP 1055/1]	476	4	4	5	4	5	11	7	3	0	5	5	0	3	40	16	56
XP_Pt_Genome	NA	NA	XP_002185659.1	predicted protein [Phaeodactylum tricornutum CCAP 1055/1]	390	3	3	2	2	4	5	3	4	2	3	3	2	2	22	16	38
XP_Pt_Genome	NA	NA	XP_002186290.1	predicted protein [Phaeodactylum tricornutum CCAP 1055/1]	133	3	3	3	3	4	5	4	3	1	3	3	3	3	25	16	41
XP_Pt_Genome	NA	NA	XP_002186338.1	predicted protein, partial [Phaeodactylum tricornutum CCAP 1055/1]	1032	5	7	7	5	6	10	4	3	0	7	5	0	1	44	16	60
XP_Pt_Genome	NA	NA	XP_002186498.1	succinate dehydrogenase flavoprotein [Phaeodactylum tricornutum CCAP 1055/1]	638	4	5	3	5	6	7	4	2	0	6	6	0	2	34	16	50
XP_Pt_Genome	NA	NA	XP_002184797.1	protein heat shock protein [Phaeodactylum tricornutum CCAP 1055/1]	936	6	4	5	5	6	9	6	6	0	6	4	0	0	41	16	57
mARW1_107	d__Bacteria;p__Proteobacteria;c__Alphaproteobacteria;o__Rhodobacterales;f__Rhodobacteraceae;g__Roseovarius;s__	Rhodobacteraceae	mARW1_107.peg.669	Formate--tetrahydrofolate ligase (EC 6.3.4.3); Duplicate proteins: mARW9_90.peg.2787	558	3	3	3	4	2	0	1	2	1	3	1	4	4	16	15	31
mARW1_124	d__Bacteria;p__Bacteroidota;c__Bacteroidia;o__Flavobacteriales;f__Flavobacteriaceae;g__Muricauda;s__Muricauda sp003385855	Flavobacteriaceae	mARW1_124.peg.2519	Translation elongation factor Tu; Duplicate proteins: mARW9_13.peg.2007	395	5	4	4	3	1	1	1	4	1	3	1	1	5	19	15	34
mARW1_16	d__Bacteria;p__Bacteroidota;c__Bacteroidia;o__Flavobacteriales;f__Flavobacteriaceae;g__Kordia;s__Kordia sp006383075	Flavobacteriaceae	mARW1_16.peg.1215	Glu/Leu/Phe/Val dehydrogenase family protein	408	0	0	0	0	0	0	0	3	2	2	0	3	5	0	15	15
mARW1_16	d__Bacteria;p__Bacteroidota;c__Bacteroidia;o__Flavobacteriales;f__Flavobacteriaceae;g__Kordia;s__Kordia sp006383075	Flavobacteriaceae	mARW1_16.peg.1350	LSU ribosomal protein L17p	160	1	0	0	0	0	0	0	3	3	1	2	3	3	1	15	16
mARW1_16	d__Bacteria;p__Bacteroidota;c__Bacteroidia;o__Flavobacteriales;f__Flavobacteriaceae;g__Kordia;s__Kordia sp006383075	Flavobacteriaceae	mARW1_16.peg.1370	tolB protein precursor, periplasmic protein involved in the tonb-independent uptake of group A colicins	1056	0	0	0	0	0	0	0	0	2	3	0	1	9	0	15	15
mARW1_16	d__Bacteria;p__Bacteroidota;c__Bacteroidia;o__Flavobacteriales;f__Flavobacteriaceae;g__Kordia;s__Kordia sp006383075	Flavobacteriaceae	mARW1_16.peg.3500	hypothetical protein	509	0	0	0	0	0	0	0	2	5	3	0	2	3	0	15	15
mARW1_16	d__Bacteria;p__Bacteroidota;c__Bacteroidia;o__Flavobacteriales;f__Flavobacteriaceae;g__Kordia;s__Kordia sp006383075	Flavobacteriaceae	mARW1_16.peg.3598	Cytochrome c family protein	491	0	0	0	0	0	0	0	2	1	2	5	2	3	0	15	15
mARW1_16	d__Bacteria;p__Bacteroidota;c__Bacteroidia;o__Flavobacteriales;f__Flavobacteriaceae;g__Kordia;s__Kordia sp006383075	Flavobacteriaceae	mARW1_16.peg.3676	Periplasmic chaperone and peptidyl-prolyl cis-trans isomerase of outer membrane proteins SurA (EC 5.2.1.8)	679	0	0	0	0	0	0	0	1	2	4	0	3	5	0	15	15
mARW1_16	d__Bacteria;p__Bacteroidota;c__Bacteroidia;o__Flavobacteriales;f__Flavobacteriaceae;g__Kordia;s__Kordia sp006383075	Flavobacteriaceae	mARW1_16.peg.3739	hypothetical protein	792	0	0	0	0	0	0	0	4	2	3	1	0	5	0	15	15
mARW1_16	d__Bacteria;p__Bacteroidota;c__Bacteroidia;o__Flavobacteriales;f__Flavobacteriaceae;g__Kordia;s__Kordia sp006383075	Flavobacteriaceae	mARW1_16.peg.3895	Membrane protease family protein BA0301	286	0	0	1	0	0	0	0	0	1	4	0	3	7	1	15	16
mARW1_16	d__Bacteria;p__Bacteroidota;c__Bacteroidia;o__Flavobacteriales;f__Flavobacteriaceae;g__Kordia;s__Kordia sp006383075	Flavobacteriaceae	mARW1_16.peg.1696	Zn-dependent aminopeptidase	612	0	0	0	0	0	0	0	0	2	2	1	5	5	0	15	15
mARW1_16	d__Bacteria;p__Bacteroidota;c__Bacteroidia;o__Flavobacteriales;f__Flavobacteriaceae;g__Kordia;s__Kordia sp006383075	Flavobacteriaceae	mARW1_16.peg.1833	RecA protein	335	0	0	0	0	0	0	0	2	3	4	1	1	4	0	15	15
mARW1_16	d__Bacteria;p__Bacteroidota;c__Bacteroidia;o__Flavobacteriales;f__Flavobacteriaceae;g__Kordia;s__Kordia sp006383075	Flavobacteriaceae	mARW1_16.peg.2123	Xaa-Pro aminopeptidase (EC 3.4.11.9)	430	0	0	0	0	0	0	0	3	1	2	1	2	6	0	15	15
mARW1_16	d__Bacteria;p__Bacteroidota;c__Bacteroidia;o__Flavobacteriales;f__Flavobacteriaceae;g__Kordia;s__Kordia sp006383075	Flavobacteriaceae	mARW1_16.peg.2174	hypothetical protein	346	0	0	0	0	0	0	0	1	3	4	1	1	5	0	15	15
mARW1_16	d__Bacteria;p__Bacteroidota;c__Bacteroidia;o__Flavobacteriales;f__Flavobacteriaceae;g__Kordia;s__Kordia sp006383075	Flavobacteriaceae	mARW1_16.peg.2330	Glucose-1-phosphate adenylyltransferase (EC 2.7.7.27)	422	0	0	0	0	0	0	0	0	1	2	2	3	7	0	15	15
mARW1_16	d__Bacteria;p__Bacteroidota;c__Bacteroidia;o__Flavobacteriales;f__Flavobacteriaceae;g__Kordia;s__Kordia sp006383075	Flavobacteriaceae	mARW1_16.peg.2798	3-oxo-5,6-dehydrosuberyl-CoA semialdehyde dehydrogenase (EC 1.2.1.91) / 2-oxepin-2(3H)-ylideneacetyl-CoA hydrolase (EC 3.3.2.12)	830	0	0	0	0	0	0	0	1	2	3	0	1	8	0	15	15
mARW1_16	d__Bacteria;p__Bacteroidota;c__Bacteroidia;o__Flavobacteriales;f__Flavobacteriaceae;g__Kordia;s__Kordia sp006383075	Flavobacteriaceae	mARW1_16.peg.2827	Lysyl-tRNA synthetase (class II) (EC 6.1.1.6)	562	0	0	0	0	0	0	0	0	2	2	1	4	6	0	15	15
mARW1_16	d__Bacteria;p__Bacteroidota;c__Bacteroidia;o__Flavobacteriales;f__Flavobacteriaceae;g__Kordia;s__Kordia sp006383075	Flavobacteriaceae	mARW1_16.peg.2875	hypothetical protein	161	0	0	0	0	0	0	0	2	1	4	2	2	4	0	15	15
mARW1_16	d__Bacteria;p__Bacteroidota;c__Bacteroidia;o__Flavobacteriales;f__Flavobacteriaceae;g__Kordia;s__Kordia sp006383075	Flavobacteriaceae	mARW1_16.peg.3027	Leucine aminopeptidase-related protein	445	0	0	0	0	0	0	0	2	1	3	0	4	5	0	15	15
mARW1_16	d__Bacteria;p__Bacteroidota;c__Bacteroidia;o__Flavobacteriales;f__Flavobacteriaceae;g__Kordia;s__Kordia sp006383075	Flavobacteriaceae	mARW1_16.peg.3084	hypothetical protein	122	0	0	0	0	0	0	0	2	3	1	6	2	1	0	15	15
mARW1_16	d__Bacteria;p__Bacteroidota;c__Bacteroidia;o__Flavobacteriales;f__Flavobacteriaceae;g__Kordia;s__Kordia sp006383075	Flavobacteriaceae	mARW1_16.peg.4082	Universal stress protein UspA and related nucleotide-binding proteins	264	0	0	0	0	0	0	0	1	4	4	1	0	5	0	15	15
mARW1_16	d__Bacteria;p__Bacteroidota;c__Bacteroidia;o__Flavobacteriales;f__Flavobacteriaceae;g__Kordia;s__Kordia sp006383075	Flavobacteriaceae	mARW1_16.peg.42	Kynureninase (EC 3.7.1.3)	419	0	0	0	0	0	0	0	2	3	2	2	3	3	0	15	15
mARW1_16	d__Bacteria;p__Bacteroidota;c__Bacteroidia;o__Flavobacteriales;f__Flavobacteriaceae;g__Kordia;s__Kordia sp006383075	Flavobacteriaceae	mARW1_16.peg.549	Dipeptidyl carboxypeptidase Dcp (EC 3.4.15.5)	710	0	0	0	0	0	0	0	1	0	2	0	5	7	0	15	15
mARW1_16	d__Bacteria;p__Bacteroidota;c__Bacteroidia;o__Flavobacteriales;f__Flavobacteriaceae;g__Kordia;s__Kordia sp006383075	Flavobacteriaceae	mARW1_16.peg.767	SSU ribosomal protein S6p	112	0	0	0	0	0	0	0	2	4	2	1	2	4	0	15	15
mARW1_16	d__Bacteria;p__Bacteroidota;c__Bacteroidia;o__Flavobacteriales;f__Flavobacteriaceae;g__Kordia;s__Kordia sp006383075	Flavobacteriaceae	mARW1_16.peg.825	D-3-phosphoglycerate dehydrogenase (EC 1.1.1.95)	317	0	0	0	0	0	0	0	2	3	4	1	2	3	0	15	15
mARW1_20	d__Bacteria;p__Proteobacteria;c__Alphaproteobacteria;o__Rhodobacterales;f__Rhodobacteraceae;g__Nioella;s__Nioella sediminis	Rhodobacteraceae	mARW1_20.peg.933	hypothetical protein	1197	0	0	0	0	0	0	0	0	0	0	0	5	10	0	15	15
mARW1_23	d__Bacteria;p__Proteobacteria;c__Alphaproteobacteria;o__Rhodobacterales;f__Rhodobacteraceae;g__Epibacterium;s__Epibacterium sp000014065	Rhodobacteraceae	mARW1_23.peg.3255	Fructose ABC transporter, substrate-binding component FrcB; Duplicate proteins: mPt_6.peg.1175	338	1	2	1	1	1	1	1	1	3	2	2	4	3	8	15	23
mARW1_45	d__Bacteria;p__Proteobacteria;c__Alphaproteobacteria;o__Caulobacterales;f__Hyphomonadaceae;g__Henriciella;s__	Hyphomonadaceae	mARW1_45.peg.31	TonB-dependent receptor	1026	5	6	6	8	1	0	0	3	3	1	2	3	3	26	15	41
mARW1_77	d__Bacteria;p__Planctomycetota;c__Planctomycetes;o__Pirellulales;f__Pirellulaceae;g__Rhodopirellula;s__Rhodopirellula europaea	Pirellulaceae	mARW1_77.peg.1224	hypothetical protein	474	0	0	0	0	0	0	0	0	2	0	0	5	8	0	15	15
mARW1_77	d__Bacteria;p__Planctomycetota;c__Planctomycetes;o__Pirellulales;f__Pirellulaceae;g__Rhodopirellula;s__Rhodopirellula europaea	Pirellulaceae	mARW1_77.peg.2784	hypothetical protein	6101	0	0	0	0	0	0	0	0	0	0	0	7	8	0	15	15
mARW1_77	d__Bacteria;p__Planctomycetota;c__Planctomycetes;o__Pirellulales;f__Pirellulaceae;g__Rhodopirellula;s__Rhodopirellula europaea	Pirellulaceae	mARW1_77.peg.5100	hypothetical protein	5995	0	0	0	0	0	0	0	0	0	0	0	2	13	0	15	15
mARW7_36	d__Bacteria;p__Proteobacteria;c__Alphaproteobacteria;o__Caulobacterales;f__Hyphomonadaceae;g__Henriciella;s__	Hyphomonadaceae	mARW7_36.peg.73	TonB-dependent receptor	973	0	0	0	0	0	0	0	2	2	1	2	3	5	0	15	15
mARW7_50	d__Bacteria;p__Proteobacteria;c__Alphaproteobacteria;o__Rhodobacterales;f__Rhodobacteraceae;g__;s__	Rhodobacteraceae	mARW7_50.peg.4816	hypothetical protein	234	0	0	0	0	0	0	0	2	0	1	2	2	8	0	15	15
NSK_all_genomes	NA	NA	NSK_all_genomes00005104-RA	protein Name:"Similar to rab8A Ras-related protein Rab-8A (Dictyostelium discoideum)" AED:0.00 eAED:0.00 QI:124|1|1|1|1|1|2|459|203	203	2	1	3	1	4	3	4	4	2	4	2	1	2	18	15	33
XP_Pt_Genome	NA	NA	XP_002182242.1	predicted protein [Phaeodactylum tricornutum CCAP 1055/1]	1167	2	3	3	3	2	5	3	5	1	3	3	1	2	21	15	36
XP_Pt_Genome	NA	NA	XP_002183168.1	predicted protein, partial [Phaeodactylum tricornutum CCAP 1055/1]	259	5	5	6	5	6	4	7	3	1	5	2	0	4	38	15	53
XP_Pt_Genome	NA	NA	XP_002183379.1	predicted protein [Phaeodactylum tricornutum CCAP 1055/1]	308	5	5	6	4	6	6	5	3	1	4	4	0	3	37	15	52
XP_Pt_Genome	NA	NA	XP_002183590.1	predicted protein [Phaeodactylum tricornutum CCAP 1055/1]	119	3	3	1	2	3	4	3	3	2	3	3	1	3	19	15	34
XP_Pt_Genome	NA	NA	XP_002183612.1	predicted protein [Phaeodactylum tricornutum CCAP 1055/1]	118	2	3	3	3	5	4	3	3	1	3	5	1	2	23	15	38
XP_Pt_Genome	NA	NA	XP_002183675.1	2-hydroxyacid dehydrogenase [Phaeodactylum tricornutum CCAP 1055/1]	417	3	4	3	4	4	7	7	5	1	3	4	0	2	32	15	47
XP_Pt_Genome	NA	NA	XP_002183750.1	predicted protein [Phaeodactylum tricornutum CCAP 1055/1]	504	4	4	4	4	5	8	2	3	1	4	5	0	2	31	15	46
XP_Pt_Genome	NA	NA	XP_002183884.1	predicted protein [Phaeodactylum tricornutum CCAP 1055/1]	383	2	2	3	4	4	6	5	4	1	3	3	1	3	26	15	41
XP_Pt_Genome	NA	NA	XP_002183910.1	predicted protein [Phaeodactylum tricornutum CCAP 1055/1]	192	3	5	3	4	4	4	4	2	0	3	3	2	5	27	15	42
XP_Pt_Genome	NA	NA	XP_002183948.1	predicted protein [Phaeodactylum tricornutum CCAP 1055/1]	227	2	2	3	2	2	2	2	2	1	3	3	2	4	15	15	30
XP_Pt_Genome	NA	NA	XP_002184288.1	predicted protein [Phaeodactylum tricornutum CCAP 1055/1]	176	4	2	1	2	6	2	4	5	2	2	4	0	2	21	15	36
XP_Pt_Genome	NA	NA	XP_002184479.1	predicted protein [Phaeodactylum tricornutum CCAP 1055/1]	615	3	5	2	4	2	6	3	4	2	4	3	1	1	25	15	40
XP_Pt_Genome	NA	NA	XP_002176408.1	predicted protein [Phaeodactylum tricornutum CCAP 1055/1]	266	6	5	5	6	9	7	7	3	2	3	4	0	3	45	15	60
XP_Pt_Genome	NA	NA	XP_002176816.1	predicted protein [Phaeodactylum tricornutum CCAP 1055/1]	162	1	4	1	3	2	3	3	3	2	4	5	0	1	17	15	32
XP_Pt_Genome	NA	NA	XP_002177250.1	regulatory proteasome non-atpase subunit 3 [Phaeodactylum tricornutum CCAP 1055/1]	516	5	7	4	4	7	6	5	4	0	6	4	0	1	38	15	53
XP_Pt_Genome	NA	NA	XP_002177971.1	predicted protein [Phaeodactylum tricornutum CCAP 1055/1]	456	0	0	0	0	0	0	0	4	0	3	2	4	2	0	15	15
XP_Pt_Genome	NA	NA	XP_002178185.1	ornithine cyclodeaminase [Phaeodactylum tricornutum CCAP 1055/1]	346	3	2	4	3	4	5	5	4	1	3	3	2	2	26	15	41
XP_Pt_Genome	NA	NA	XP_002178552.1	predicted protein [Phaeodactylum tricornutum CCAP 1055/1]	579	4	5	3	3	5	9	4	6	0	3	5	0	1	33	15	48
XP_Pt_Genome	NA	NA	XP_002178570.1	predicted protein [Phaeodactylum tricornutum CCAP 1055/1]	1086	6	4	7	5	3	4	3	4	0	6	5	0	0	32	15	47
XP_Pt_Genome	NA	NA	XP_002178632.1	2-isopropylmalate synthase [Phaeodactylum tricornutum CCAP 1055/1]	663	9	9	13	7	10	12	9	6	1	3	4	0	1	69	15	84
XP_Pt_Genome	NA	NA	XP_002178646.1	predicted protein [Phaeodactylum tricornutum CCAP 1055/1]	498	5	2	3	4	7	9	4	5	0	4	3	2	1	34	15	49
XP_Pt_Genome	NA	NA	XP_002178918.1	predicted protein [Phaeodactylum tricornutum CCAP 1055/1]	141	6	6	4	6	5	6	6	4	1	2	4	1	3	39	15	54
XP_Pt_Genome	NA	NA	XP_002179028.1	predicted protein [Phaeodactylum tricornutum CCAP 1055/1]	382	7	5	3	4	5	9	5	4	1	4	4	0	2	38	15	53
XP_Pt_Genome	NA	NA	XP_002179851.1	ubiquitin extension protein 3 [Phaeodactylum tricornutum CCAP 1055/1]	155	2	3	3	3	2	3	3	4	1	3	4	1	2	19	15	34
XP_Pt_Genome	NA	NA	XP_002180140.1	kinase pyruvate kinase 4a [Phaeodactylum tricornutum CCAP 1055/1]	535	2	2	2	2	6	4	3	5	0	3	7	0	0	21	15	36
XP_Pt_Genome	NA	NA	XP_002180502.1	predicted protein [Phaeodactylum tricornutum CCAP 1055/1]	320	5	4	5	6	3	6	4	4	1	4	2	3	1	33	15	48
XP_Pt_Genome	NA	NA	XP_002181238.1	predicted protein [Phaeodactylum tricornutum CCAP 1055/1]	437	4	4	2	2	4	4	4	3	1	4	6	0	1	24	15	39
XP_Pt_Genome	NA	NA	XP_002185147.1	isomerase glucose-6-phosphate isomerase [Phaeodactylum tricornutum CCAP 1055/1]	554	3	3	4	3	3	12	7	2	0	6	5	1	1	35	15	50
XP_Pt_Genome	NA	NA	XP_002185644.1	predicted protein [Phaeodactylum tricornutum CCAP 1055/1]	579	3	7	4	3	4	8	5	5	0	5	5	0	0	34	15	49
XP_Pt_Genome	NA	NA	XP_002186340.1	predicted protein [Phaeodactylum tricornutum CCAP 1055/1]	766	5	7	7	6	7	6	5	6	0	3	4	0	2	43	15	58
mARW1_100	d__Bacteria;p__Proteobacteria;c__Alphaproteobacteria;o__Rhodobacterales;f__Rhodobacteraceae;g__Neomegalonema;s__	Rhodobacteraceae	mARW1_100.peg.2189	Glycerol ABC transporter, substrate-binding protein GlpV	481	3	1	2	2	1	0	0	2	2	2	2	1	5	9	14	23
mARW1_12	d__Bacteria;p__Proteobacteria;c__Alphaproteobacteria;o__Rhodobacterales;f__Rhodobacteraceae;g__Phaeobacter;s__Phaeobacter italicus	Rhodobacteraceae	mARW1_12.peg.78	Pyrimidine ABC transporter, substrate-binding component	328	1	0	0	0	0	0	0	4	4	4	1	1	0	1	14	15
mARW1_16	d__Bacteria;p__Bacteroidota;c__Bacteroidia;o__Flavobacteriales;f__Flavobacteriaceae;g__Kordia;s__Kordia sp006383075	Flavobacteriaceae	mARW1_16.peg.1009	hypothetical protein	933	0	0	0	0	0	0	0	1	2	2	0	3	6	0	14	14
mARW1_16	d__Bacteria;p__Bacteroidota;c__Bacteroidia;o__Flavobacteriales;f__Flavobacteriaceae;g__Kordia;s__Kordia sp006383075	Flavobacteriaceae	mARW1_16.peg.1019	Endo-1,4-beta-xylanase (EC 3.2.1.8)	278	0	0	0	0	0	0	0	1	2	2	2	3	4	0	14	14
mARW1_16	d__Bacteria;p__Bacteroidota;c__Bacteroidia;o__Flavobacteriales;f__Flavobacteriaceae;g__Kordia;s__Kordia sp006383075	Flavobacteriaceae	mARW1_16.peg.1328	SSU ribosomal protein S19p (S15e)	92	0	0	0	0	0	0	0	3	2	3	1	1	4	0	14	14
mARW1_16	d__Bacteria;p__Bacteroidota;c__Bacteroidia;o__Flavobacteriales;f__Flavobacteriaceae;g__Kordia;s__Kordia sp006383075	Flavobacteriaceae	mARW1_16.peg.1331	LSU ribosomal protein L16p (L10e)	139	0	0	0	0	0	0	0	1	2	2	1	3	5	0	14	14
mARW1_16	d__Bacteria;p__Bacteroidota;c__Bacteroidia;o__Flavobacteriales;f__Flavobacteriaceae;g__Kordia;s__Kordia sp006383075	Flavobacteriaceae	mARW1_16.peg.3169	hypothetical protein	487	0	0	0	0	0	0	0	1	2	4	0	3	4	0	14	14
mARW1_16	d__Bacteria;p__Bacteroidota;c__Bacteroidia;o__Flavobacteriales;f__Flavobacteriaceae;g__Kordia;s__Kordia sp006383075	Flavobacteriaceae	mARW1_16.peg.3493	Endoglucanase	362	0	0	0	0	0	0	0	3	2	2	3	1	3	0	14	14
mARW1_16	d__Bacteria;p__Bacteroidota;c__Bacteroidia;o__Flavobacteriales;f__Flavobacteriaceae;g__Kordia;s__Kordia sp006383075	Flavobacteriaceae	mARW1_16.peg.1495	Lysine ketoglutarate reductase (EC 1.5.1.8) (LKR) / Saccharopine dehydrogenase (EC 1.5.1.9)	401	0	0	0	0	0	0	0	4	1	2	0	2	5	0	14	14
mARW1_16	d__Bacteria;p__Bacteroidota;c__Bacteroidia;o__Flavobacteriales;f__Flavobacteriaceae;g__Kordia;s__Kordia sp006383075	Flavobacteriaceae	mARW1_16.peg.156	hypothetical protein	274	0	0	0	0	0	0	0	1	2	2	2	3	4	0	14	14
mARW1_16	d__Bacteria;p__Bacteroidota;c__Bacteroidia;o__Flavobacteriales;f__Flavobacteriaceae;g__Kordia;s__Kordia sp006383075	Flavobacteriaceae	mARW1_16.peg.157	hypothetical protein	600	0	0	0	0	0	0	0	1	2	2	2	3	4	0	14	14
mARW1_16	d__Bacteria;p__Bacteroidota;c__Bacteroidia;o__Flavobacteriales;f__Flavobacteriaceae;g__Kordia;s__Kordia sp006383075	Flavobacteriaceae	mARW1_16.peg.1632	Two-component transcriptional response regulator, LuxR family	235	0	0	0	0	0	0	0	2	0	4	1	2	5	0	14	14
mARW1_16	d__Bacteria;p__Bacteroidota;c__Bacteroidia;o__Flavobacteriales;f__Flavobacteriaceae;g__Kordia;s__Kordia sp006383075	Flavobacteriaceae	mARW1_16.peg.2043	hypothetical protein	161	0	0	0	0	0	0	0	1	2	3	1	4	3	0	14	14
mARW1_16	d__Bacteria;p__Bacteroidota;c__Bacteroidia;o__Flavobacteriales;f__Flavobacteriaceae;g__Kordia;s__Kordia sp006383075	Flavobacteriaceae	mARW1_16.peg.2090	hypothetical protein	358	0	0	0	0	0	0	0	1	3	3	1	1	5	0	14	14
mARW1_16	d__Bacteria;p__Bacteroidota;c__Bacteroidia;o__Flavobacteriales;f__Flavobacteriaceae;g__Kordia;s__Kordia sp006383075	Flavobacteriaceae	mARW1_16.peg.2213	hypothetical protein	405	0	0	0	0	0	0	0	4	3	1	2	1	3	0	14	14
mARW1_16	d__Bacteria;p__Bacteroidota;c__Bacteroidia;o__Flavobacteriales;f__Flavobacteriaceae;g__Kordia;s__Kordia sp006383075	Flavobacteriaceae	mARW1_16.peg.2232	Cell surface glycan-binding lipoprotein, utilization system for glycans and polysaccharides (PUL), SusD family	527	0	0	0	0	0	0	0	2	3	3	1	1	4	0	14	14
mARW1_16	d__Bacteria;p__Bacteroidota;c__Bacteroidia;o__Flavobacteriales;f__Flavobacteriaceae;g__Kordia;s__Kordia sp006383075	Flavobacteriaceae	mARW1_16.peg.2797	3-ketoacyl-CoA thiolase (EC 2.3.1.16) @ Acetyl-CoA acetyltransferase (EC 2.3.1.9)	403	0	0	1	0	0	0	0	0	1	4	1	0	8	1	14	15
mARW1_16	d__Bacteria;p__Bacteroidota;c__Bacteroidia;o__Flavobacteriales;f__Flavobacteriaceae;g__Kordia;s__Kordia sp006383075	Flavobacteriaceae	mARW1_16.peg.2892	Signal peptidase I (EC 3.4.21.89)	519	0	0	0	0	0	0	0	0	5	1	0	3	5	0	14	14
mARW1_16	d__Bacteria;p__Bacteroidota;c__Bacteroidia;o__Flavobacteriales;f__Flavobacteriaceae;g__Kordia;s__Kordia sp006383075	Flavobacteriaceae	mARW1_16.peg.2906	Guanosine-3',5'-bis(diphosphate) 3'-pyrophosphohydrolase (EC 3.1.7.2) / GTP pyrophosphokinase (EC 2.7.6.5), (p)ppGpp synthetase II	737	0	0	0	0	0	0	0	1	2	0	1	3	7	0	14	14
mARW1_16	d__Bacteria;p__Bacteroidota;c__Bacteroidia;o__Flavobacteriales;f__Flavobacteriaceae;g__Kordia;s__Kordia sp006383075	Flavobacteriaceae	mARW1_16.peg.581	ATP synthase beta chain (EC 3.6.3.14)	502	0	0	0	0	0	0	0	0	3	1	1	3	6	0	14	14
mARW1_16	d__Bacteria;p__Bacteroidota;c__Bacteroidia;o__Flavobacteriales;f__Flavobacteriaceae;g__Kordia;s__Kordia sp006383075	Flavobacteriaceae	mARW1_16.peg.584	Glutamine--fructose-6-phosphate aminotransferase [isomerizing] (EC 2.6.1.16)	615	0	0	0	0	0	0	0	2	2	4	0	2	4	0	14	14
mARW1_2	d__Bacteria;p__Proteobacteria;c__Alphaproteobacteria;o__Rhizobiales;f__Rhizobiaceae;g__JAALLB01;s__	Rhizobiaceae	mARW1_2.peg.2707	ABC transporter, substrate-binding protein (cluster 3, basic aa/glutamine/opines); Duplicate proteins: mARW9_25.peg.41	267	0	0	0	0	0	0	0	2	0	1	4	5	2	0	14	14
mARW1_20	d__Bacteria;p__Proteobacteria;c__Alphaproteobacteria;o__Rhodobacterales;f__Rhodobacteraceae;g__Nioella;s__Nioella sediminis	Rhodobacteraceae	mARW1_20.peg.1821	Oligopeptide/dipeptide ABC transporter, substrate-binding protein	546	0	0	0	0	0	0	0	1	0	0	1	6	6	0	14	14
mARW1_20	d__Bacteria;p__Proteobacteria;c__Alphaproteobacteria;o__Rhodobacterales;f__Rhodobacteraceae;g__Nioella;s__Nioella sediminis	Rhodobacteraceae	mARW1_20.peg.3740	ATP synthase alpha chain (EC 3.6.3.14)	512	0	0	0	0	0	0	0	0	1	1	0	6	6	0	14	14
mARW1_62	d__Bacteria;p__Proteobacteria;c__Alphaproteobacteria;o__Rhodobacterales;f__Rhodobacteraceae;g__Mameliella;s__Mameliella alba	Rhodobacteraceae	mARW1_62.peg.5045	hypothetical protein	2623	0	0	0	0	0	0	0	0	0	0	0	8	6	0	14	14
XP_Pt_Genome	NA	NA	XP_002176158.1	predicted protein [Phaeodactylum tricornutum CCAP 1055/1]	477	4	3	4	6	5	8	5	4	0	3	4	0	3	35	14	49
XP_Pt_Genome	NA	NA	XP_002182240.1	predicted protein [Phaeodactylum tricornutum CCAP 1055/1]	459	4	6	7	6	7	8	7	2	2	5	3	0	2	45	14	59
XP_Pt_Genome	NA	NA	XP_002182254.1	predicted protein [Phaeodactylum tricornutum CCAP 1055/1]	185	3	3	2	2	2	3	3	3	2	3	4	1	1	18	14	32
XP_Pt_Genome	NA	NA	XP_002182391.1	predicted protein [Phaeodactylum tricornutum CCAP 1055/1]	265	3	3	4	3	3	2	3	4	1	3	4	0	2	21	14	35
XP_Pt_Genome	NA	NA	XP_002182462.1	predicted protein [Phaeodactylum tricornutum CCAP 1055/1]	2252	2	2	1	1	2	5	3	6	0	2	4	0	2	16	14	30
XP_Pt_Genome	NA	NA	XP_002182797.1	predicted protein [Phaeodactylum tricornutum CCAP 1055/1]	218	5	2	4	3	4	1	5	1	3	5	2	1	2	24	14	38
XP_Pt_Genome	NA	NA	XP_002183222.1	predicted protein [Phaeodactylum tricornutum CCAP 1055/1]	221	4	3	3	3	7	6	6	6	0	4	3	0	1	32	14	46
XP_Pt_Genome	NA	NA	XP_002184174.1	predicted protein [Phaeodactylum tricornutum CCAP 1055/1]	489	6	7	6	6	9	10	8	4	0	6	4	0	0	52	14	66
XP_Pt_Genome	NA	NA	XP_002184318.1	FeS assembly protein suf [Phaeodactylum tricornutum CCAP 1055/1]	690	4	3	2	4	5	4	5	5	2	2	4	0	1	27	14	41
XP_Pt_Genome	NA	NA	XP_002184343.1	predicted protein [Phaeodactylum tricornutum CCAP 1055/1]	842	7	8	8	8	6	9	12	7	0	3	4	0	0	58	14	72
XP_Pt_Genome	NA	NA	XP_002184463.1	delta l-pyrroline-5-carboxylate synthetase [Phaeodactylum tricornutum CCAP 1055/1]	747	7	8	10	9	9	12	7	4	1	4	4	0	1	62	14	76
XP_Pt_Genome	NA	NA	XP_002176201.1	predicted protein [Phaeodactylum tricornutum CCAP 1055/1]	299	0	0	0	0	0	0	0	4	0	2	1	6	1	0	14	14
XP_Pt_Genome	NA	NA	XP_002176258.1	predicted protein, partial [Phaeodactylum tricornutum CCAP 1055/1]	457	5	5	4	3	3	7	6	4	0	4	4	0	2	33	14	47
XP_Pt_Genome	NA	NA	XP_002177037.1	plastidic ribulose-phosphate 3-epimerase [Phaeodactylum tricornutum CCAP 1055/1]	260	3	3	2	4	4	3	4	3	2	3	4	2	0	23	14	37
XP_Pt_Genome	NA	NA	XP_002177079.1	predicted protein [Phaeodactylum tricornutum CCAP 1055/1]	326	7	5	6	6	6	9	8	4	2	2	3	2	1	47	14	61
XP_Pt_Genome	NA	NA	XP_002177462.1	predicted protein [Phaeodactylum tricornutum CCAP 1055/1]	164	3	2	5	3	2	7	5	4	3	2	2	2	1	27	14	41
XP_Pt_Genome	NA	NA	XP_002178278.1	predicted protein [Phaeodactylum tricornutum CCAP 1055/1]	250	1	0	2	2	2	2	3	4	0	6	4	0	0	12	14	26
XP_Pt_Genome	NA	NA	XP_002178346.1	adenylosuccinate synthetase [Phaeodactylum tricornutum CCAP 1055/1]	526	2	4	2	3	5	7	4	3	2	4	4	0	1	27	14	41
XP_Pt_Genome	NA	NA	XP_002178366.1	predicted protein [Phaeodactylum tricornutum CCAP 1055/1]	148	4	3	3	5	10	5	9	1	1	5	4	1	2	39	14	53
XP_Pt_Genome	NA	NA	XP_002178625.1	predicted protein [Phaeodactylum tricornutum CCAP 1055/1]	220	3	1	3	2	5	7	8	4	0	4	4	0	2	29	14	43
XP_Pt_Genome	NA	NA	XP_002178894.1	predicted protein [Phaeodactylum tricornutum CCAP 1055/1]	811	4	3	3	1	5	5	5	5	0	4	4	0	1	26	14	40
XP_Pt_Genome	NA	NA	XP_002178961.1	predicted protein [Phaeodactylum tricornutum CCAP 1055/1]	125	2	1	2	2	5	3	5	4	0	5	4	0	1	20	14	34
XP_Pt_Genome	NA	NA	XP_002180550.1	predicted protein, partial [Phaeodactylum tricornutum CCAP 1055/1]	552	2	4	4	2	3	5	2	3	1	3	4	1	2	22	14	36
XP_Pt_Genome	NA	NA	XP_002180669.1	predicted protein [Phaeodactylum tricornutum CCAP 1055/1]	859	3	5	4	5	4	8	6	4	0	5	4	0	1	35	14	49
XP_Pt_Genome	NA	NA	XP_002180720.1	predicted protein [Phaeodactylum tricornutum CCAP 1055/1]	183	0	3	2	2	3	4	2	4	1	3	3	1	2	16	14	30
XP_Pt_Genome	NA	NA	XP_002180778.1	predicted protein [Phaeodactylum tricornutum CCAP 1055/1]	221	3	3	3	3	3	5	2	3	3	2	3	2	1	22	14	36
XP_Pt_Genome	NA	NA	XP_002180797.1	predicted protein [Phaeodactylum tricornutum CCAP 1055/1]	623	3	4	5	4	4	8	5	4	0	3	5	0	2	33	14	47
XP_Pt_Genome	NA	NA	XP_002181088.1	predicted protein [Phaeodactylum tricornutum CCAP 1055/1]	930	8	4	4	2	6	8	6	3	0	6	5	0	0	38	14	52
XP_Pt_Genome	NA	NA	XP_002181371.1	regulatory proteasome non-atpase subunit 1 [Phaeodactylum tricornutum CCAP 1055/1]	916	6	7	5	6	3	9	4	4	1	4	3	1	1	40	14	54
XP_Pt_Genome	NA	NA	XP_002181450.1	predicted protein, partial [Phaeodactylum tricornutum CCAP 1055/1]	570	3	3	2	4	2	4	3	3	2	3	3	2	1	21	14	35
XP_Pt_Genome	NA	NA	XP_002181518.1	predicted protein [Phaeodactylum tricornutum CCAP 1055/1]	1035	2	3	4	7	4	6	4	3	1	7	3	0	0	30	14	44
XP_Pt_Genome	NA	NA	XP_002185507.1	predicted protein, partial [Phaeodactylum tricornutum CCAP 1055/1]	812	2	4	6	2	9	11	5	4	1	4	5	0	0	39	14	53
XP_Pt_Genome	NA	NA	XP_002185690.1	predicted protein [Phaeodactylum tricornutum CCAP 1055/1]	287	3	1	2	4	1	5	3	4	0	4	4	1	1	19	14	33
XP_Pt_Genome	NA	NA	XP_002186147.1	serine hydroxymethyltransferase [Phaeodactylum tricornutum CCAP 1055/1]	473	4	5	4	5	12	8	10	1	2	5	4	1	1	48	14	62
XP_Pt_Genome	NA	NA	XP_002184983.1	transport protein Sec61 alpha subunit [Phaeodactylum tricornutum CCAP 1055/1]	559	3	4	1	4	3	5	3	3	1	4	3	1	2	23	14	37
mARW1_105	d__Bacteria;p__Bdellovibrionota;c__Bdellovibrionia;o__Bdellovibrionales;f__UBA1609;g__;s__	UBA1609	mARW1_105.peg.2408	Chaperone protein DnaK	253	1	1	3	1	2	1	3	2	2	2	2	3	2	12	13	25
mARW1_107	d__Bacteria;p__Proteobacteria;c__Alphaproteobacteria;o__Rhodobacterales;f__Rhodobacteraceae;g__Roseovarius;s__	Rhodobacteraceae	mARW1_107.peg.3376	Translation elongation factor G	595	5	5	6	6	0	1	1	4	2	2	2	2	1	24	13	37
mARW1_119	d__Bacteria;p__Myxococcota;c__UBA796;o__UBA796;f__GCA-2862545;g__;s__	GCA-2862545	mARW1_119.peg.6239	Translation elongation factor Tu	393	0	0	0	0	0	0	0	0	1	0	0	6	6	0	13	13
mARW1_124	d__Bacteria;p__Bacteroidota;c__Bacteroidia;o__Flavobacteriales;f__Flavobacteriaceae;g__Muricauda;s__Muricauda sp003385855	Flavobacteriaceae	mARW1_124.peg.1062	Succinyl-CoA ligase [ADP-forming] beta chain (EC 6.2.1.5)	397	1	1	3	0	1	0	0	1	2	5	0	2	3	6	13	19
mARW1_124	d__Bacteria;p__Bacteroidota;c__Bacteroidia;o__Flavobacteriales;f__Flavobacteriaceae;g__Muricauda;s__Muricauda sp003385855	Flavobacteriaceae	mARW1_124.peg.1303	Ribonuclease Y; Duplicate proteins: mARW9_13.peg.1038	523	0	0	0	0	0	0	0	2	3	2	0	1	5	0	13	13
mARW1_124	d__Bacteria;p__Bacteroidota;c__Bacteroidia;o__Flavobacteriales;f__Flavobacteriaceae;g__Muricauda;s__Muricauda sp003385855	Flavobacteriaceae	mARW1_124.peg.203	Glycosyl hydrolase, BNR repeat precursor	1044	1	1	2	1	1	0	0	2	2	2	2	1	4	6	13	19
mARW1_124	d__Bacteria;p__Bacteroidota;c__Bacteroidia;o__Flavobacteriales;f__Flavobacteriaceae;g__Muricauda;s__Muricauda sp003385855	Flavobacteriaceae	mARW1_124.peg.2469	SSU ribosomal protein S11p (S14e); Duplicate proteins: mARW1_47.peg.3091,mARW9_13.peg.1363	130	0	0	0	0	0	0	0	2	2	2	1	3	3	0	13	13
mARW1_124	d__Bacteria;p__Bacteroidota;c__Bacteroidia;o__Flavobacteriales;f__Flavobacteriaceae;g__Muricauda;s__Muricauda sp003385855	Flavobacteriaceae	mARW1_124.peg.426	Enoyl-[acyl-carrier-protein] reductase [NADH] (EC 1.3.1.9); Duplicate proteins: mARW9_13.peg.1503	270	1	1	0	1	0	0	0	2	2	2	2	2	3	3	13	16
mARW1_16	d__Bacteria;p__Bacteroidota;c__Bacteroidia;o__Flavobacteriales;f__Flavobacteriaceae;g__Kordia;s__Kordia sp006383075	Flavobacteriaceae	mARW1_16.peg.1022	FIG00651212: hypothetical protein	429	0	0	0	0	0	0	0	1	2	3	0	4	3	0	13	13
mARW1_16	d__Bacteria;p__Bacteroidota;c__Bacteroidia;o__Flavobacteriales;f__Flavobacteriaceae;g__Kordia;s__Kordia sp006383075	Flavobacteriaceae	mARW1_16.peg.1106	hypothetical protein	907	0	0	0	0	0	0	0	0	0	5	1	1	6	0	13	13
mARW1_16	d__Bacteria;p__Bacteroidota;c__Bacteroidia;o__Flavobacteriales;f__Flavobacteriaceae;g__Kordia;s__Kordia sp006383075	Flavobacteriaceae	mARW1_16.peg.1154	Alcohol dehydrogenase (EC 1.1.1.1)	351	0	0	0	0	0	0	0	1	1	1	0	4	6	0	13	13
mARW1_16	d__Bacteria;p__Bacteroidota;c__Bacteroidia;o__Flavobacteriales;f__Flavobacteriaceae;g__Kordia;s__Kordia sp006383075	Flavobacteriaceae	mARW1_16.peg.3299	Alkyl hydroperoxide reductase subunit C-like protein	213	0	0	0	0	0	0	0	0	2	5	0	2	4	0	13	13
mARW1_16	d__Bacteria;p__Bacteroidota;c__Bacteroidia;o__Flavobacteriales;f__Flavobacteriaceae;g__Kordia;s__Kordia sp006383075	Flavobacteriaceae	mARW1_16.peg.3321	hypothetical protein	144	0	0	0	0	0	0	0	3	2	3	1	0	4	0	13	13
mARW1_16	d__Bacteria;p__Bacteroidota;c__Bacteroidia;o__Flavobacteriales;f__Flavobacteriaceae;g__Kordia;s__Kordia sp006383075	Flavobacteriaceae	mARW1_16.peg.3575	hypothetical protein	491	0	0	0	0	0	0	0	0	1	1	1	4	6	0	13	13
mARW1_16	d__Bacteria;p__Bacteroidota;c__Bacteroidia;o__Flavobacteriales;f__Flavobacteriaceae;g__Kordia;s__Kordia sp006383075	Flavobacteriaceae	mARW1_16.peg.3596	Phosphodiesterase/alkaline phosphatase D	441	0	0	0	0	0	0	0	1	3	2	0	4	3	0	13	13
mARW1_16	d__Bacteria;p__Bacteroidota;c__Bacteroidia;o__Flavobacteriales;f__Flavobacteriaceae;g__Kordia;s__Kordia sp006383075	Flavobacteriaceae	mARW1_16.peg.3603	Triosephosphate isomerase (EC 5.3.1.1)	249	0	0	0	0	0	0	0	3	1	2	1	2	4	0	13	13
mARW1_16	d__Bacteria;p__Bacteroidota;c__Bacteroidia;o__Flavobacteriales;f__Flavobacteriaceae;g__Kordia;s__Kordia sp006383075	Flavobacteriaceae	mARW1_16.peg.3666	Phage tail collar domain	184	0	0	0	0	0	0	0	2	2	2	2	3	2	0	13	13
mARW1_16	d__Bacteria;p__Bacteroidota;c__Bacteroidia;o__Flavobacteriales;f__Flavobacteriaceae;g__Kordia;s__Kordia sp006383075	Flavobacteriaceae	mARW1_16.peg.3679	Amidohydrolase family protein	422	0	0	0	0	0	0	0	1	4	4	1	2	1	0	13	13
mARW1_16	d__Bacteria;p__Bacteroidota;c__Bacteroidia;o__Flavobacteriales;f__Flavobacteriaceae;g__Kordia;s__Kordia sp006383075	Flavobacteriaceae	mARW1_16.peg.3753	UDP-N-acetylglucosamine 1-carboxyvinyltransferase (EC 2.5.1.7)	435	0	0	0	0	0	0	0	3	1	4	1	0	4	0	13	13
mARW1_16	d__Bacteria;p__Bacteroidota;c__Bacteroidia;o__Flavobacteriales;f__Flavobacteriaceae;g__Kordia;s__Kordia sp006383075	Flavobacteriaceae	mARW1_16.peg.3790	hypothetical protein formerly called flagellar hook-length control protein FliK	553	0	0	0	0	0	0	0	0	5	1	0	0	7	0	13	13
mARW1_16	d__Bacteria;p__Bacteroidota;c__Bacteroidia;o__Flavobacteriales;f__Flavobacteriaceae;g__Kordia;s__Kordia sp006383075	Flavobacteriaceae	mARW1_16.peg.1546	DNA gyrase subunit B (EC 5.99.1.3)	645	0	0	0	0	0	0	0	2	2	3	2	1	3	0	13	13
mARW1_16	d__Bacteria;p__Bacteroidota;c__Bacteroidia;o__Flavobacteriales;f__Flavobacteriaceae;g__Kordia;s__Kordia sp006383075	Flavobacteriaceae	mARW1_16.peg.19	FIG137478: Hypothetical protein	259	0	0	0	0	0	0	0	1	2	3	2	1	4	0	13	13
mARW1_16	d__Bacteria;p__Bacteroidota;c__Bacteroidia;o__Flavobacteriales;f__Flavobacteriaceae;g__Kordia;s__Kordia sp006383075	Flavobacteriaceae	mARW1_16.peg.1945	Efflux system associated with Geranylgeranyl-PP synthase, outer membrane factor (OMF) lipoprotein	442	0	0	0	0	0	0	0	0	3	3	1	4	2	0	13	13
mARW1_16	d__Bacteria;p__Bacteroidota;c__Bacteroidia;o__Flavobacteriales;f__Flavobacteriaceae;g__Kordia;s__Kordia sp006383075	Flavobacteriaceae	mARW1_16.peg.1993	Seryl-tRNA synthetase (EC 6.1.1.11)	423	0	0	0	0	0	0	0	1	2	3	1	3	3	0	13	13
mARW1_16	d__Bacteria;p__Bacteroidota;c__Bacteroidia;o__Flavobacteriales;f__Flavobacteriaceae;g__Kordia;s__Kordia sp006383075	Flavobacteriaceae	mARW1_16.peg.219	2-keto-3-deoxy-D-arabino-heptulosonate-7-phosphate synthase I beta (EC 2.5.1.54) / Chorismate mutase I (EC 5.4.99.5)	360	0	0	0	0	0	0	0	0	2	4	0	0	7	0	13	13
mARW1_16	d__Bacteria;p__Bacteroidota;c__Bacteroidia;o__Flavobacteriales;f__Flavobacteriaceae;g__Kordia;s__Kordia sp006383075	Flavobacteriaceae	mARW1_16.peg.2223	HlyD family secretion protein	451	0	0	0	0	0	0	0	2	2	4	0	1	4	0	13	13
mARW1_16	d__Bacteria;p__Bacteroidota;c__Bacteroidia;o__Flavobacteriales;f__Flavobacteriaceae;g__Kordia;s__Kordia sp006383075	Flavobacteriaceae	mARW1_16.peg.2242	1,4-alpha-glucan branching enzyme (EC 2.4.1.18)	472	0	0	0	0	0	0	0	1	2	4	0	0	6	0	13	13
mARW1_16	d__Bacteria;p__Bacteroidota;c__Bacteroidia;o__Flavobacteriales;f__Flavobacteriaceae;g__Kordia;s__Kordia sp006383075	Flavobacteriaceae	mARW1_16.peg.2293	Ornithine aminotransferase (EC 2.6.1.13)	425	0	0	0	0	0	0	0	2	2	2	2	2	3	0	13	13
mARW1_16	d__Bacteria;p__Bacteroidota;c__Bacteroidia;o__Flavobacteriales;f__Flavobacteriaceae;g__Kordia;s__Kordia sp006383075	Flavobacteriaceae	mARW1_16.peg.2357	Peptidoglycan-binding LysM	127	1	0	0	0	0	0	0	2	3	2	2	3	1	1	13	14
mARW1_16	d__Bacteria;p__Bacteroidota;c__Bacteroidia;o__Flavobacteriales;f__Flavobacteriaceae;g__Kordia;s__Kordia sp006383075	Flavobacteriaceae	mARW1_16.peg.2499	hypothetical protein	642	0	0	0	0	0	0	0	0	0	2	0	3	8	0	13	13
mARW1_16	d__Bacteria;p__Bacteroidota;c__Bacteroidia;o__Flavobacteriales;f__Flavobacteriaceae;g__Kordia;s__Kordia sp006383075	Flavobacteriaceae	mARW1_16.peg.2521	Energy-dependent translational throttle protein EttA	563	0	0	0	0	0	0	0	2	0	2	0	3	6	0	13	13
mARW1_16	d__Bacteria;p__Bacteroidota;c__Bacteroidia;o__Flavobacteriales;f__Flavobacteriaceae;g__Kordia;s__Kordia sp006383075	Flavobacteriaceae	mARW1_16.peg.2645	Di-tripeptide/cation symporter	671	0	0	0	0	0	0	0	1	2	4	0	2	4	0	13	13
mARW1_16	d__Bacteria;p__Bacteroidota;c__Bacteroidia;o__Flavobacteriales;f__Flavobacteriaceae;g__Kordia;s__Kordia sp006383075	Flavobacteriaceae	mARW1_16.peg.2646	hypothetical protein	182	0	0	0	0	0	0	0	2	2	3	1	2	3	0	13	13
mARW1_16	d__Bacteria;p__Bacteroidota;c__Bacteroidia;o__Flavobacteriales;f__Flavobacteriaceae;g__Kordia;s__Kordia sp006383075	Flavobacteriaceae	mARW1_16.peg.276	Nucleoside permease NupC	678	0	0	0	0	0	0	0	0	3	4	0	2	4	0	13	13
mARW1_16	d__Bacteria;p__Bacteroidota;c__Bacteroidia;o__Flavobacteriales;f__Flavobacteriaceae;g__Kordia;s__Kordia sp006383075	Flavobacteriaceae	mARW1_16.peg.438	RND efflux system, membrane fusion protein	454	0	0	0	0	0	0	0	0	3	5	0	2	3	0	13	13
mARW1_16	d__Bacteria;p__Bacteroidota;c__Bacteroidia;o__Flavobacteriales;f__Flavobacteriaceae;g__Kordia;s__Kordia sp006383075	Flavobacteriaceae	mARW1_16.peg.496	Asparaginyl-tRNA synthetase (EC 6.1.1.22)	480	0	0	0	0	0	0	0	1	2	2	1	4	3	0	13	13
mARW1_16	d__Bacteria;p__Bacteroidota;c__Bacteroidia;o__Flavobacteriales;f__Flavobacteriaceae;g__Kordia;s__Kordia sp006383075	Flavobacteriaceae	mARW1_16.peg.586	Similar to glycogen synthase (EC 2.4.1.21)	269	0	0	0	0	0	0	0	3	1	2	1	2	4	0	13	13
mARW1_16	d__Bacteria;p__Bacteroidota;c__Bacteroidia;o__Flavobacteriales;f__Flavobacteriaceae;g__Kordia;s__Kordia sp006383075	Flavobacteriaceae	mARW1_16.peg.76	hypothetical protein	417	0	0	0	0	0	0	0	0	1	2	0	4	6	0	13	13
mARW1_16	d__Bacteria;p__Bacteroidota;c__Bacteroidia;o__Flavobacteriales;f__Flavobacteriaceae;g__Kordia;s__Kordia sp006383075	Flavobacteriaceae	mARW1_16.peg.826	Phosphoserine aminotransferase (EC 2.6.1.52)	354	0	0	0	0	0	0	0	2	2	2	0	2	5	0	13	13
mARW1_16	d__Bacteria;p__Bacteroidota;c__Bacteroidia;o__Flavobacteriales;f__Flavobacteriaceae;g__Kordia;s__Kordia sp006383075	Flavobacteriaceae	mARW1_16.peg.860	hypothetical protein	404	0	0	0	0	0	0	0	1	2	2	0	2	6	0	13	13
mARW1_20	d__Bacteria;p__Proteobacteria;c__Alphaproteobacteria;o__Rhodobacterales;f__Rhodobacteraceae;g__Nioella;s__Nioella sediminis	Rhodobacteraceae	mARW1_20.peg.3612	NAD-specific glutamate dehydrogenase (EC 1.4.1.2); NADP-specific glutamate dehydrogenase (EC 1.4.1.4)	476	0	0	0	0	0	0	0	0	0	0	0	4	9	0	13	13
mARW1_20	d__Bacteria;p__Proteobacteria;c__Alphaproteobacteria;o__Rhodobacterales;f__Rhodobacteraceae;g__Nioella;s__Nioella sediminis	Rhodobacteraceae	mARW1_20.peg.781	TRAP-type C4-dicarboxylate transport system, periplasmic component	360	0	0	0	0	0	0	0	0	0	1	0	5	7	0	13	13
mARW1_23	d__Bacteria;p__Proteobacteria;c__Alphaproteobacteria;o__Rhodobacterales;f__Rhodobacteraceae;g__Epibacterium;s__Epibacterium sp000014065	Rhodobacteraceae	mARW1_23.peg.280	ATP synthase beta chain (EC 3.6.3.14); Duplicate proteins: mPt_6.peg.2071	474	1	2	2	0	1	0	0	4	1	1	4	1	2	6	13	19
mARW1_77	d__Bacteria;p__Planctomycetota;c__Planctomycetes;o__Pirellulales;f__Pirellulaceae;g__Rhodopirellula;s__Rhodopirellula europaea	Pirellulaceae	mARW1_77.peg.2400	Ketol-acid reductoisomerase (NADP(+)) (EC 1.1.1.86)	334	0	0	0	0	0	0	0	1	3	2	1	2	4	0	13	13
mARW1_77	d__Bacteria;p__Planctomycetota;c__Planctomycetes;o__Pirellulales;f__Pirellulaceae;g__Rhodopirellula;s__Rhodopirellula europaea	Pirellulaceae	mARW1_77.peg.107	hypothetical protein	584	0	0	0	0	0	0	0	0	0	0	0	6	7	0	13	13
mARW1_77	d__Bacteria;p__Planctomycetota;c__Planctomycetes;o__Pirellulales;f__Pirellulaceae;g__Rhodopirellula;s__Rhodopirellula europaea	Pirellulaceae	mARW1_77.peg.5763	FKBP-type peptidyl-prolyl cis-trans isomerase FklB (EC 5.2.1.8)	238	0	0	0	0	0	0	0	2	0	1	2	4	4	0	13	13
mARW1_77	d__Bacteria;p__Planctomycetota;c__Planctomycetes;o__Pirellulales;f__Pirellulaceae;g__Rhodopirellula;s__Rhodopirellula europaea	Pirellulaceae	mARW1_77.peg.6408	Glutathione peroxidase (EC 1.11.1.9) @ Thioredoxin peroxidase (EC 1.11.1.15)	192	0	0	0	0	0	0	0	1	2	1	3	3	3	0	13	13
mARW1_80	d__Bacteria;p__Proteobacteria;c__Alphaproteobacteria;o__Paracaedibacterales;f__;g__;s__		mARW1_80.peg.1043	hypothetical protein	218	0	0	0	0	0	0	0	2	7	2	2	0	0	0	13	13
mARW7_36	d__Bacteria;p__Proteobacteria;c__Alphaproteobacteria;o__Caulobacterales;f__Hyphomonadaceae;g__Henriciella;s__	Hyphomonadaceae	mARW7_36.peg.743	TonB-dependent receptor	1030	0	0	0	0	0	0	0	0	0	0	3	5	5	0	13	13
NSK_all_genomes	NA	NA	NSK_all_genomes00000230-RA	protein Name:"Similar to Bm1_44725 GTP-binding nuclear protein Ran (Brugia malayi)" AED:0.29 eAED:0.29 QI:55|1|1|1|0.75|0.6|5|397|213	213	3	3	3	3	4	4	3	3	1	4	2	1	2	23	13	36
NSK_all_genomes	NA	NA	NSK_all_genomes00003401-RA	protein Name:"Similar to CDC48A Cell division control protein 48 homolog A (Arabidopsis thaliana)" AED:0.22 eAED:0.22 QI:47|1|1|1|1|1|25|660|819	819	6	1	2	3	3	7	5	3	2	2	3	1	2	27	13	40
NSK_all_genomes	NA	NA	NSK_all_genomes00004683-RA	protein Name:"Similar to ADP,ATP carrier protein (Parachlorella kessleri)" AED:0.38 eAED:0.38 QI:0|-1|0|1|-1|1|1|0|320	320	1	3	2	2	5	1	3	3	1	3	2	2	2	17	13	30
XP_Pt_Genome	NA	NA	XP_002182162.1	protein fucoxanthin chlorophyll a/c protein [Phaeodactylum tricornutum CCAP 1055/1]	198	3	1	2	4	3	2	2	3	1	1	3	3	2	17	13	30
XP_Pt_Genome	NA	NA	XP_002182524.1	predicted protein [Phaeodactylum tricornutum CCAP 1055/1]	182	2	2	2	2	5	6	4	4	0	4	4	0	1	23	13	36
XP_Pt_Genome	NA	NA	XP_002182739.1	predicted protein [Phaeodactylum tricornutum CCAP 1055/1]	446	3	4	3	3	1	4	3	3	2	3	4	0	1	21	13	34
XP_Pt_Genome	NA	NA	XP_002182746.1	hypothetical protein with heme peroxidase domain [Phaeodactylum tricornutum CCAP 1055/1]	428	5	8	3	6	5	5	4	4	0	5	3	0	1	36	13	49
XP_Pt_Genome	NA	NA	XP_002182951.1	predicted protein, partial [Phaeodactylum tricornutum CCAP 1055/1]	157	3	5	4	3	2	4	4	4	0	4	4	0	1	25	13	38
XP_Pt_Genome	NA	NA	XP_002183586.1	predicted protein [Phaeodactylum tricornutum CCAP 1055/1]	410	2	1	2	1	1	6	2	2	0	4	4	1	2	15	13	28
XP_Pt_Genome	NA	NA	XP_002183637.1	kinase pyruvate kinase 2 [Phaeodactylum tricornutum CCAP 1055/1]	513	1	2	4	4	4	5	5	4	0	5	3	0	1	25	13	38
XP_Pt_Genome	NA	NA	XP_002183715.1	predicted protein [Phaeodactylum tricornutum CCAP 1055/1]	129	3	3	2	2	4	2	4	2	1	5	2	0	3	20	13	33
XP_Pt_Genome	NA	NA	XP_002184432.1	predicted protein [Phaeodactylum tricornutum CCAP 1055/1]	621	5	4	4	4	6	7	7	3	1	4	3	1	1	37	13	50
XP_Pt_Genome	NA	NA	XP_002184506.1	predicted protein [Phaeodactylum tricornutum CCAP 1055/1]	282	5	1	1	2	2	6	2	2	3	3	2	0	3	19	13	32
XP_Pt_Genome	NA	NA	XP_002176858.1	predicted protein [Phaeodactylum tricornutum CCAP 1055/1]	1122	10	9	11	11	12	25	18	6	0	3	4	0	0	96	13	109
XP_Pt_Genome	NA	NA	XP_002177119.1	nuclear-encoded-like protein of plastid sec [Phaeodactylum tricornutum CCAP 1055/1]	935	6	9	8	5	4	13	6	4	1	3	5	0	0	51	13	64
XP_Pt_Genome	NA	NA	XP_002177706.1	short-chain dehydrogenase/reductase acting with NAD or NADP as acceptor [Phaeodactylum tricornutum CCAP 1055/1]	327	2	2	0	1	2	7	3	1	3	3	4	1	1	17	13	30
XP_Pt_Genome	NA	NA	XP_002178007.1	predicted protein [Phaeodactylum tricornutum CCAP 1055/1]	249	3	5	5	4	6	6	2	1	0	4	5	0	3	31	13	44
XP_Pt_Genome	NA	NA	XP_002178280.1	predicted protein [Phaeodactylum tricornutum CCAP 1055/1]	207	2	3	3	3	5	5	5	3	0	3	3	1	3	26	13	39
XP_Pt_Genome	NA	NA	XP_002178691.1	predicted protein [Phaeodactylum tricornutum CCAP 1055/1]	267	5	5	4	5	10	11	12	3	1	2	4	1	2	52	13	65
XP_Pt_Genome	NA	NA	XP_002178860.1	protein fucoxanthin chlorophyll a/c protein [Phaeodactylum tricornutum CCAP 1055/1]	206	2	2	2	2	3	5	4	2	2	2	2	2	3	20	13	33
XP_Pt_Genome	NA	NA	XP_002179574.1	predicted protein [Phaeodactylum tricornutum CCAP 1055/1]	145	5	4	4	5	4	6	3	6	0	3	1	1	2	31	13	44
XP_Pt_Genome	NA	NA	XP_002179640.1	predicted protein [Phaeodactylum tricornutum CCAP 1055/1]	314	5	4	4	5	6	5	7	5	1	3	4	0	0	36	13	49
XP_Pt_Genome	NA	NA	XP_002179805.1	predicted protein [Phaeodactylum tricornutum CCAP 1055/1]	273	5	4	3	4	3	2	2	5	2	2	3	1	0	23	13	36
XP_Pt_Genome	NA	NA	XP_002180022.1	predicted protein [Phaeodactylum tricornutum CCAP 1055/1]	326	3	4	1	2	2	6	2	3	2	4	3	0	1	20	13	33
XP_Pt_Genome	NA	NA	XP_002180498.1	predicted protein, partial [Phaeodactylum tricornutum CCAP 1055/1]	532	5	4	5	2	5	4	3	4	1	4	4	0	0	28	13	41
XP_Pt_Genome	NA	NA	XP_002180671.1	predicted protein [Phaeodactylum tricornutum CCAP 1055/1]	213	4	2	4	3	3	3	2	2	2	2	4	0	3	21	13	34
XP_Pt_Genome	NA	NA	XP_002180738.1	predicted protein [Phaeodactylum tricornutum CCAP 1055/1]	455	2	1	1	2	3	11	4	2	1	4	2	1	3	24	13	37
XP_Pt_Genome	NA	NA	XP_002180879.1	predicted protein [Phaeodactylum tricornutum CCAP 1055/1]	793	4	2	8	4	4	14	10	3	1	2	6	0	1	46	13	59
XP_Pt_Genome	NA	NA	XP_002180908.1	predicted protein, partial [Phaeodactylum tricornutum CCAP 1055/1]	363	3	4	2	3	4	5	3	4	0	3	5	0	1	24	13	37
XP_Pt_Genome	NA	NA	XP_002181536.1	predicted protein [Phaeodactylum tricornutum CCAP 1055/1]	236	7	4	6	6	7	8	6	6	1	3	1	1	1	44	13	57
XP_Pt_Genome	NA	NA	XP_002181732.1	predicted protein [Phaeodactylum tricornutum CCAP 1055/1]	316	4	3	4	4	5	10	3	4	0	5	2	0	2	33	13	46
XP_Pt_Genome	NA	NA	XP_002181752.1	diaminopimelate decarboxylase [Phaeodactylum tricornutum CCAP 1055/1]	481	6	6	6	5	5	9	7	4	0	4	4	0	1	44	13	57
XP_Pt_Genome	NA	NA	XP_002185161.1	predicted protein [Phaeodactylum tricornutum CCAP 1055/1]	188	1	4	4	4	4	7	5	1	2	2	5	1	2	29	13	42
XP_Pt_Genome	NA	NA	XP_002185394.1	glutaminyl-trna synthetase, partial [Phaeodactylum tricornutum CCAP 1055/1]	568	5	6	8	4	6	9	6	3	0	6	4	0	0	44	13	57
XP_Pt_Genome	NA	NA	XP_002185437.1	fucoxanthin chlorophyll a/c protein, deviant [Phaeodactylum tricornutum CCAP 1055/1]	239	1	1	0	0	1	5	1	2	0	4	2	1	4	9	13	22
XP_Pt_Genome	NA	NA	XP_002185506.1	predicted protein [Phaeodactylum tricornutum CCAP 1055/1]	121	0	1	0	0	4	7	5	4	0	3	4	0	2	17	13	30
XP_Pt_Genome	NA	NA	XP_002185881.1	proteasome subunit alpha [Phaeodactylum tricornutum CCAP 1055/1]	245	2	3	2	3	2	3	3	3	1	3	3	0	3	18	13	31
XP_Pt_Genome	NA	NA	XP_002186356.1	predicted protein [Phaeodactylum tricornutum CCAP 1055/1]	253	6	4	4	1	10	16	9	4	0	4	3	1	1	50	13	63
XP_Pt_Genome	NA	NA	XP_002184735.1	predicted protein [Phaeodactylum tricornutum CCAP 1055/1]	1060	6	3	6	7	10	13	8	4	0	4	5	0	0	53	13	66
mARW1_100	d__Bacteria;p__Proteobacteria;c__Alphaproteobacteria;o__Rhodobacterales;f__Rhodobacteraceae;g__Neomegalonema;s__	Rhodobacteraceae	mARW1_100.peg.4045	DNA-directed RNA polymerase alpha subunit (EC 2.7.7.6)	325	3	3	2	3	2	0	2	2	2	1	2	2	3	15	12	27
mARW1_100	d__Bacteria;p__Proteobacteria;c__Alphaproteobacteria;o__Rhodobacterales;f__Rhodobacteraceae;g__Neomegalonema;s__	Rhodobacteraceae	mARW1_100.peg.4587	DNA-directed RNA polymerase beta subunit (EC 2.7.7.6)	529	3	5	2	3	1	0	0	2	2	2	3	0	3	14	12	26
mARW1_100	d__Bacteria;p__Proteobacteria;c__Alphaproteobacteria;o__Rhodobacterales;f__Rhodobacteraceae;g__Neomegalonema;s__	Rhodobacteraceae	mARW1_100.peg.4745	ATP synthase alpha chain (EC 3.6.3.14)	233	1	1	3	2	1	1	1	3	2	2	2	2	1	10	12	22
mARW1_100	d__Bacteria;p__Proteobacteria;c__Alphaproteobacteria;o__Rhodobacterales;f__Rhodobacteraceae;g__Neomegalonema;s__	Rhodobacteraceae	mARW1_100.peg.887	Formate dehydrogenase-O, major subunit (EC 1.2.1.2)	966	2	1	1	2	0	0	0	1	3	2	4	1	1	6	12	18
mARW1_101	d__Bacteria;p__Proteobacteria;c__Alphaproteobacteria;o__Micavibrionales;f__Micavibrionaceae;g__UBA9664;s__	Micavibrionaceae	mARW1_101.peg.41	DNA-directed RNA polymerase beta subunit (EC 2.7.7.6)	1412	5	1	2	4	1	0	0	3	4	0	2	2	1	13	12	25
mARW1_12	d__Bacteria;p__Proteobacteria;c__Alphaproteobacteria;o__Rhodobacterales;f__Rhodobacteraceae;g__Phaeobacter;s__Phaeobacter italicus	Rhodobacteraceae	mARW1_12.peg.2018	Oligopeptide/dipeptide ABC transporter, substrate-binding protein	554	0	0	1	0	0	0	0	3	2	3	2	1	1	1	12	13
mARW1_12	d__Bacteria;p__Proteobacteria;c__Alphaproteobacteria;o__Rhodobacterales;f__Rhodobacteraceae;g__Phaeobacter;s__Phaeobacter italicus	Rhodobacteraceae	mARW1_12.peg.3241	Glutamate/glutamine/aspartate/asparagine ABC transporter, substrate-binding protein BztA	338	0	0	1	2	0	0	0	2	3	4	1	1	1	3	12	15
mARW1_12	d__Bacteria;p__Proteobacteria;c__Alphaproteobacteria;o__Rhodobacterales;f__Rhodobacteraceae;g__Phaeobacter;s__Phaeobacter italicus	Rhodobacteraceae	mARW1_12.peg.3334	LSU ribosomal protein L7p/L12p (P1/P2)	124	1	1	2	2	0	0	0	2	2	3	4	1	0	6	12	18
mARW1_124	d__Bacteria;p__Bacteroidota;c__Bacteroidia;o__Flavobacteriales;f__Flavobacteriaceae;g__Muricauda;s__Muricauda sp003385855	Flavobacteriaceae	mARW1_124.peg.1290	Na(+)-translocating NADH-quinone reductase subunit F (EC 1.6.5.8); Duplicate proteins: mARW9_13.peg.2097	436	1	0	0	0	0	0	0	1	4	1	1	2	3	1	12	13
mARW1_124	d__Bacteria;p__Bacteroidota;c__Bacteroidia;o__Flavobacteriales;f__Flavobacteriaceae;g__Muricauda;s__Muricauda sp003385855	Flavobacteriaceae	mARW1_124.peg.611	Translation initiation factor 2	897	0	0	1	0	0	0	0	1	0	4	0	1	6	1	12	13
mARW1_124	d__Bacteria;p__Bacteroidota;c__Bacteroidia;o__Flavobacteriales;f__Flavobacteriaceae;g__Muricauda;s__Muricauda sp003385855	Flavobacteriaceae	mARW1_124.peg.640	DNA gyrase subunit B (EC 5.99.1.3)	607	0	0	0	0	0	0	0	2	1	2	1	2	4	0	12	12
mARW1_16	d__Bacteria;p__Bacteroidota;c__Bacteroidia;o__Flavobacteriales;f__Flavobacteriaceae;g__Kordia;s__Kordia sp006383075	Flavobacteriaceae	mARW1_16.peg.1180	hypothetical protein	408	0	0	0	0	0	0	0	0	0	1	1	3	7	0	12	12
mARW1_16	d__Bacteria;p__Bacteroidota;c__Bacteroidia;o__Flavobacteriales;f__Flavobacteriaceae;g__Kordia;s__Kordia sp006383075	Flavobacteriaceae	mARW1_16.peg.3209	GTP-binding and nucleic acid-binding protein YchF	363	0	0	0	0	0	0	0	2	2	1	1	4	2	0	12	12
mARW1_16	d__Bacteria;p__Bacteroidota;c__Bacteroidia;o__Flavobacteriales;f__Flavobacteriaceae;g__Kordia;s__Kordia sp006383075	Flavobacteriaceae	mARW1_16.peg.3236	Enoyl-[acyl-carrier-protein] reductase [NADH] (EC 1.3.1.9)	271	0	0	0	0	0	0	0	1	2	3	1	1	4	0	12	12
mARW1_16	d__Bacteria;p__Bacteroidota;c__Bacteroidia;o__Flavobacteriales;f__Flavobacteriaceae;g__Kordia;s__Kordia sp006383075	Flavobacteriaceae	mARW1_16.peg.3313	Oxygen-insensitive NAD(P)H nitroreductase (EC 1.-.-.-) / Dihydropteridine reductase (EC 1.5.1.34)	209	0	0	0	0	0	0	0	2	1	3	1	3	2	0	12	12
mARW1_16	d__Bacteria;p__Bacteroidota;c__Bacteroidia;o__Flavobacteriales;f__Flavobacteriaceae;g__Kordia;s__Kordia sp006383075	Flavobacteriaceae	mARW1_16.peg.3480	hypothetical protein	1167	0	0	0	0	0	0	0	0	6	4	0	2	0	0	12	12
mARW1_16	d__Bacteria;p__Bacteroidota;c__Bacteroidia;o__Flavobacteriales;f__Flavobacteriaceae;g__Kordia;s__Kordia sp006383075	Flavobacteriaceae	mARW1_16.peg.3526	Two-component transcriptional response regulator, AtoC family	387	1	1	0	0	0	0	0	1	1	2	2	2	4	2	12	14
mARW1_16	d__Bacteria;p__Bacteroidota;c__Bacteroidia;o__Flavobacteriales;f__Flavobacteriaceae;g__Kordia;s__Kordia sp006383075	Flavobacteriaceae	mARW1_16.peg.3639	Aminopeptidase N	942	0	0	0	0	0	0	0	0	4	1	0	3	4	0	12	12
mARW1_16	d__Bacteria;p__Bacteroidota;c__Bacteroidia;o__Flavobacteriales;f__Flavobacteriaceae;g__Kordia;s__Kordia sp006383075	Flavobacteriaceae	mARW1_16.peg.3704	Translation elongation factor P	188	0	0	0	0	0	0	0	1	1	3	1	1	5	0	12	12
mARW1_16	d__Bacteria;p__Bacteroidota;c__Bacteroidia;o__Flavobacteriales;f__Flavobacteriaceae;g__Kordia;s__Kordia sp006383075	Flavobacteriaceae	mARW1_16.peg.3759	Dehydrogenases with different specificities (related to short-chain alcohol dehydrogenases)	227	0	0	0	0	0	0	0	1	1	3	0	2	5	0	12	12
mARW1_16	d__Bacteria;p__Bacteroidota;c__Bacteroidia;o__Flavobacteriales;f__Flavobacteriaceae;g__Kordia;s__Kordia sp006383075	Flavobacteriaceae	mARW1_16.peg.3881	hypothetical protein	850	0	0	0	0	0	0	0	0	1	2	0	2	7	0	12	12
mARW1_16	d__Bacteria;p__Bacteroidota;c__Bacteroidia;o__Flavobacteriales;f__Flavobacteriaceae;g__Kordia;s__Kordia sp006383075	Flavobacteriaceae	mARW1_16.peg.1681	hypothetical protein	438	0	0	0	0	0	0	0	0	3	2	0	4	3	0	12	12
mARW1_16	d__Bacteria;p__Bacteroidota;c__Bacteroidia;o__Flavobacteriales;f__Flavobacteriaceae;g__Kordia;s__Kordia sp006383075	Flavobacteriaceae	mARW1_16.peg.1783	Phosphoribosylamine--glycine ligase (EC 6.3.4.13)	423	0	0	0	0	0	0	0	2	2	2	1	3	2	0	12	12
mARW1_16	d__Bacteria;p__Bacteroidota;c__Bacteroidia;o__Flavobacteriales;f__Flavobacteriaceae;g__Kordia;s__Kordia sp006383075	Flavobacteriaceae	mARW1_16.peg.1838	Monofunctional biosynthetic peptidoglycan transglycosylase	790	0	0	0	0	0	0	0	1	1	4	0	2	4	0	12	12
mARW1_16	d__Bacteria;p__Bacteroidota;c__Bacteroidia;o__Flavobacteriales;f__Flavobacteriaceae;g__Kordia;s__Kordia sp006383075	Flavobacteriaceae	mARW1_16.peg.1937	hypothetical protein	173	0	0	0	0	0	0	0	0	3	1	3	2	3	0	12	12
mARW1_16	d__Bacteria;p__Bacteroidota;c__Bacteroidia;o__Flavobacteriales;f__Flavobacteriaceae;g__Kordia;s__Kordia sp006383075	Flavobacteriaceae	mARW1_16.peg.2044	Biopolymer transport exbD protein.	205	0	0	0	0	0	0	0	2	1	2	1	3	3	0	12	12
mARW1_16	d__Bacteria;p__Bacteroidota;c__Bacteroidia;o__Flavobacteriales;f__Flavobacteriaceae;g__Kordia;s__Kordia sp006383075	Flavobacteriaceae	mARW1_16.peg.2081	Metal-dependent phosphohydrolase, HD subdomain	414	0	0	0	0	0	0	0	1	1	3	1	3	3	0	12	12
mARW1_16	d__Bacteria;p__Bacteroidota;c__Bacteroidia;o__Flavobacteriales;f__Flavobacteriaceae;g__Kordia;s__Kordia sp006383075	Flavobacteriaceae	mARW1_16.peg.2091	Putative hydrolase	260	0	0	0	0	0	0	0	0	2	1	1	3	5	0	12	12
mARW1_16	d__Bacteria;p__Bacteroidota;c__Bacteroidia;o__Flavobacteriales;f__Flavobacteriaceae;g__Kordia;s__Kordia sp006383075	Flavobacteriaceae	mARW1_16.peg.2110	Succinate dehydrogenase iron-sulfur protein (EC 1.3.5.1)	248	1	1	0	1	0	0	0	2	2	2	2	1	3	3	12	15
mARW1_16	d__Bacteria;p__Bacteroidota;c__Bacteroidia;o__Flavobacteriales;f__Flavobacteriaceae;g__Kordia;s__Kordia sp006383075	Flavobacteriaceae	mARW1_16.peg.2608	Purine nucleoside phosphorylase (EC 2.4.2.1)	270	0	0	0	0	0	0	0	0	2	3	0	3	4	0	12	12
mARW1_16	d__Bacteria;p__Bacteroidota;c__Bacteroidia;o__Flavobacteriales;f__Flavobacteriaceae;g__Kordia;s__Kordia sp006383075	Flavobacteriaceae	mARW1_16.peg.2612	Carboxymuconolactone decarboxylase (EC 4.1.1.44)	111	0	0	0	0	0	0	0	2	1	4	1	3	1	0	12	12
mARW1_16	d__Bacteria;p__Bacteroidota;c__Bacteroidia;o__Flavobacteriales;f__Flavobacteriaceae;g__Kordia;s__Kordia sp006383075	Flavobacteriaceae	mARW1_16.peg.2793	3-hydroxybutyryl-CoA dehydrogenase (EC 1.1.1.157); 3-hydroxyacyl-CoA dehydrogenase (EC 1.1.1.35)	393	0	0	0	0	0	0	0	2	1	3	0	1	5	0	12	12
mARW1_16	d__Bacteria;p__Bacteroidota;c__Bacteroidia;o__Flavobacteriales;f__Flavobacteriaceae;g__Kordia;s__Kordia sp006383075	Flavobacteriaceae	mARW1_16.peg.2903	Adenylosuccinate synthetase (EC 6.3.4.4)	423	0	0	0	0	0	0	0	0	1	3	2	2	4	0	12	12
mARW1_16	d__Bacteria;p__Bacteroidota;c__Bacteroidia;o__Flavobacteriales;f__Flavobacteriaceae;g__Kordia;s__Kordia sp006383075	Flavobacteriaceae	mARW1_16.peg.3118	Multicopper oxidase	769	0	0	0	0	0	0	0	0	1	3	0	4	4	0	12	12
mARW1_16	d__Bacteria;p__Bacteroidota;c__Bacteroidia;o__Flavobacteriales;f__Flavobacteriaceae;g__Kordia;s__Kordia sp006383075	Flavobacteriaceae	mARW1_16.peg.49	hypothetical protein	255	0	0	0	0	0	0	0	0	1	4	0	3	4	0	12	12
mARW1_16	d__Bacteria;p__Bacteroidota;c__Bacteroidia;o__Flavobacteriales;f__Flavobacteriaceae;g__Kordia;s__Kordia sp006383075	Flavobacteriaceae	mARW1_16.peg.676	hypothetical protein	269	0	0	0	0	0	0	0	0	1	3	0	3	5	0	12	12
mARW1_16	d__Bacteria;p__Bacteroidota;c__Bacteroidia;o__Flavobacteriales;f__Flavobacteriaceae;g__Kordia;s__Kordia sp006383075	Flavobacteriaceae	mARW1_16.peg.841	Tripeptide aminopeptidase (EC 3.4.11.4)	411	0	1	0	1	0	0	0	1	2	2	1	2	4	2	12	14
mARW1_16	d__Bacteria;p__Bacteroidota;c__Bacteroidia;o__Flavobacteriales;f__Flavobacteriaceae;g__Kordia;s__Kordia sp006383075	Flavobacteriaceae	mARW1_16.peg.3982	LSU ribosomal protein L10p (P0)	173	0	0	0	0	0	0	0	1	3	1	2	1	4	0	12	12
mARW1_16	d__Bacteria;p__Bacteroidota;c__Bacteroidia;o__Flavobacteriales;f__Flavobacteriaceae;g__Kordia;s__Kordia sp006383075	Flavobacteriaceae	mARW1_16.peg.956	N-acyl-homoserine lactone acylase	792	0	0	0	0	0	0	0	1	2	2	0	2	5	0	12	12
mARW1_2	d__Bacteria;p__Proteobacteria;c__Alphaproteobacteria;o__Rhizobiales;f__Rhizobiaceae;g__JAALLB01;s__	Rhizobiaceae	mARW1_2.peg.3024	TRAP transporter solute receptor, unknown substrate 6; Duplicate proteins: mARW9_25.peg.1510	362	0	1	0	1	1	0	0	0	1	2	3	3	3	3	12	15
mARW1_20	d__Bacteria;p__Proteobacteria;c__Alphaproteobacteria;o__Rhodobacterales;f__Rhodobacteraceae;g__Nioella;s__Nioella sediminis	Rhodobacteraceae	mARW1_20.peg.2985	hypothetical protein	267	0	0	0	0	0	0	0	0	0	0	0	4	8	0	12	12
mARW1_20	d__Bacteria;p__Proteobacteria;c__Alphaproteobacteria;o__Rhodobacterales;f__Rhodobacteraceae;g__Nioella;s__Nioella sediminis	Rhodobacteraceae	mARW1_20.peg.3181	SSU ribosomal protein S1p	516	2	1	2	2	1	0	0	1	1	1	0	3	6	8	12	20
mARW1_23	d__Bacteria;p__Proteobacteria;c__Alphaproteobacteria;o__Rhodobacterales;f__Rhodobacteraceae;g__Epibacterium;s__Epibacterium sp000014065	Rhodobacteraceae	mARW1_23.peg.1398	Heat shock protein 60 kDa family chaperone GroEL; Duplicate proteins: mPt_6.peg.926	547	4	4	4	4	1	0	1	2	2	3	3	1	1	18	12	30
mARW1_23	d__Bacteria;p__Proteobacteria;c__Alphaproteobacteria;o__Rhodobacterales;f__Rhodobacteraceae;g__Epibacterium;s__Epibacterium sp000014065	Rhodobacteraceae	mARW1_23.peg.2515	ABC transporter, substrate-binding protein (cluster 5, nickel/peptides/opines)	532	0	0	0	0	0	0	0	1	0	3	8	0	0	0	12	12
mARW1_23	d__Bacteria;p__Proteobacteria;c__Alphaproteobacteria;o__Rhodobacterales;f__Rhodobacteraceae;g__Epibacterium;s__Epibacterium sp000014065	Rhodobacteraceae	mARW1_23.peg.2140	Glycerol-3-phosphate ABC transporter, substrate-binding protein UgpB; Duplicate proteins: mPt_6.peg.3833	434	0	0	0	0	0	0	0	1	2	4	4	0	1	0	12	12
mARW1_45	d__Bacteria;p__Proteobacteria;c__Alphaproteobacteria;o__Caulobacterales;f__Hyphomonadaceae;g__Henriciella;s__	Hyphomonadaceae	mARW1_45.peg.580	TonB-dependent receptor	966	7	3	5	6	2	0	0	3	1	3	3	1	1	23	12	35
mARW1_45	d__Bacteria;p__Proteobacteria;c__Alphaproteobacteria;o__Caulobacterales;f__Hyphomonadaceae;g__Henriciella;s__	Hyphomonadaceae	mARW1_45.peg.2920	TonB-dependent receptor	1059	8	7	7	7	1	0	0	3	4	2	2	1	0	30	12	42
mARW1_77	d__Bacteria;p__Planctomycetota;c__Planctomycetes;o__Pirellulales;f__Pirellulaceae;g__Rhodopirellula;s__Rhodopirellula europaea	Pirellulaceae	mARW1_77.peg.709	hypothetical protein	441	0	0	0	0	0	0	0	1	2	2	1	1	5	0	12	12
mARW7_36	d__Bacteria;p__Proteobacteria;c__Alphaproteobacteria;o__Caulobacterales;f__Hyphomonadaceae;g__Henriciella;s__	Hyphomonadaceae	mARW7_36.peg.792	TonB-dependent receptor	857	0	0	3	1	0	0	0	0	3	1	0	4	4	4	12	16
mARW7_85	d__Bacteria;p__Proteobacteria;c__Alphaproteobacteria;o__Micavibrionales;f__Micavibrionaceae;g__JAACQG01;s__	Micavibrionaceae	mARW7_85.peg.283	Outer membrane porin	366	0	0	0	0	0	0	0	1	3	1	2	2	3	0	12	12
NSK_all_genomes	NA	NA	NSK_all_genomes00000327-RA	protein Name:"Similar to ftsH3 ATP-dependent zinc metalloprotease FtsH 3 (Synechocystis sp. (strain PCC 6803 / Kazusa))" AED:0.26 eAED:0.26 QI:0|-1|0|1|-1|1|1|0|794	794	2	2	3	3	3	2	2	1	2	3	2	1	3	17	12	29
NSK_all_genomes	NA	NA	NSK_all_genomes00001855-RA	protein Name:"Similar to Rab11b Ras-related protein Rab-11B (Mus musculus)" AED:0.40 eAED:0.40 QI:56|1|1|1|1|1|3|363|222	222	3	4	4	4	5	4	4	2	0	3	4	0	3	28	12	40
NSK_all_genomes	NA	NA	NSK_all_genomes00002393-RC	protein Name:"Similar to ypt2 GTP-binding protein ypt2 (Schizosaccharomyces pombe (strain 972 / ATCC 24843))" AED:0.09 eAED:0.09 QI:399|0.8|0.66|1|0.8|0.66|6|212|481	481	0	2	1	2	3	1	2	2	0	3	3	2	2	11	12	23
NSK_all_genomes	NA	NA	NSK_all_genomes00003935-RA	protein Name:"Similar to psbU Photosystem II 12 kDa extrinsic protein, chloroplastic (Phaeodactylum tricornutum)" AED:0.00 eAED:0.00 QI:27|1|1|1|0.66|0.75|4|174|151	151	1	2	1	0	0	0	0	3	1	2	2	2	2	4	12	16
NSK_all_genomes	NA	NA	NSK_all_genomes00004017-RA	protein Name:"Similar to CPN60-2 Chaperonin CPN60-2, mitochondrial (Cucurbita maxima)" AED:0.37 eAED:0.37 QI:18|1|1|1|1|1|2|474|575	575	2	3	3	2	2	3	2	2	1	3	3	0	3	17	12	29
XP_Pt_Genome	NA	NA	XP_002182439.1	predicted protein [Phaeodactylum tricornutum CCAP 1055/1]	955	7	7	7	6	7	13	9	4	0	5	3	0	0	56	12	68
XP_Pt_Genome	NA	NA	XP_002182499.1	isocitrate dehydrogenase, partial [Phaeodactylum tricornutum CCAP 1055/1]	357	4	4	4	3	4	7	4	5	0	3	4	0	0	30	12	42
XP_Pt_Genome	NA	NA	XP_002183086.1	predicted protein [Phaeodactylum tricornutum CCAP 1055/1]	878	6	5	3	5	3	10	4	4	0	3	3	0	2	36	12	48
XP_Pt_Genome	NA	NA	XP_002183188.1	predicted protein [Phaeodactylum tricornutum CCAP 1055/1]	648	7	4	5	4	5	10	7	3	0	5	3	0	1	42	12	54
XP_Pt_Genome	NA	NA	XP_002183263.1	predicted protein [Phaeodactylum tricornutum CCAP 1055/1]	217	2	2	1	3	2	5	1	2	2	2	3	1	2	16	12	28
XP_Pt_Genome	NA	NA	XP_002183533.1	predicted protein [Phaeodactylum tricornutum CCAP 1055/1]	317	3	5	3	3	5	6	3	2	1	3	4	0	2	28	12	40
XP_Pt_Genome	NA	NA	XP_002183756.1	predicted protein [Phaeodactylum tricornutum CCAP 1055/1]	779	4	3	4	3	0	4	2	2	1	4	4	0	1	20	12	32
XP_Pt_Genome	NA	NA	XP_002183777.1	predicted protein, partial [Phaeodactylum tricornutum CCAP 1055/1]	1706	3	5	6	5	7	8	5	3	0	5	4	0	0	39	12	51
XP_Pt_Genome	NA	NA	XP_002184026.1	predicted protein [Phaeodactylum tricornutum CCAP 1055/1]	358	6	4	4	5	1	4	3	2	3	3	3	0	1	27	12	39
XP_Pt_Genome	NA	NA	XP_002184036.1	predicted protein [Phaeodactylum tricornutum CCAP 1055/1]	237	3	5	3	4	2	3	5	4	1	1	4	1	1	25	12	37
XP_Pt_Genome	NA	NA	XP_002184225.1	predicted protein [Phaeodactylum tricornutum CCAP 1055/1]	677	3	2	1	1	3	2	3	4	1	3	3	0	1	15	12	27
XP_Pt_Genome	NA	NA	XP_002184271.1	nucleotide transporter 1 [Phaeodactylum tricornutum CCAP 1055/1]	610	3	4	3	3	4	4	2	2	2	3	3	1	1	23	12	35
XP_Pt_Genome	NA	NA	XP_002184483.1	predicted protein [Phaeodactylum tricornutum CCAP 1055/1]	741	5	6	6	6	4	6	1	2	2	4	3	0	1	34	12	46
XP_Pt_Genome	NA	NA	XP_002176340.1	glycine decarboxylase t-protein [Phaeodactylum tricornutum CCAP 1055/1]	421	1	4	4	4	7	10	7	3	1	6	1	0	1	37	12	49
XP_Pt_Genome	NA	NA	XP_002176524.1	predicted protein [Phaeodactylum tricornutum CCAP 1055/1]	431	3	3	3	5	2	4	3	4	0	4	4	0	0	23	12	35
XP_Pt_Genome	NA	NA	XP_002176650.1	predicted protein [Phaeodactylum tricornutum CCAP 1055/1]	468	3	4	3	2	3	4	2	3	0	3	5	0	1	21	12	33
XP_Pt_Genome	NA	NA	XP_002176705.1	predicted protein [Phaeodactylum tricornutum CCAP 1055/1]	208	2	3	3	1	3	4	3	4	1	4	3	0	0	19	12	31
XP_Pt_Genome	NA	NA	XP_002177340.1	serine hydroxymethyltransferase [Phaeodactylum tricornutum CCAP 1055/1]	501	4	5	3	5	5	9	6	1	0	6	4	0	1	37	12	49
XP_Pt_Genome	NA	NA	XP_002177355.1	predicted protein [Phaeodactylum tricornutum CCAP 1055/1]	889	3	1	5	3	2	6	4	3	0	6	3	0	0	24	12	36
XP_Pt_Genome	NA	NA	XP_002177536.1	nucleoside diphosphate kinase 3 [Phaeodactylum tricornutum CCAP 1055/1]	217	2	3	4	2	4	4	2	2	0	5	4	0	1	21	12	33
XP_Pt_Genome	NA	NA	XP_002177685.1	predicted protein [Phaeodactylum tricornutum CCAP 1055/1]	882	11	7	5	6	8	10	8	3	0	6	3	0	0	55	12	67
XP_Pt_Genome	NA	NA	XP_002177952.1	predicted protein [Phaeodactylum tricornutum CCAP 1055/1]	425	7	5	5	5	7	8	3	3	1	4	3	0	1	40	12	52
XP_Pt_Genome	NA	NA	XP_002178521.1	predicted protein [Phaeodactylum tricornutum CCAP 1055/1]	223	2	3	3	3	7	7	5	4	1	4	3	0	0	30	12	42
XP_Pt_Genome	NA	NA	XP_002178653.1	uroporphyrinogen decarboxylase [Phaeodactylum tricornutum CCAP 1055/1]	409	2	3	3	5	4	5	5	3	1	4	1	1	2	27	12	39
XP_Pt_Genome	NA	NA	XP_002179315.1	predicted protein [Phaeodactylum tricornutum CCAP 1055/1]	1276	3	1	2	2	3	2	1	2	0	5	4	0	1	14	12	26
XP_Pt_Genome	NA	NA	XP_002179645.1	predicted protein [Phaeodactylum tricornutum CCAP 1055/1]	378	5	5	5	5	7	6	6	5	1	4	2	0	0	39	12	51
XP_Pt_Genome	NA	NA	XP_002179743.1	predicted protein [Phaeodactylum tricornutum CCAP 1055/1]	682	2	3	3	3	3	3	2	2	1	1	3	2	3	19	12	31
XP_Pt_Genome	NA	NA	XP_002180399.1	predicted protein [Phaeodactylum tricornutum CCAP 1055/1]	611	5	3	3	3	7	8	9	2	0	4	3	0	3	38	12	50
XP_Pt_Genome	NA	NA	XP_002180432.1	lactyolglutathione lyase, partial [Phaeodactylum tricornutum CCAP 1055/1]	310	2	2	2	2	4	4	2	5	1	3	3	0	0	18	12	30
XP_Pt_Genome	NA	NA	XP_002180684.1	predicted protein [Phaeodactylum tricornutum CCAP 1055/1]	830	1	2	1	2	3	2	1	3	0	5	4	0	0	12	12	24
XP_Pt_Genome	NA	NA	XP_002181090.1	predicted protein [Phaeodactylum tricornutum CCAP 1055/1]	210	6	6	5	6	5	6	4	5	0	2	3	0	2	38	12	50
XP_Pt_Genome	NA	NA	XP_002181254.1	predicted protein [Phaeodactylum tricornutum CCAP 1055/1]	182	2	3	1	3	5	4	3	4	0	4	2	0	2	21	12	33
XP_Pt_Genome	NA	NA	XP_002181265.1	predicted protein [Phaeodactylum tricornutum CCAP 1055/1]	166	4	5	4	3	4	5	4	4	2	2	1	1	2	29	12	41
XP_Pt_Genome	NA	NA	XP_002181748.1	predicted protein [Phaeodactylum tricornutum CCAP 1055/1]	500	6	8	5	4	6	7	6	5	1	2	2	0	2	42	12	54
XP_Pt_Genome	NA	NA	XP_002181949.1	predicted protein [Phaeodactylum tricornutum CCAP 1055/1]	398	5	5	6	5	6	7	7	3	1	4	3	0	1	41	12	53
XP_Pt_Genome	NA	NA	XP_002185730.1	predicted protein [Phaeodactylum tricornutum CCAP 1055/1]	447	5	5	5	4	5	12	5	2	0	4	4	1	1	41	12	53
XP_Pt_Genome	NA	NA	XP_002186014.1	predicted protein [Phaeodactylum tricornutum CCAP 1055/1]	373	8	12	9	5	11	10	10	2	1	2	4	0	3	65	12	77
XP_Pt_Genome	NA	NA	XP_002186166.1	short-chain alcohol dehydrogenase with NAD or NADP as acceptor [Phaeodactylum tricornutum CCAP 1055/1]	277	3	2	4	3	5	7	5	3	1	3	3	0	2	29	12	41
XP_Pt_Genome	NA	NA	XP_002186189.1	predicted protein [Phaeodactylum tricornutum CCAP 1055/1]	997	12	7	7	8	8	6	5	6	0	2	4	0	0	53	12	65
XP_Pt_Genome	NA	NA	XP_002186222.1	predicted protein [Phaeodactylum tricornutum CCAP 1055/1]	135	5	2	3	3	5	2	3	3	1	2	2	2	2	23	12	35
XP_Pt_Genome	NA	NA	XP_002186258.1	predicted protein [Phaeodactylum tricornutum CCAP 1055/1]	229	2	1	2	3	4	4	5	4	1	3	2	0	2	21	12	33
XP_Pt_Genome	NA	NA	XP_002186289.1	predicted protein [Phaeodactylum tricornutum CCAP 1055/1]	450	2	4	3	3	6	7	6	4	1	3	3	0	1	31	12	43
XP_Pt_Genome	NA	NA	XP_002186384.1	predicted protein [Phaeodactylum tricornutum CCAP 1055/1]	448	4	3	4	4	5	6	5	3	0	5	4	0	0	31	12	43
mARW1_117	d__Bacteria;p__Proteobacteria;c__Alphaproteobacteria;o__Rhodobacterales;f__Rhodobacteraceae;g__Sulfitobacter;s__	Rhodobacteraceae	mARW1_117.peg.3165	Translation elongation factor Tu	391	4	4	6	3	2	2	3	1	3	3	1	1	2	24	11	35
mARW1_119	d__Bacteria;p__Myxococcota;c__UBA796;o__UBA796;f__GCA-2862545;g__;s__	GCA-2862545	mARW1_119.peg.5086	ATP synthase beta chain (EC 3.6.3.14)	481	2	2	2	2	1	2	2	2	1	1	2	3	2	13	11	24
mARW1_12	d__Bacteria;p__Proteobacteria;c__Alphaproteobacteria;o__Rhodobacterales;f__Rhodobacteraceae;g__Phaeobacter;s__Phaeobacter italicus	Rhodobacteraceae	mARW1_12.peg.2214	SSU ribosomal protein S1p	559	2	2	0	1	0	0	0	1	2	2	6	0	0	5	11	16
mARW1_12	d__Bacteria;p__Proteobacteria;c__Alphaproteobacteria;o__Rhodobacterales;f__Rhodobacteraceae;g__Phaeobacter;s__Phaeobacter italicus	Rhodobacteraceae	mARW1_12.peg.2737	Heat shock protein 60 kDa family chaperone GroEL	549	4	2	3	4	0	0	0	3	2	2	2	1	1	13	11	24
mARW1_12	d__Bacteria;p__Proteobacteria;c__Alphaproteobacteria;o__Rhodobacterales;f__Rhodobacteraceae;g__Phaeobacter;s__Phaeobacter italicus	Rhodobacteraceae	mARW1_12.peg.1136	Inositol transport system sugar-binding protein	316	1	0	0	0	0	0	0	3	4	2	1	1	0	1	11	12
mARW1_123	d__Bacteria;p__Myxococcota;c__Bradymonadia;o__Bradymonadales;f__;g__;s__		mARW1_123.peg.5492	Chaperone protein DnaK	467	4	4	3	5	4	4	4	4	0	4	3	0	0	28	11	39
mARW1_124	d__Bacteria;p__Bacteroidota;c__Bacteroidia;o__Flavobacteriales;f__Flavobacteriaceae;g__Muricauda;s__Muricauda sp003385855	Flavobacteriaceae	mARW1_124.peg.2512	DNA-directed RNA polymerase beta subunit (EC 2.7.7.6)	262	1	3	2	2	0	0	0	1	2	2	1	2	3	8	11	19
mARW1_124	d__Bacteria;p__Bacteroidota;c__Bacteroidia;o__Flavobacteriales;f__Flavobacteriaceae;g__Muricauda;s__Muricauda sp003385855	Flavobacteriaceae	mARW1_124.peg.2554	Succinate dehydrogenase flavoprotein subunit (EC 1.3.5.1); Duplicate proteins: mARW9_13.peg.426	664	1	2	2	2	0	0	0	1	1	2	1	4	2	7	11	18
mARW1_124	d__Bacteria;p__Bacteroidota;c__Bacteroidia;o__Flavobacteriales;f__Flavobacteriaceae;g__Muricauda;s__Muricauda sp003385855	Flavobacteriaceae	mARW1_124.peg.431	Two-component transcriptional response regulator, OmpR family; Duplicate proteins: mARW9_13.peg.1508	237	1	1	1	1	0	0	0	0	1	4	0	2	4	4	11	15
mARW1_16	d__Bacteria;p__Bacteroidota;c__Bacteroidia;o__Flavobacteriales;f__Flavobacteriaceae;g__Kordia;s__Kordia sp006383075	Flavobacteriaceae	mARW1_16.peg.1354	Enolase (EC 4.2.1.11)	429	0	0	0	0	0	0	0	2	1	1	1	2	4	0	11	11
mARW1_16	d__Bacteria;p__Bacteroidota;c__Bacteroidia;o__Flavobacteriales;f__Flavobacteriaceae;g__Kordia;s__Kordia sp006383075	Flavobacteriaceae	mARW1_16.peg.1476	hypothetical protein	184	0	0	0	0	0	0	0	2	0	3	1	3	2	0	11	11
mARW1_16	d__Bacteria;p__Bacteroidota;c__Bacteroidia;o__Flavobacteriales;f__Flavobacteriaceae;g__Kordia;s__Kordia sp006383075	Flavobacteriaceae	mARW1_16.peg.1232	Zn-dependent protease with chaperone function PA4632	273	0	0	0	0	0	0	0	2	1	2	0	3	3	0	11	11
mARW1_16	d__Bacteria;p__Bacteroidota;c__Bacteroidia;o__Flavobacteriales;f__Flavobacteriaceae;g__Kordia;s__Kordia sp006383075	Flavobacteriaceae	mARW1_16.peg.1244	Integral membrane protein	496	0	0	0	0	0	0	0	2	0	2	0	2	5	0	11	11
mARW1_16	d__Bacteria;p__Bacteroidota;c__Bacteroidia;o__Flavobacteriales;f__Flavobacteriaceae;g__Kordia;s__Kordia sp006383075	Flavobacteriaceae	mARW1_16.peg.3495	Aminopeptidase CC_2544	464	0	0	0	0	0	0	0	0	2	3	1	1	4	0	11	11
mARW1_16	d__Bacteria;p__Bacteroidota;c__Bacteroidia;o__Flavobacteriales;f__Flavobacteriaceae;g__Kordia;s__Kordia sp006383075	Flavobacteriaceae	mARW1_16.peg.3517	hypothetical protein	174	0	0	0	0	0	0	0	3	1	2	1	1	3	0	11	11
mARW1_16	d__Bacteria;p__Bacteroidota;c__Bacteroidia;o__Flavobacteriales;f__Flavobacteriaceae;g__Kordia;s__Kordia sp006383075	Flavobacteriaceae	mARW1_16.peg.3615	Oxygen-insensitive NAD(P)H nitroreductase (EC 1.-.-.-) / Dihydropteridine reductase (EC 1.5.1.34)	199	0	0	0	0	0	0	0	1	1	2	0	2	5	0	11	11
mARW1_16	d__Bacteria;p__Bacteroidota;c__Bacteroidia;o__Flavobacteriales;f__Flavobacteriaceae;g__Kordia;s__Kordia sp006383075	Flavobacteriaceae	mARW1_16.peg.3723	Phosphoenolpyruvate carboxylase (EC 4.1.1.31)	862	0	0	0	0	0	0	0	1	1	4	1	1	3	0	11	11
mARW1_16	d__Bacteria;p__Bacteroidota;c__Bacteroidia;o__Flavobacteriales;f__Flavobacteriaceae;g__Kordia;s__Kordia sp006383075	Flavobacteriaceae	mARW1_16.peg.3724	Transcriptional regulator, AsnC family	159	2	1	2	1	0	0	0	2	1	2	1	2	3	6	11	17
mARW1_16	d__Bacteria;p__Bacteroidota;c__Bacteroidia;o__Flavobacteriales;f__Flavobacteriaceae;g__Kordia;s__Kordia sp006383075	Flavobacteriaceae	mARW1_16.peg.3789	hypothetical protein	781	0	0	0	0	0	0	0	0	3	0	0	0	8	0	11	11
mARW1_16	d__Bacteria;p__Bacteroidota;c__Bacteroidia;o__Flavobacteriales;f__Flavobacteriaceae;g__Kordia;s__Kordia sp006383075	Flavobacteriaceae	mARW1_16.peg.3810	Glutathione peroxidase (EC 1.11.1.9) @ Thioredoxin peroxidase (EC 1.11.1.15)	202	0	0	0	0	0	0	0	1	1	2	1	2	4	0	11	11
mARW1_16	d__Bacteria;p__Bacteroidota;c__Bacteroidia;o__Flavobacteriales;f__Flavobacteriaceae;g__Kordia;s__Kordia sp006383075	Flavobacteriaceae	mARW1_16.peg.3937	GMP synthase [glutamine-hydrolyzing], amidotransferase subunit (EC 6.3.5.2) / GMP synthase [glutamine-hydrolyzing], ATP pyrophosphatase subunit (EC 6.3.5.2)	511	0	0	0	0	0	0	0	2	1	1	0	2	5	0	11	11
mARW1_16	d__Bacteria;p__Bacteroidota;c__Bacteroidia;o__Flavobacteriales;f__Flavobacteriaceae;g__Kordia;s__Kordia sp006383075	Flavobacteriaceae	mARW1_16.peg.3965	hypothetical protein	260	0	0	0	0	0	0	0	0	1	2	0	3	5	0	11	11
mARW1_16	d__Bacteria;p__Bacteroidota;c__Bacteroidia;o__Flavobacteriales;f__Flavobacteriaceae;g__Kordia;s__Kordia sp006383075	Flavobacteriaceae	mARW1_16.peg.1547	hypothetical protein	337	0	0	0	0	0	0	0	2	1	3	1	2	2	0	11	11
mARW1_16	d__Bacteria;p__Bacteroidota;c__Bacteroidia;o__Flavobacteriales;f__Flavobacteriaceae;g__Kordia;s__Kordia sp006383075	Flavobacteriaceae	mARW1_16.peg.1548	Malate dehydrogenase (EC 1.1.1.37)	308	1	1	2	2	0	0	0	1	2	1	0	2	5	6	11	17
mARW1_16	d__Bacteria;p__Bacteroidota;c__Bacteroidia;o__Flavobacteriales;f__Flavobacteriaceae;g__Kordia;s__Kordia sp006383075	Flavobacteriaceae	mARW1_16.peg.1691	hypothetical protein	801	0	0	0	0	0	0	0	0	3	4	0	2	2	0	11	11
mARW1_16	d__Bacteria;p__Bacteroidota;c__Bacteroidia;o__Flavobacteriales;f__Flavobacteriaceae;g__Kordia;s__Kordia sp006383075	Flavobacteriaceae	mARW1_16.peg.1806	ATP synthase F0 sector subunit b (EC 3.6.3.14)	166	0	0	0	0	0	0	0	0	2	1	0	2	6	0	11	11
mARW1_16	d__Bacteria;p__Bacteroidota;c__Bacteroidia;o__Flavobacteriales;f__Flavobacteriaceae;g__Kordia;s__Kordia sp006383075	Flavobacteriaceae	mARW1_16.peg.1987	LSU ribosomal protein L25p	200	0	0	0	0	0	0	0	2	1	2	1	1	4	0	11	11
mARW1_16	d__Bacteria;p__Bacteroidota;c__Bacteroidia;o__Flavobacteriales;f__Flavobacteriaceae;g__Kordia;s__Kordia sp006383075	Flavobacteriaceae	mARW1_16.peg.2028	hypothetical protein	540	0	0	0	0	0	0	0	1	1	2	1	0	6	0	11	11
mARW1_16	d__Bacteria;p__Bacteroidota;c__Bacteroidia;o__Flavobacteriales;f__Flavobacteriaceae;g__Kordia;s__Kordia sp006383075	Flavobacteriaceae	mARW1_16.peg.2384	Aspartokinase (EC 2.7.2.4) / Homoserine dehydrogenase (EC 1.1.1.3)	815	0	0	0	0	0	0	0	0	1	2	0	3	5	0	11	11
mARW1_16	d__Bacteria;p__Bacteroidota;c__Bacteroidia;o__Flavobacteriales;f__Flavobacteriaceae;g__Kordia;s__Kordia sp006383075	Flavobacteriaceae	mARW1_16.peg.2394	Acetyl-CoA acetyltransferase (EC 2.3.1.9)	392	0	0	0	0	0	0	0	2	2	1	0	2	4	0	11	11
mARW1_16	d__Bacteria;p__Bacteroidota;c__Bacteroidia;o__Flavobacteriales;f__Flavobacteriaceae;g__Kordia;s__Kordia sp006383075	Flavobacteriaceae	mARW1_16.peg.2395	Membrane protein containing HD superfamily hydrolase domain, YQFF ortholog	697	0	0	0	0	0	0	0	0	2	1	0	1	7	0	11	11
mARW1_16	d__Bacteria;p__Bacteroidota;c__Bacteroidia;o__Flavobacteriales;f__Flavobacteriaceae;g__Kordia;s__Kordia sp006383075	Flavobacteriaceae	mARW1_16.peg.240	O-acetylhomoserine sulfhydrylase (EC 2.5.1.49) @ O-succinylhomoserine sulfhydrylase (EC 2.5.1.48)	431	0	0	0	0	0	0	0	2	4	1	0	0	4	0	11	11
mARW1_16	d__Bacteria;p__Bacteroidota;c__Bacteroidia;o__Flavobacteriales;f__Flavobacteriaceae;g__Kordia;s__Kordia sp006383075	Flavobacteriaceae	mARW1_16.peg.2530	TRNA and rRNA cytosine-C5-methylase	401	0	0	0	0	0	0	0	0	1	3	1	3	3	0	11	11
mARW1_16	d__Bacteria;p__Bacteroidota;c__Bacteroidia;o__Flavobacteriales;f__Flavobacteriaceae;g__Kordia;s__Kordia sp006383075	Flavobacteriaceae	mARW1_16.peg.2660	hypothetical protein	518	0	0	0	0	0	0	0	0	2	2	0	2	5	0	11	11
mARW1_16	d__Bacteria;p__Bacteroidota;c__Bacteroidia;o__Flavobacteriales;f__Flavobacteriaceae;g__Kordia;s__Kordia sp006383075	Flavobacteriaceae	mARW1_16.peg.2809	hypothetical protein	118	0	0	0	0	0	0	0	1	2	3	2	1	2	0	11	11
mARW1_16	d__Bacteria;p__Bacteroidota;c__Bacteroidia;o__Flavobacteriales;f__Flavobacteriaceae;g__Kordia;s__Kordia sp006383075	Flavobacteriaceae	mARW1_16.peg.2868	2,3,4,5-tetrahydropyridine-2,6-dicarboxylate N-succinyltransferase (EC 2.3.1.117)	271	0	0	0	0	0	0	0	1	3	1	0	2	4	0	11	11
mARW1_16	d__Bacteria;p__Bacteroidota;c__Bacteroidia;o__Flavobacteriales;f__Flavobacteriaceae;g__Kordia;s__Kordia sp006383075	Flavobacteriaceae	mARW1_16.peg.3132	hypothetical protein	524	0	0	0	0	0	0	0	0	1	3	1	3	3	0	11	11
mARW1_16	d__Bacteria;p__Bacteroidota;c__Bacteroidia;o__Flavobacteriales;f__Flavobacteriaceae;g__Kordia;s__Kordia sp006383075	Flavobacteriaceae	mARW1_16.peg.4076	FIG00694912: hypothetical protein	614	0	0	0	0	0	0	0	2	1	3	0	2	3	0	11	11
mARW1_16	d__Bacteria;p__Bacteroidota;c__Bacteroidia;o__Flavobacteriales;f__Flavobacteriaceae;g__Kordia;s__Kordia sp006383075	Flavobacteriaceae	mARW1_16.peg.41	Kynurenine 3-monooxygenase (EC 1.14.13.9)	467	0	0	0	0	0	0	0	2	2	3	2	1	1	0	11	11
mARW1_16	d__Bacteria;p__Bacteroidota;c__Bacteroidia;o__Flavobacteriales;f__Flavobacteriaceae;g__Kordia;s__Kordia sp006383075	Flavobacteriaceae	mARW1_16.peg.620	Iron-sulfur cluster assembly protein SufB	482	1	1	0	1	1	0	0	0	2	3	0	1	5	4	11	15
mARW1_16	d__Bacteria;p__Bacteroidota;c__Bacteroidia;o__Flavobacteriales;f__Flavobacteriaceae;g__Kordia;s__Kordia sp006383075	Flavobacteriaceae	mARW1_16.peg.645	FIG00652665: hypothetical protein	307	0	0	0	0	0	0	0	1	3	0	1	3	3	0	11	11
mARW1_16	d__Bacteria;p__Bacteroidota;c__Bacteroidia;o__Flavobacteriales;f__Flavobacteriaceae;g__Kordia;s__Kordia sp006383075	Flavobacteriaceae	mARW1_16.peg.794	Thiol peroxidase, Bcp-type (EC 1.11.1.15)	153	0	0	0	0	0	0	0	1	0	3	0	1	6	0	11	11
mARW1_16	d__Bacteria;p__Bacteroidota;c__Bacteroidia;o__Flavobacteriales;f__Flavobacteriaceae;g__Kordia;s__Kordia sp006383075	Flavobacteriaceae	mARW1_16.peg.98	Fructose-bisphosphate aldolase class II (EC 4.1.2.13)	355	0	0	0	0	0	0	0	2	2	1	3	1	2	0	11	11
mARW1_16	d__Bacteria;p__Bacteroidota;c__Bacteroidia;o__Flavobacteriales;f__Flavobacteriaceae;g__Kordia;s__Kordia sp006383075	Flavobacteriaceae	mARW1_16.peg.919	3-hydroxybutyryl-CoA dehydrogenase (EC 1.1.1.157)	295	0	0	1	1	0	0	0	2	0	4	1	1	3	2	11	13
mARW1_20	d__Bacteria;p__Proteobacteria;c__Alphaproteobacteria;o__Rhodobacterales;f__Rhodobacteraceae;g__Nioella;s__Nioella sediminis	Rhodobacteraceae	mARW1_20.peg.2824	Cell division trigger factor (EC 5.2.1.8)	441	0	0	0	0	0	0	0	0	0	0	0	5	6	0	11	11
mARW1_20	d__Bacteria;p__Proteobacteria;c__Alphaproteobacteria;o__Rhodobacterales;f__Rhodobacteraceae;g__Nioella;s__Nioella sediminis	Rhodobacteraceae	mARW1_20.peg.3132	Fructose ABC transporter, substrate-binding component FrcB	361	0	0	0	0	0	0	0	1	0	0	0	3	7	0	11	11
mARW1_20	d__Bacteria;p__Proteobacteria;c__Alphaproteobacteria;o__Rhodobacterales;f__Rhodobacteraceae;g__Nioella;s__Nioella sediminis	Rhodobacteraceae	mARW1_20.peg.615	Carboxyl-terminal protease (EC 3.4.21.102)	439	1	2	3	3	1	0	0	0	0	0	0	2	9	10	11	21
mARW1_23	d__Bacteria;p__Proteobacteria;c__Alphaproteobacteria;o__Rhodobacterales;f__Rhodobacteraceae;g__Epibacterium;s__Epibacterium sp000014065	Rhodobacteraceae	mARW1_23.peg.998	Outer membrane transporter, OMPP1/FadL/TodX family	379	0	0	1	0	0	0	0	1	2	3	4	0	1	1	11	12
mARW1_59	d__Bacteria;p__Proteobacteria;c__Alphaproteobacteria;o__Rhodobacterales;f__Rhodobacteraceae;g__Roseovarius;s__Roseovarius nitratireducens	Rhodobacteraceae	mARW1_59.peg.711	Porin 41 (Por41) precursor	371	0	0	0	0	0	0	0	1	0	0	1	6	3	0	11	11
mARW1_77	d__Bacteria;p__Planctomycetota;c__Planctomycetes;o__Pirellulales;f__Pirellulaceae;g__Rhodopirellula;s__Rhodopirellula europaea	Pirellulaceae	mARW1_77.peg.1318	Chaperone protein DnaK	645	0	0	0	0	0	0	0	1	1	0	0	2	7	0	11	11
mARW1_77	d__Bacteria;p__Planctomycetota;c__Planctomycetes;o__Pirellulales;f__Pirellulaceae;g__Rhodopirellula;s__Rhodopirellula europaea	Pirellulaceae	mARW1_77.peg.2603	Heat shock protein 60 kDa family chaperone GroEL	571	0	0	0	0	0	0	0	2	1	1	1	1	5	0	11	11
mARW1_80	d__Bacteria;p__Proteobacteria;c__Alphaproteobacteria;o__Paracaedibacterales;f__;g__;s__		mARW1_80.peg.287	T6SS component TssC (ImpC/VipB)	482	0	0	0	0	0	0	0	0	8	2	0	0	1	0	11	11
mARW1_80	d__Bacteria;p__Proteobacteria;c__Alphaproteobacteria;o__Paracaedibacterales;f__;g__;s__		mARW1_80.peg.47	Alkaline phosphatase (EC 3.1.3.1)	1008	0	0	0	0	0	0	0	0	11	0	0	0	0	0	11	11
mARW1_84	d__Bacteria;p__Planctomycetota;c__Phycisphaerae;o__Phycisphaerales;f__Phycisphaeraceae;g__;s__	Phycisphaeraceae	mARW1_84.peg.837	hypothetical protein	280	0	0	0	0	0	0	0	1	0	0	0	6	4	0	11	11
mARW7_36	d__Bacteria;p__Proteobacteria;c__Alphaproteobacteria;o__Caulobacterales;f__Hyphomonadaceae;g__Henriciella;s__	Hyphomonadaceae	mARW7_36.peg.1410	TonB-dependent receptor	910	1	2	1	1	0	0	0	1	1	1	1	4	3	5	11	16
mARW7_36	d__Bacteria;p__Proteobacteria;c__Alphaproteobacteria;o__Caulobacterales;f__Hyphomonadaceae;g__Henriciella;s__	Hyphomonadaceae	mARW7_36.peg.3109	Outer membrane protein A precursor	407	3	1	1	0	0	0	0	0	3	0	1	3	4	5	11	16
mARW7_40	d__Bacteria;p__Proteobacteria;c__Alphaproteobacteria;o__Caulobacterales;f__Hyphomonadaceae;g__Henriciella;s__	Hyphomonadaceae	mARW7_40.peg.1380	TonB-dependent receptor	941	7	6	6	3	0	0	0	1	3	2	0	3	2	22	11	33
mARW7_61	d__Bacteria;p__Planctomycetota;c__Phycisphaerae;o__Phycisphaerales;f__SM1A02;g__REDD01;s__	SM1A02	mARW7_61.peg.1143	hypothetical protein	419	0	0	0	0	0	0	0	4	0	1	4	1	1	0	11	11
mARW7_62	d__Bacteria;p__Proteobacteria;c__Alphaproteobacteria;o__Parvibaculales;f__Phaeomarinobacteraceae;g__Pyruvatibacter;s__Pyruvatibacter mobilis	Phaeomarinobacteraceae	mARW7_62.peg.1178	hypothetical protein	861	0	0	0	0	4	0	1	0	0	0	0	3	8	5	11	16
mARW7_91	d__Bacteria;p__Proteobacteria;c__Alphaproteobacteria;o__Rhodobacterales;f__Rhodobacteraceae;g__Pseudophaeobacter_A;s__Pseudophaeobacter_A gallaeciensis_A	Rhodobacteraceae	mARW7_91.peg.1011	Glycerol-3-phosphate ABC transporter, substrate-binding protein UgpB	437	0	0	0	0	0	0	0	0	2	3	2	0	4	0	11	11
NSK_all_genomes	NA	NA	NSK_all_genomes00000189-RA	protein Name:"Protein of unknown function" AED:0.26 eAED:0.26 QI:40|1|1|1|0|0|4|290|231	231	0	4	0	0	0	0	0	1	1	3	1	2	3	4	11	15
NSK_all_genomes	NA	NA	NSK_all_genomes00008187-RA	protein Name:"Similar to Calmodulin (Pythium splendens)" AED:0.42 eAED:0.42 QI:28|1|1|1|0.5|0.66|3|380|159	159	3	3	3	4	1	0	1	2	1	3	2	1	2	15	11	26
NSK_all_genomes	NA	NA	NSK_all_genomes00002904-RA	protein Name:"Similar to CAP10B Chlorophyll a-b binding protein CP24 10B, chloroplastic (Solanum lycopersicum)" AED:0.12 eAED:0.12 QI:0|-1|0|1|-1|1|1|0|300	300	0	3	0	0	0	0	0	3	0	2	0	3	3	3	11	14
NSK_all_genomes	NA	NA	NSK_all_genomes00004642-RA	protein Name:"Similar to FCP Fucoxanthin-chlorophyll a-c binding protein, chloroplastic (Isochrysis galbana)" AED:0.32 eAED:0.32 QI:22|1|1|1|1|1|2|41|318	318	0	3	0	0	1	0	0	1	2	2	1	3	2	4	11	15
XP_Pt_Genome	NA	NA	XP_002182226.1	predicted protein [Phaeodactylum tricornutum CCAP 1055/1]	394	2	2	2	2	8	12	8	5	0	2	3	0	1	36	11	47
XP_Pt_Genome	NA	NA	XP_002182312.1	carotenoid isomerase-like protein [Phaeodactylum tricornutum CCAP 1055/1]	923	1	1	1	1	2	4	2	3	1	2	3	1	1	12	11	23
XP_Pt_Genome	NA	NA	XP_002182576.1	predicted protein [Phaeodactylum tricornutum CCAP 1055/1]	195	4	4	6	3	6	8	8	3	0	4	2	0	2	39	11	50
XP_Pt_Genome	NA	NA	XP_002182930.1	peroxiredoxin [Phaeodactylum tricornutum CCAP 1055/1]	233	4	4	3	3	5	5	4	4	1	4	1	0	1	28	11	39
XP_Pt_Genome	NA	NA	XP_002183867.1	predicted protein [Phaeodactylum tricornutum CCAP 1055/1]	426	6	7	7	3	8	10	9	1	0	4	4	0	2	50	11	61
XP_Pt_Genome	NA	NA	XP_002183988.1	predicted protein, partial [Phaeodactylum tricornutum CCAP 1055/1]	138	2	4	4	3	5	5	3	3	0	3	3	0	2	26	11	37
XP_Pt_Genome	NA	NA	XP_002184004.1	predicted protein, partial [Phaeodactylum tricornutum CCAP 1055/1]	523	1	2	1	2	1	8	0	1	1	3	3	0	3	15	11	26
XP_Pt_Genome	NA	NA	XP_002176300.1	predicted protein, partial [Phaeodactylum tricornutum CCAP 1055/1]	218	0	0	0	0	3	3	2	1	3	1	2	1	3	8	11	19
XP_Pt_Genome	NA	NA	XP_002176921.1	predicted protein [Phaeodactylum tricornutum CCAP 1055/1]	529	3	1	2	1	4	9	6	3	0	3	5	0	0	26	11	37
XP_Pt_Genome	NA	NA	XP_002176945.1	predicted protein [Phaeodactylum tricornutum CCAP 1055/1]	342	3	4	3	3	5	4	6	2	1	4	0	1	3	28	11	39
XP_Pt_Genome	NA	NA	XP_002176979.1	predicted protein [Phaeodactylum tricornutum CCAP 1055/1]	1392	9	10	10	4	11	14	7	5	0	3	3	0	0	65	11	76
XP_Pt_Genome	NA	NA	XP_002177074.1	predicted protein [Phaeodactylum tricornutum CCAP 1055/1]	633	4	5	4	4	2	14	4	4	0	2	4	0	1	37	11	48
XP_Pt_Genome	NA	NA	XP_002177203.1	oxidoreductase [Phaeodactylum tricornutum CCAP 1055/1]	316	2	1	2	3	4	6	3	2	1	3	2	1	2	21	11	32
XP_Pt_Genome	NA	NA	XP_002177389.1	predicted protein [Phaeodactylum tricornutum CCAP 1055/1]	1313	5	3	4	1	3	7	2	2	0	5	3	0	1	25	11	36
XP_Pt_Genome	NA	NA	XP_002177472.1	predicted protein [Phaeodactylum tricornutum CCAP 1055/1]	404	2	3	2	3	3	8	3	2	1	4	3	0	1	24	11	35
XP_Pt_Genome	NA	NA	XP_002177507.1	predicted protein [Phaeodactylum tricornutum CCAP 1055/1]	517	10	10	10	11	9	13	13	5	0	3	3	0	0	76	11	87
XP_Pt_Genome	NA	NA	XP_002177572.1	predicted protein [Phaeodactylum tricornutum CCAP 1055/1]	185	2	2	2	2	3	2	3	2	1	2	2	2	2	16	11	27
XP_Pt_Genome	NA	NA	XP_002178125.1	predicted protein [Phaeodactylum tricornutum CCAP 1055/1]	954	4	4	4	4	4	9	6	3	0	3	4	0	1	35	11	46
XP_Pt_Genome	NA	NA	XP_002178286.1	predicted protein [Phaeodactylum tricornutum CCAP 1055/1]	834	2	3	2	2	3	4	4	2	2	2	4	0	1	20	11	31
XP_Pt_Genome	NA	NA	XP_002178699.1	protein fucoxanthin chlorophyll a/c protein [Phaeodactylum tricornutum CCAP 1055/1]	210	3	3	5	3	0	2	2	3	2	1	2	1	2	18	11	29
XP_Pt_Genome	NA	NA	XP_002178843.1	predicted protein, partial [Phaeodactylum tricornutum CCAP 1055/1]	491	3	3	3	2	3	3	2	3	1	3	3	0	1	19	11	30
XP_Pt_Genome	NA	NA	XP_002179168.1	predicted protein [Phaeodactylum tricornutum CCAP 1055/1]	530	5	6	4	2	3	10	5	4	0	3	3	0	1	35	11	46
XP_Pt_Genome	NA	NA	XP_002179523.1	predicted protein [Phaeodactylum tricornutum CCAP 1055/1]	279	4	5	6	2	4	8	3	1	1	4	5	0	0	32	11	43
XP_Pt_Genome	NA	NA	XP_002179655.1	predicted protein [Phaeodactylum tricornutum CCAP 1055/1]	835	5	3	4	3	5	5	1	4	0	5	2	0	0	26	11	37
XP_Pt_Genome	NA	NA	XP_002180396.1	predicted protein, partial [Phaeodactylum tricornutum CCAP 1055/1]	228	4	2	5	2	6	6	7	3	0	4	4	0	0	32	11	43
XP_Pt_Genome	NA	NA	XP_002180471.1	predicted protein [Phaeodactylum tricornutum CCAP 1055/1]	640	4	5	3	2	5	3	6	3	0	4	4	0	0	28	11	39
XP_Pt_Genome	NA	NA	XP_002180584.1	predicted protein [Phaeodactylum tricornutum CCAP 1055/1]	301	2	4	5	4	5	2	3	3	1	3	3	0	1	25	11	36
XP_Pt_Genome	NA	NA	XP_002180718.1	predicted protein, partial [Phaeodactylum tricornutum CCAP 1055/1]	68	3	1	2	3	4	4	4	3	1	3	2	1	1	21	11	32
XP_Pt_Genome	NA	NA	XP_002181182.1	predicted protein [Phaeodactylum tricornutum CCAP 1055/1]	1237	4	6	4	2	5	3	3	3	0	4	4	0	0	27	11	38
XP_Pt_Genome	NA	NA	XP_002181646.1	predicted protein [Phaeodactylum tricornutum CCAP 1055/1]	1499	1	0	0	0	0	0	1	3	2	3	3	0	0	2	11	13
XP_Pt_Genome	NA	NA	XP_002185249.1	predicted protein [Phaeodactylum tricornutum CCAP 1055/1]	201	4	4	6	3	8	12	8	4	0	3	3	0	1	45	11	56
XP_Pt_Genome	NA	NA	XP_002185481.1	predicted protein [Phaeodactylum tricornutum CCAP 1055/1]	182	3	0	3	2	5	6	6	2	0	3	2	0	4	25	11	36
XP_Pt_Genome	NA	NA	XP_002185515.1	predicted protein [Phaeodactylum tricornutum CCAP 1055/1]	202	2	2	2	3	5	6	6	4	0	4	2	0	1	26	11	37
XP_Pt_Genome	NA	NA	XP_002186247.1	predicted protein, partial [Phaeodactylum tricornutum CCAP 1055/1]	272	3	7	7	5	5	9	6	3	0	3	4	0	1	42	11	53
XP_Pt_Genome	NA	NA	XP_002184702.1	predicted protein [Phaeodactylum tricornutum CCAP 1055/1]	583	5	4	5	3	5	4	4	4	0	4	3	0	0	30	11	41
XP_Pt_Genome	NA	NA	XP_002184902.1	xylose isomerase [Phaeodactylum tricornutum CCAP 1055/1]	445	3	2	3	1	4	1	2	3	0	3	5	0	0	16	11	27
XP_Pt_Genome	NA	NA	XP_002184939.1	predicted protein, partial [Phaeodactylum tricornutum CCAP 1055/1]	475	4	3	1	2	4	1	1	4	1	3	3	0	0	16	11	27
mARW1_100	d__Bacteria;p__Proteobacteria;c__Alphaproteobacteria;o__Rhodobacterales;f__Rhodobacteraceae;g__Neomegalonema;s__	Rhodobacteraceae	mARW1_100.peg.4473	SSU ribosomal protein S4p (S9e) @ SSU ribosomal protein S4p (S9e), zinc-independent	206	2	5	3	2	1	0	2	3	0	2	3	1	1	15	10	25
mARW1_107	d__Bacteria;p__Proteobacteria;c__Alphaproteobacteria;o__Rhodobacterales;f__Rhodobacteraceae;g__Roseovarius;s__	Rhodobacteraceae	mARW1_107.peg.1529	Glutamate/glutamine/aspartate/asparagine ABC transporter, substrate-binding protein BztA	339	2	2	1	2	2	1	1	1	2	2	2	1	2	11	10	21
mARW1_107	d__Bacteria;p__Proteobacteria;c__Alphaproteobacteria;o__Rhodobacterales;f__Rhodobacteraceae;g__Roseovarius;s__	Rhodobacteraceae	mARW1_107.peg.3365	SSU ribosomal protein S10p (S20e)	102	2	1	2	1	1	0	1	2	2	2	2	1	1	8	10	18
mARW1_11	d__Bacteria;p__Proteobacteria;c__Gammaproteobacteria;o__Pseudomonadales;f__Halieaceae;g__Haliea;s__Haliea sp002414665	Halieaceae	mARW1_11.peg.3495	Chaperone protein HtpG	639	3	0	2	3	3	1	1	1	2	1	2	2	2	13	10	23
mARW1_117	d__Bacteria;p__Proteobacteria;c__Alphaproteobacteria;o__Rhodobacterales;f__Rhodobacteraceae;g__Sulfitobacter;s__	Rhodobacteraceae	mARW1_117.peg.2201	Porin	288	0	0	1	1	0	0	0	2	2	1	1	2	2	2	10	12
mARW1_117	d__Bacteria;p__Proteobacteria;c__Alphaproteobacteria;o__Rhodobacterales;f__Rhodobacteraceae;g__Sulfitobacter;s__	Rhodobacteraceae	mARW1_117.peg.2224	ABC transporter, substrate-binding protein (cluster 5, nickel/peptides/opines)	526	1	0	1	0	0	0	1	3	1	2	4	0	0	3	10	13
mARW1_12	d__Bacteria;p__Proteobacteria;c__Alphaproteobacteria;o__Rhodobacterales;f__Rhodobacteraceae;g__Phaeobacter;s__Phaeobacter italicus	Rhodobacteraceae	mARW1_12.peg.1421	TRAP transporter solute receptor, TAXI family precursor	321	0	0	0	0	0	0	0	5	1	1	1	1	1	0	10	10
mARW1_12	d__Bacteria;p__Proteobacteria;c__Alphaproteobacteria;o__Rhodobacterales;f__Rhodobacteraceae;g__Phaeobacter;s__Phaeobacter italicus	Rhodobacteraceae	mARW1_12.peg.1484	SSU ribosomal protein S2p (SAe)	255	1	2	2	1	0	0	0	2	2	3	3	0	0	6	10	16
mARW1_124	d__Bacteria;p__Bacteroidota;c__Bacteroidia;o__Flavobacteriales;f__Flavobacteriaceae;g__Muricauda;s__Muricauda sp003385855	Flavobacteriaceae	mARW1_124.peg.1417	ATP synthase alpha chain (EC 3.6.3.14); Duplicate proteins: mARW9_13.peg.467	526	2	3	4	3	2	0	2	3	1	2	0	2	2	16	10	26
mARW1_124	d__Bacteria;p__Bacteroidota;c__Bacteroidia;o__Flavobacteriales;f__Flavobacteriaceae;g__Muricauda;s__Muricauda sp003385855	Flavobacteriaceae	mARW1_124.peg.1971	Protein translocase subunit SecA	1120	0	1	0	0	0	0	0	3	0	1	1	2	3	1	10	11
mARW1_124	d__Bacteria;p__Bacteroidota;c__Bacteroidia;o__Flavobacteriales;f__Flavobacteriaceae;g__Muricauda;s__Muricauda sp003385855	Flavobacteriaceae	mARW1_124.peg.2174	FIG00653067: hypothetical protein; Duplicate proteins: mARW9_13.peg.3369	381	0	0	0	0	0	0	0	2	2	2	3	0	1	0	10	10
mARW1_124	d__Bacteria;p__Bacteroidota;c__Bacteroidia;o__Flavobacteriales;f__Flavobacteriaceae;g__Muricauda;s__Muricauda sp003385855	Flavobacteriaceae	mARW1_124.peg.2517	Transcription antitermination protein NusG; Duplicate proteins: mARW9_13.peg.2005	183	0	0	0	0	0	0	0	2	0	2	1	2	3	0	10	10
mARW1_124	d__Bacteria;p__Bacteroidota;c__Bacteroidia;o__Flavobacteriales;f__Flavobacteriaceae;g__Muricauda;s__Muricauda sp003385855	Flavobacteriaceae	mARW1_124.peg.637	Malate dehydrogenase (EC 1.1.1.37); Duplicate proteins: mARW9_13.peg.1253	308	2	1	1	2	1	0	0	2	2	1	2	0	3	7	10	17
mARW1_124	d__Bacteria;p__Bacteroidota;c__Bacteroidia;o__Flavobacteriales;f__Flavobacteriaceae;g__Muricauda;s__Muricauda sp003385855	Flavobacteriaceae	mARW1_124.peg.1496	Aspartate 1-decarboxylase (EC 4.1.1.11); Duplicate proteins: mARW1_47.peg.2539,mARW9_13.peg.817	116	0	0	0	1	0	0	0	1	2	1	1	2	3	1	10	11
mARW1_16	d__Bacteria;p__Bacteroidota;c__Bacteroidia;o__Flavobacteriales;f__Flavobacteriaceae;g__Kordia;s__Kordia sp006383075	Flavobacteriaceae	mARW1_16.peg.1018	hypothetical protein	486	0	0	0	0	0	0	0	1	1	3	1	2	2	0	10	10
mARW1_16	d__Bacteria;p__Bacteroidota;c__Bacteroidia;o__Flavobacteriales;f__Flavobacteriaceae;g__Kordia;s__Kordia sp006383075	Flavobacteriaceae	mARW1_16.peg.1174	Bll2902 protein	406	0	0	0	0	0	0	0	2	2	3	1	1	1	0	10	10
mARW1_16	d__Bacteria;p__Bacteroidota;c__Bacteroidia;o__Flavobacteriales;f__Flavobacteriaceae;g__Kordia;s__Kordia sp006383075	Flavobacteriaceae	mARW1_16.peg.1187	hypothetical protein	490	0	0	0	0	0	0	0	0	0	0	0	3	7	0	10	10
mARW1_16	d__Bacteria;p__Bacteroidota;c__Bacteroidia;o__Flavobacteriales;f__Flavobacteriaceae;g__Kordia;s__Kordia sp006383075	Flavobacteriaceae	mARW1_16.peg.1	hypothetical protein	897	0	0	0	0	0	0	0	1	0	1	0	2	6	0	10	10
mARW1_16	d__Bacteria;p__Bacteroidota;c__Bacteroidia;o__Flavobacteriales;f__Flavobacteriaceae;g__Kordia;s__Kordia sp006383075	Flavobacteriaceae	mARW1_16.peg.100	Acetyl-coenzyme A carboxyl transferase beta chain (EC 6.4.1.2)	285	0	0	0	0	0	0	0	0	4	1	0	3	2	0	10	10
mARW1_16	d__Bacteria;p__Bacteroidota;c__Bacteroidia;o__Flavobacteriales;f__Flavobacteriaceae;g__Kordia;s__Kordia sp006383075	Flavobacteriaceae	mARW1_16.peg.133	Acetyl-CoA synthetase (EC 6.2.1.1)	635	0	0	0	0	0	0	0	0	0	2	1	1	6	0	10	10
mARW1_16	d__Bacteria;p__Bacteroidota;c__Bacteroidia;o__Flavobacteriales;f__Flavobacteriaceae;g__Kordia;s__Kordia sp006383075	Flavobacteriaceae	mARW1_16.peg.1334	LSU ribosomal protein L14p (L23e)	122	0	0	0	0	0	0	0	1	1	2	2	1	3	0	10	10
mARW1_16	d__Bacteria;p__Bacteroidota;c__Bacteroidia;o__Flavobacteriales;f__Flavobacteriaceae;g__Kordia;s__Kordia sp006383075	Flavobacteriaceae	mARW1_16.peg.1335	LSU ribosomal protein L24p (L26e)	108	0	0	0	0	0	0	0	1	2	3	0	0	4	0	10	10
mARW1_16	d__Bacteria;p__Bacteroidota;c__Bacteroidia;o__Flavobacteriales;f__Flavobacteriaceae;g__Kordia;s__Kordia sp006383075	Flavobacteriaceae	mARW1_16.peg.1352	Carbamoyl-phosphate synthase small chain (EC 6.3.5.5)	370	0	0	0	0	0	0	0	0	2	0	1	2	5	0	10	10
mARW1_16	d__Bacteria;p__Bacteroidota;c__Bacteroidia;o__Flavobacteriales;f__Flavobacteriaceae;g__Kordia;s__Kordia sp006383075	Flavobacteriaceae	mARW1_16.peg.1364	translation initiation factor IF-2	270	0	0	0	0	0	0	0	1	2	1	0	2	4	0	10	10
mARW1_16	d__Bacteria;p__Bacteroidota;c__Bacteroidia;o__Flavobacteriales;f__Flavobacteriaceae;g__Kordia;s__Kordia sp006383075	Flavobacteriaceae	mARW1_16.peg.1431	Type III restriction-modification system methylation subunit (EC 2.1.1.72)	655	0	0	0	0	0	0	0	2	2	1	0	2	3	0	10	10
mARW1_16	d__Bacteria;p__Bacteroidota;c__Bacteroidia;o__Flavobacteriales;f__Flavobacteriaceae;g__Kordia;s__Kordia sp006383075	Flavobacteriaceae	mARW1_16.peg.1473	Polyketide synthase modules and related proteins	1486	0	0	0	0	0	0	0	4	0	5	0	1	0	0	10	10
mARW1_16	d__Bacteria;p__Bacteroidota;c__Bacteroidia;o__Flavobacteriales;f__Flavobacteriaceae;g__Kordia;s__Kordia sp006383075	Flavobacteriaceae	mARW1_16.peg.3318	hypothetical protein	199	0	0	0	0	0	0	0	2	1	3	0	2	2	0	10	10
mARW1_16	d__Bacteria;p__Bacteroidota;c__Bacteroidia;o__Flavobacteriales;f__Flavobacteriaceae;g__Kordia;s__Kordia sp006383075	Flavobacteriaceae	mARW1_16.peg.3426	hypothetical protein	378	0	0	0	0	0	0	0	2	2	1	4	1	0	0	10	10
mARW1_16	d__Bacteria;p__Bacteroidota;c__Bacteroidia;o__Flavobacteriales;f__Flavobacteriaceae;g__Kordia;s__Kordia sp006383075	Flavobacteriaceae	mARW1_16.peg.3576	hypothetical protein	232	0	0	0	0	0	0	0	2	2	2	1	0	3	0	10	10
mARW1_16	d__Bacteria;p__Bacteroidota;c__Bacteroidia;o__Flavobacteriales;f__Flavobacteriaceae;g__Kordia;s__Kordia sp006383075	Flavobacteriaceae	mARW1_16.peg.3625	FIG01018965: hypothetical protein	587	0	0	0	0	0	0	0	1	2	3	0	1	3	0	10	10
mARW1_16	d__Bacteria;p__Bacteroidota;c__Bacteroidia;o__Flavobacteriales;f__Flavobacteriaceae;g__Kordia;s__Kordia sp006383075	Flavobacteriaceae	mARW1_16.peg.3744	Ligand-binding SRPBCC domain protein family 2	128	0	1	0	0	0	0	0	1	2	2	1	2	2	1	10	11
mARW1_16	d__Bacteria;p__Bacteroidota;c__Bacteroidia;o__Flavobacteriales;f__Flavobacteriaceae;g__Kordia;s__Kordia sp006383075	Flavobacteriaceae	mARW1_16.peg.383	Outer membrane protein H precursor	313	0	0	0	0	0	0	0	3	1	2	0	1	3	0	10	10
mARW1_16	d__Bacteria;p__Bacteroidota;c__Bacteroidia;o__Flavobacteriales;f__Flavobacteriaceae;g__Kordia;s__Kordia sp006383075	Flavobacteriaceae	mARW1_16.peg.3938	LysM-repeat proteins and domains	645	0	0	0	0	0	0	0	0	0	4	0	2	4	0	10	10
mARW1_16	d__Bacteria;p__Bacteroidota;c__Bacteroidia;o__Flavobacteriales;f__Flavobacteriaceae;g__Kordia;s__Kordia sp006383075	Flavobacteriaceae	mARW1_16.peg.1602	Isoaspartyl aminopeptidase (EC 3.4.19.5) @ Asp-X dipeptidase	345	0	0	0	0	0	0	0	2	0	2	1	2	3	0	10	10
mARW1_16	d__Bacteria;p__Bacteroidota;c__Bacteroidia;o__Flavobacteriales;f__Flavobacteriaceae;g__Kordia;s__Kordia sp006383075	Flavobacteriaceae	mARW1_16.peg.1677	4-hydroxythreonine-4-phosphate dehydrogenase (EC 1.1.1.262)	348	0	0	0	0	0	0	0	1	1	3	0	0	5	0	10	10
mARW1_16	d__Bacteria;p__Bacteroidota;c__Bacteroidia;o__Flavobacteriales;f__Flavobacteriaceae;g__Kordia;s__Kordia sp006383075	Flavobacteriaceae	mARW1_16.peg.1742	TonB-dependent receptor	792	0	0	0	0	0	0	0	0	3	1	0	2	4	0	10	10
mARW1_16	d__Bacteria;p__Bacteroidota;c__Bacteroidia;o__Flavobacteriales;f__Flavobacteriaceae;g__Kordia;s__Kordia sp006383075	Flavobacteriaceae	mARW1_16.peg.1768	hypothetical protein	187	0	0	0	0	0	0	0	0	1	3	0	1	5	0	10	10
mARW1_16	d__Bacteria;p__Bacteroidota;c__Bacteroidia;o__Flavobacteriales;f__Flavobacteriaceae;g__Kordia;s__Kordia sp006383075	Flavobacteriaceae	mARW1_16.peg.1786	hypothetical protein	1822	0	0	0	0	0	0	0	0	0	0	0	5	5	0	10	10
mARW1_16	d__Bacteria;p__Bacteroidota;c__Bacteroidia;o__Flavobacteriales;f__Flavobacteriaceae;g__Kordia;s__Kordia sp006383075	Flavobacteriaceae	mARW1_16.peg.193	hypothetical protein	250	0	0	0	0	0	0	0	0	1	2	0	2	5	0	10	10
mARW1_16	d__Bacteria;p__Bacteroidota;c__Bacteroidia;o__Flavobacteriales;f__Flavobacteriaceae;g__Kordia;s__Kordia sp006383075	Flavobacteriaceae	mARW1_16.peg.197	Two-component transcriptional response regulator, LuxR family	209	0	0	0	0	0	0	0	2	2	1	0	2	3	0	10	10
mARW1_16	d__Bacteria;p__Bacteroidota;c__Bacteroidia;o__Flavobacteriales;f__Flavobacteriaceae;g__Kordia;s__Kordia sp006383075	Flavobacteriaceae	mARW1_16.peg.1982	hypothetical protein	418	0	0	0	0	0	0	0	1	0	1	0	2	6	0	10	10
mARW1_16	d__Bacteria;p__Bacteroidota;c__Bacteroidia;o__Flavobacteriales;f__Flavobacteriaceae;g__Kordia;s__Kordia sp006383075	Flavobacteriaceae	mARW1_16.peg.2040	RNA polymerase sigma-54 factor RpoN	485	0	0	0	0	0	0	0	1	2	2	0	0	5	0	10	10
mARW1_16	d__Bacteria;p__Bacteroidota;c__Bacteroidia;o__Flavobacteriales;f__Flavobacteriaceae;g__Kordia;s__Kordia sp006383075	Flavobacteriaceae	mARW1_16.peg.2065	LSU rRNA pseudouridine(2605) synthase (EC 5.4.99.22)	286	0	0	0	0	0	0	0	1	3	1	0	1	4	0	10	10
mARW1_16	d__Bacteria;p__Bacteroidota;c__Bacteroidia;o__Flavobacteriales;f__Flavobacteriaceae;g__Kordia;s__Kordia sp006383075	Flavobacteriaceae	mARW1_16.peg.2089	hypothetical protein	500	0	0	0	0	0	0	0	0	2	2	0	2	4	0	10	10
mARW1_16	d__Bacteria;p__Bacteroidota;c__Bacteroidia;o__Flavobacteriales;f__Flavobacteriaceae;g__Kordia;s__Kordia sp006383075	Flavobacteriaceae	mARW1_16.peg.2125	probable Mip	185	0	0	0	0	0	0	0	0	0	0	0	4	6	0	10	10
mARW1_16	d__Bacteria;p__Bacteroidota;c__Bacteroidia;o__Flavobacteriales;f__Flavobacteriaceae;g__Kordia;s__Kordia sp006383075	Flavobacteriaceae	mARW1_16.peg.2215	Phosphoenolpyruvate carboxylase (EC 4.1.1.31)	302	0	0	0	0	0	0	0	2	3	1	0	1	3	0	10	10
mARW1_16	d__Bacteria;p__Bacteroidota;c__Bacteroidia;o__Flavobacteriales;f__Flavobacteriaceae;g__Kordia;s__Kordia sp006383075	Flavobacteriaceae	mARW1_16.peg.2368	Polyphosphate kinase (EC 2.7.4.1)	700	0	0	0	0	0	0	0	0	1	3	0	2	4	0	10	10
mARW1_16	d__Bacteria;p__Bacteroidota;c__Bacteroidia;o__Flavobacteriales;f__Flavobacteriaceae;g__Kordia;s__Kordia sp006383075	Flavobacteriaceae	mARW1_16.peg.2725	Transcriptional regulator	344	0	0	0	0	0	0	0	0	2	2	0	2	4	0	10	10
mARW1_16	d__Bacteria;p__Bacteroidota;c__Bacteroidia;o__Flavobacteriales;f__Flavobacteriaceae;g__Kordia;s__Kordia sp006383075	Flavobacteriaceae	mARW1_16.peg.2764	GTP-binding protein EngA	434	0	0	0	0	0	0	0	2	2	2	1	0	3	0	10	10
mARW1_16	d__Bacteria;p__Bacteroidota;c__Bacteroidia;o__Flavobacteriales;f__Flavobacteriaceae;g__Kordia;s__Kordia sp006383075	Flavobacteriaceae	mARW1_16.peg.2799	Methylglutaconyl-CoA hydratase (EC 4.2.1.18)	250	0	1	1	0	0	0	0	2	1	1	2	2	2	2	10	12
mARW1_16	d__Bacteria;p__Bacteroidota;c__Bacteroidia;o__Flavobacteriales;f__Flavobacteriaceae;g__Kordia;s__Kordia sp006383075	Flavobacteriaceae	mARW1_16.peg.2874	hypothetical protein	139	0	0	0	0	0	0	0	1	2	1	0	0	6	0	10	10
mARW1_16	d__Bacteria;p__Bacteroidota;c__Bacteroidia;o__Flavobacteriales;f__Flavobacteriaceae;g__Kordia;s__Kordia sp006383075	Flavobacteriaceae	mARW1_16.peg.2888	Chromosome (plasmid) partitioning protein ParA	256	0	0	0	0	0	0	0	2	1	2	2	0	3	0	10	10
mARW1_16	d__Bacteria;p__Bacteroidota;c__Bacteroidia;o__Flavobacteriales;f__Flavobacteriaceae;g__Kordia;s__Kordia sp006383075	Flavobacteriaceae	mARW1_16.peg.4019	UPF0246 protein YaaA	252	0	0	0	0	0	0	0	2	1	1	1	2	3	0	10	10
mARW1_16	d__Bacteria;p__Bacteroidota;c__Bacteroidia;o__Flavobacteriales;f__Flavobacteriaceae;g__Kordia;s__Kordia sp006383075	Flavobacteriaceae	mARW1_16.peg.4114	Isoleucyl-tRNA synthetase (EC 6.1.1.5)	1135	0	0	0	0	0	0	0	0	2	2	0	2	4	0	10	10
mARW1_16	d__Bacteria;p__Bacteroidota;c__Bacteroidia;o__Flavobacteriales;f__Flavobacteriaceae;g__Kordia;s__Kordia sp006383075	Flavobacteriaceae	mARW1_16.peg.4151	Transketolase, N-terminal section (EC 2.2.1.1)	281	0	0	0	0	0	0	0	1	2	3	1	1	2	0	10	10
mARW1_16	d__Bacteria;p__Bacteroidota;c__Bacteroidia;o__Flavobacteriales;f__Flavobacteriaceae;g__Kordia;s__Kordia sp006383075	Flavobacteriaceae	mARW1_16.peg.4173	Phytoene dehydrogenase (EC 1.14.99.-)	494	0	0	0	0	0	0	0	2	2	2	1	0	3	0	10	10
mARW1_16	d__Bacteria;p__Bacteroidota;c__Bacteroidia;o__Flavobacteriales;f__Flavobacteriaceae;g__Kordia;s__Kordia sp006383075	Flavobacteriaceae	mARW1_16.peg.627	Beta-lactamase class C-like and penicillin binding proteins (PBPs) superfamily	447	0	0	0	0	0	0	0	0	5	2	0	1	2	0	10	10
mARW1_16	d__Bacteria;p__Bacteroidota;c__Bacteroidia;o__Flavobacteriales;f__Flavobacteriaceae;g__Kordia;s__Kordia sp006383075	Flavobacteriaceae	mARW1_16.peg.660	VgrG protein	599	0	0	0	0	0	0	0	0	0	2	1	2	5	0	10	10
mARW1_16	d__Bacteria;p__Bacteroidota;c__Bacteroidia;o__Flavobacteriales;f__Flavobacteriaceae;g__Kordia;s__Kordia sp006383075	Flavobacteriaceae	mARW1_16.peg.675	hypothetical protein	186	0	0	0	0	0	0	0	2	1	1	0	4	2	0	10	10
mARW1_16	d__Bacteria;p__Bacteroidota;c__Bacteroidia;o__Flavobacteriales;f__Flavobacteriaceae;g__Kordia;s__Kordia sp006383075	Flavobacteriaceae	mARW1_16.peg.729	hypothetical protein	294	0	0	0	0	0	0	0	1	2	2	0	1	4	0	10	10
mARW1_16	d__Bacteria;p__Bacteroidota;c__Bacteroidia;o__Flavobacteriales;f__Flavobacteriaceae;g__Kordia;s__Kordia sp006383075	Flavobacteriaceae	mARW1_16.peg.832	Branched-chain amino acid dehydrogenase [deaminating] (EC 1.4.1.9)(EC 1.4.1.23)	367	0	0	0	0	0	0	0	1	3	3	1	0	2	0	10	10
mARW1_16	d__Bacteria;p__Bacteroidota;c__Bacteroidia;o__Flavobacteriales;f__Flavobacteriaceae;g__Kordia;s__Kordia sp006383075	Flavobacteriaceae	mARW1_16.peg.833	Transcription termination protein NusB	313	0	0	0	0	0	0	0	1	2	1	0	2	4	0	10	10
mARW1_16	d__Bacteria;p__Bacteroidota;c__Bacteroidia;o__Flavobacteriales;f__Flavobacteriaceae;g__Kordia;s__Kordia sp006383075	Flavobacteriaceae	mARW1_16.peg.864	DNA polymerase III beta subunit (EC 2.7.7.7)	372	0	0	0	0	0	0	0	1	1	1	2	1	4	0	10	10
mARW1_16	d__Bacteria;p__Bacteroidota;c__Bacteroidia;o__Flavobacteriales;f__Flavobacteriaceae;g__Kordia;s__Kordia sp006383075	Flavobacteriaceae	mARW1_16.peg.3983	LSU ribosomal protein L1p (L10Ae)	229	1	0	0	0	0	0	0	0	1	3	1	0	5	1	10	11
mARW1_16	d__Bacteria;p__Bacteroidota;c__Bacteroidia;o__Flavobacteriales;f__Flavobacteriaceae;g__Kordia;s__Kordia sp006383075	Flavobacteriaceae	mARW1_16.peg.95	PorT protein	239	0	1	0	0	0	0	0	1	1	4	0	1	3	1	10	11
mARW1_16	d__Bacteria;p__Bacteroidota;c__Bacteroidia;o__Flavobacteriales;f__Flavobacteriaceae;g__Kordia;s__Kordia sp006383075	Flavobacteriaceae	mARW1_16.peg.950	hypothetical protein	143	0	0	0	0	0	0	0	1	2	2	0	2	3	0	10	10
mARW1_16	d__Bacteria;p__Bacteroidota;c__Bacteroidia;o__Flavobacteriales;f__Flavobacteriaceae;g__Kordia;s__Kordia sp006383075	Flavobacteriaceae	mARW1_16.peg.963	LPS-assembly protein LptD @ Organic solvent tolerance protein precursor	917	0	0	0	0	0	0	0	0	2	2	0	2	4	0	10	10
mARW1_16	d__Bacteria;p__Bacteroidota;c__Bacteroidia;o__Flavobacteriales;f__Flavobacteriaceae;g__Kordia;s__Kordia sp006383075	Flavobacteriaceae	mARW1_16.peg.871	Phosphoribosylaminoimidazole-succinocarboxamide synthase (EC 6.3.2.6)	317	0	0	0	0	0	0	0	0	3	2	1	2	2	0	10	10
mARW1_2	d__Bacteria;p__Proteobacteria;c__Alphaproteobacteria;o__Rhizobiales;f__Rhizobiaceae;g__JAALLB01;s__	Rhizobiaceae	mARW1_2.peg.3542	Taurine ABC transporter, substrate-binding protein TauA; Duplicate proteins: mARW9_25.peg.3220	334	0	0	0	0	0	0	0	2	1	0	3	3	1	0	10	10
mARW1_2	d__Bacteria;p__Proteobacteria;c__Alphaproteobacteria;o__Rhizobiales;f__Rhizobiaceae;g__JAALLB01;s__	Rhizobiaceae	mARW1_2.peg.1147	Tripartite tricarboxylate transporter TctC family; Duplicate proteins: mARW9_25.peg.3340	317	0	1	0	0	0	0	0	2	0	2	3	1	2	1	10	11
mARW1_20	d__Bacteria;p__Proteobacteria;c__Alphaproteobacteria;o__Rhodobacterales;f__Rhodobacteraceae;g__Nioella;s__Nioella sediminis	Rhodobacteraceae	mARW1_20.peg.1361	(2R)-sulfolactate sulfo-lyase subunit beta (EC 4.4.1.24)	393	1	2	1	1	0	0	0	0	1	0	1	4	4	5	10	15
mARW1_20	d__Bacteria;p__Proteobacteria;c__Alphaproteobacteria;o__Rhodobacterales;f__Rhodobacteraceae;g__Nioella;s__Nioella sediminis	Rhodobacteraceae	mARW1_20.peg.1529	NAD-dependent dihydropyrimidine dehydrogenase subunit PreT (EC 1.3.1.1)	445	1	1	1	1	0	0	0	0	0	0	1	3	6	4	10	14
mARW1_20	d__Bacteria;p__Proteobacteria;c__Alphaproteobacteria;o__Rhodobacterales;f__Rhodobacteraceae;g__Nioella;s__Nioella sediminis	Rhodobacteraceae	mARW1_20.peg.2134	Glutamate/glutamine/aspartate/asparagine ABC transporter, substrate-binding protein BztA	338	0	0	0	1	1	0	0	0	0	0	1	2	7	2	10	12
mARW1_23	d__Bacteria;p__Proteobacteria;c__Alphaproteobacteria;o__Rhodobacterales;f__Rhodobacteraceae;g__Epibacterium;s__Epibacterium sp000014065	Rhodobacteraceae	mARW1_23.peg.1273	ABC transporter, substrate-binding protein (cluster 5, nickel/peptides/opines); Duplicate proteins: mPt_6.peg.803	565	0	0	0	0	0	0	0	2	2	2	4	0	0	0	10	10
mARW1_23	d__Bacteria;p__Proteobacteria;c__Alphaproteobacteria;o__Rhodobacterales;f__Rhodobacteraceae;g__Epibacterium;s__Epibacterium sp000014065	Rhodobacteraceae	mARW1_23.peg.282	ATP synthase alpha chain (EC 3.6.3.14)	513	1	1	2	1	2	2	1	3	1	0	3	3	0	10	10	20
mARW1_25	d__Bacteria;p__Proteobacteria;c__Alphaproteobacteria;o__Rhodobacterales;f__Rhodobacteraceae;g__Rhodophyticola;s__Rhodophyticola sp007827395	Rhodobacteraceae	mARW1_25.peg.2556	ATP synthase beta chain (EC 3.6.3.14)	474	9	9	7	7	5	5	3	2	0	2	6	0	0	45	10	55
mARW1_25	d__Bacteria;p__Proteobacteria;c__Alphaproteobacteria;o__Rhodobacterales;f__Rhodobacteraceae;g__Rhodophyticola;s__Rhodophyticola sp007827395	Rhodobacteraceae	mARW1_25.peg.275	SSU ribosomal protein S1p	561	7	6	7	6	2	0	2	4	3	2	0	1	0	30	10	40
mARW1_34	d__Bacteria;p__Proteobacteria;c__Alphaproteobacteria;o__Caulobacterales;f__Hyphomonadaceae;g__Henriciella;s__	Hyphomonadaceae	mARW1_34.peg.698	Tol-Pal system peptidoglycan-associated lipoprotein PAL	182	1	2	1	2	2	1	1	2	2	1	2	2	1	10	10	20
mARW1_45	d__Bacteria;p__Proteobacteria;c__Alphaproteobacteria;o__Caulobacterales;f__Hyphomonadaceae;g__Henriciella;s__	Hyphomonadaceae	mARW1_45.peg.1410	TonB-dependent receptor	931	6	6	5	4	2	0	0	0	3	2	0	1	4	23	10	33
mARW1_47	d__Bacteria;p__Bacteroidota;c__Bacteroidia;o__Flavobacteriales;f__Flavobacteriaceae;g__Muricauda;s__	Flavobacteriaceae	mARW1_47.peg.2735	Cell surface glycan-binding lipoprotein, utilization system for glycans and polysaccharides (PUL), SusD family	506	1	1	1	0	0	0	0	1	1	1	2	2	3	3	10	13
mARW1_5	d__Bacteria;p__Bacteroidota;c__Bacteroidia;o__Flavobacteriales;f__Schleiferiaceae;g__Owenweeksia;s__	Schleiferiaceae	mARW1_5.peg.550	SSU ribosomal protein S1p	697	0	0	0	1	0	0	0	1	1	2	1	3	2	1	10	11
mARW1_77	d__Bacteria;p__Planctomycetota;c__Planctomycetes;o__Pirellulales;f__Pirellulaceae;g__Rhodopirellula;s__Rhodopirellula europaea	Pirellulaceae	mARW1_77.peg.1777	LSU ribosomal protein L4p (L1e)	222	0	0	0	0	0	0	0	2	2	0	1	2	3	0	10	10
mARW1_77	d__Bacteria;p__Planctomycetota;c__Planctomycetes;o__Pirellulales;f__Pirellulaceae;g__Rhodopirellula;s__Rhodopirellula europaea	Pirellulaceae	mARW1_77.peg.2004	hypothetical protein	413	0	0	0	0	0	0	0	0	0	0	0	5	5	0	10	10
mARW1_77	d__Bacteria;p__Planctomycetota;c__Planctomycetes;o__Pirellulales;f__Pirellulaceae;g__Rhodopirellula;s__Rhodopirellula europaea	Pirellulaceae	mARW1_77.peg.2601	Heat shock protein 60 kDa family chaperone GroEL	540	0	0	0	0	0	0	0	0	0	0	0	2	8	0	10	10
mARW1_77	d__Bacteria;p__Planctomycetota;c__Planctomycetes;o__Pirellulales;f__Pirellulaceae;g__Rhodopirellula;s__Rhodopirellula europaea	Pirellulaceae	mARW1_77.peg.2783	hypothetical protein	7538	0	0	0	0	0	0	0	0	0	0	0	3	7	0	10	10
mARW1_77	d__Bacteria;p__Planctomycetota;c__Planctomycetes;o__Pirellulales;f__Pirellulaceae;g__Rhodopirellula;s__Rhodopirellula europaea	Pirellulaceae	mARW1_77.peg.3513	DNA-directed RNA polymerase alpha subunit (EC 2.7.7.6)	331	0	0	0	0	0	0	0	0	0	0	0	4	6	0	10	10
mARW1_77	d__Bacteria;p__Planctomycetota;c__Planctomycetes;o__Pirellulales;f__Pirellulaceae;g__Rhodopirellula;s__Rhodopirellula europaea	Pirellulaceae	mARW1_77.peg.747	hypothetical protein	133	0	0	0	0	0	0	0	2	1	2	2	1	2	0	10	10
mARW1_77	d__Bacteria;p__Planctomycetota;c__Planctomycetes;o__Pirellulales;f__Pirellulaceae;g__Rhodopirellula;s__Rhodopirellula europaea	Pirellulaceae	mARW1_77.peg.991	hypothetical protein	393	0	0	0	0	0	0	0	0	1	0	0	4	5	0	10	10
mARW1_77	d__Bacteria;p__Planctomycetota;c__Planctomycetes;o__Pirellulales;f__Pirellulaceae;g__Rhodopirellula;s__Rhodopirellula europaea	Pirellulaceae	mARW1_77.peg.3071	Thioredoxin; Duplicate proteins: mARW9_26.peg.3476	108	0	0	0	0	0	0	0	0	1	0	0	4	5	0	10	10
mARW1_80	d__Bacteria;p__Proteobacteria;c__Alphaproteobacteria;o__Paracaedibacterales;f__;g__;s__		mARW1_80.peg.22	hypothetical protein	464	0	0	0	0	0	0	0	2	6	2	0	0	0	0	10	10
mARW1_98	d__Bacteria;p__Proteobacteria;c__Alphaproteobacteria;o__Rhizobiales;f__Stappiaceae;g__Stappia;s__	Stappiaceae	mARW1_98.peg.2239	putative Omp2b porin	437	2	1	2	3	2	0	1	2	2	1	2	1	2	11	10	21
mARW7_36	d__Bacteria;p__Proteobacteria;c__Alphaproteobacteria;o__Caulobacterales;f__Hyphomonadaceae;g__Henriciella;s__	Hyphomonadaceae	mARW7_36.peg.3156	hypothetical protein	193	0	0	0	0	0	0	0	2	0	1	2	2	3	0	10	10
NSK_all_genomes	NA	NA	NSK_all_genomes00007743-RA	protein Name:"Similar to Histone H2B (Olisthodiscus luteus)" AED:1.00 eAED:1.00 QI:0|-1|0|0|-1|1|1|0|117; Duplicate proteins: NSK_all_genomes00004687-RA	117	2	5	2	1	2	1	1	1	1	2	2	2	2	14	10	24
NSK_all_genomes	NA	NA	NSK_all_genomes00008182-RA	protein Name:"Similar to GAPC1 Glyceraldehyde-3-phosphate dehydrogenase, chloroplastic (Guillardia theta)" AED:1.00 eAED:1.00 QI:0|-1|0|0|-1|1|1|0|377	377	0	2	0	0	2	0	1	2	1	2	1	2	2	5	10	15
NSK_all_genomes	NA	NA	NSK_all_genomes00008763-RA	protein Name:"Similar to MOD1 Enoyl-[acyl-carrier-protein] reductase [NADH], chloroplastic (Arabidopsis thaliana)" AED:0.29 eAED:0.29 QI:38|1|1|1|1|1|5|21|353	353	1	1	1	1	2	2	0	4	0	2	3	0	1	8	10	18
NSK_all_genomes	NA	NA	NSK_all_genomes00006602-RA	protein Name:"Similar to VHA55 V-type proton ATPase subunit B (Manduca sexta)" AED:0.08 eAED:0.08 QI:30|1|1|1|1|1|2|370|496	496	3	2	2	0	7	5	4	4	0	2	3	0	1	23	10	33
XP_Pt_Genome	NA	NA	XP_002176151.1	3R-hydroxyacyl-[acyl carrier protein] dehydrase [Phaeodactylum tricornutum CCAP 1055/1]	197	1	1	1	2	2	5	3	3	2	1	3	1	0	15	10	25
XP_Pt_Genome	NA	NA	XP_002176164.1	predicted protein [Phaeodactylum tricornutum CCAP 1055/1]; Duplicate proteins: XP_002180157.1	171	3	3	3	3	4	3	3	3	0	3	4	0	0	22	10	32
XP_Pt_Genome	NA	NA	XP_002182219.1	protein fucoxanthin chlorophyll a/c protein [Phaeodactylum tricornutum CCAP 1055/1]	199	5	2	2	1	5	4	9	3	2	1	2	0	2	28	10	38
XP_Pt_Genome	NA	NA	XP_002182273.1	predicted protein [Phaeodactylum tricornutum CCAP 1055/1]	406	3	2	2	3	3	5	6	1	1	2	4	0	2	24	10	34
XP_Pt_Genome	NA	NA	XP_002182518.1	metacaspase [Phaeodactylum tricornutum CCAP 1055/1]	369	0	3	3	2	0	1	0	2	2	2	3	1	0	9	10	19
XP_Pt_Genome	NA	NA	XP_002182625.1	predicted protein [Phaeodactylum tricornutum CCAP 1055/1]	320	5	5	4	4	5	4	4	4	1	3	2	0	0	31	10	41
XP_Pt_Genome	NA	NA	XP_002182681.1	predicted protein [Phaeodactylum tricornutum CCAP 1055/1]	445	1	0	2	1	1	2	1	4	0	2	4	0	0	8	10	18
XP_Pt_Genome	NA	NA	XP_002182929.1	predicted protein [Phaeodactylum tricornutum CCAP 1055/1]	429	2	1	1	1	7	4	4	4	0	3	2	0	1	20	10	30
XP_Pt_Genome	NA	NA	XP_002183115.1	predicted protein [Phaeodactylum tricornutum CCAP 1055/1]	340	2	2	0	1	1	3	1	3	1	1	3	1	1	10	10	20
XP_Pt_Genome	NA	NA	XP_002183535.1	predicted protein [Phaeodactylum tricornutum CCAP 1055/1]	178	4	2	5	4	6	4	9	4	0	2	3	0	1	34	10	44
XP_Pt_Genome	NA	NA	XP_002183646.1	predicted protein [Phaeodactylum tricornutum CCAP 1055/1]	371	2	1	0	2	2	3	3	2	1	3	1	1	2	13	10	23
XP_Pt_Genome	NA	NA	XP_002183768.1	predicted protein, partial [Phaeodactylum tricornutum CCAP 1055/1]	171	1	2	2	3	3	5	4	3	0	2	5	0	0	20	10	30
XP_Pt_Genome	NA	NA	XP_002183915.1	predicted protein [Phaeodactylum tricornutum CCAP 1055/1]	207	5	6	4	6	6	7	3	4	0	2	3	0	1	37	10	47
XP_Pt_Genome	NA	NA	XP_002183928.1	hypothetical protein PHATRDRAFT_30145 [Phaeodactylum tricornutum CCAP 1055/1]	471	5	3	4	6	6	12	6	4	1	2	1	1	1	42	10	52
XP_Pt_Genome	NA	NA	XP_002184276.1	predicted protein [Phaeodactylum tricornutum CCAP 1055/1]	512	3	2	5	4	5	7	6	3	1	2	3	0	1	32	10	42
XP_Pt_Genome	NA	NA	XP_002184461.1	methionine synthase [Phaeodactylum tricornutum CCAP 1055/1]	1245	1	1	3	1	4	2	6	2	0	3	4	0	1	18	10	28
XP_Pt_Genome	NA	NA	XP_002184490.1	predicted protein [Phaeodactylum tricornutum CCAP 1055/1]	352	3	2	5	2	1	5	6	2	2	4	2	0	0	24	10	34
XP_Pt_Genome	NA	NA	XP_002184508.1	dehydrogenase methylmalonate-semialdhyde dehydrogenase [Phaeodactylum tricornutum CCAP 1055/1]	537	2	2	2	3	2	6	4	2	2	2	2	1	1	21	10	31
XP_Pt_Genome	NA	NA	XP_002176290.1	predicted protein [Phaeodactylum tricornutum CCAP 1055/1]	646	7	8	5	2	8	13	6	5	0	1	1	1	2	49	10	59
XP_Pt_Genome	NA	NA	XP_002176534.1	predicted protein [Phaeodactylum tricornutum CCAP 1055/1]	1052	5	4	4	3	4	7	5	3	0	2	4	0	1	32	10	42
XP_Pt_Genome	NA	NA	XP_002176725.1	predicted protein [Phaeodactylum tricornutum CCAP 1055/1]	161	4	3	2	2	3	4	3	3	0	3	2	0	2	21	10	31
XP_Pt_Genome	NA	NA	XP_002176845.1	regulatory proteasome non-atpase subunit 5 [Phaeodactylum tricornutum CCAP 1055/1]	457	4	4	2	4	4	2	4	2	1	3	4	0	0	24	10	34
XP_Pt_Genome	NA	NA	XP_002176892.1	predicted protein [Phaeodactylum tricornutum CCAP 1055/1]	671	4	4	3	4	4	3	3	2	0	4	4	0	0	25	10	35
XP_Pt_Genome	NA	NA	XP_002177031.1	predicted protein [Phaeodactylum tricornutum CCAP 1055/1]	332	4	3	3	3	4	4	4	3	0	3	4	0	0	25	10	35
XP_Pt_Genome	NA	NA	XP_002177160.1	dihydrolipoamide acetyltransferase [Phaeodactylum tricornutum CCAP 1055/1]	492	3	4	3	3	1	8	4	3	0	3	3	0	1	26	10	36
XP_Pt_Genome	NA	NA	XP_002177167.1	predicted protein [Phaeodactylum tricornutum CCAP 1055/1]	1303	4	4	5	5	10	6	4	4	0	4	2	0	0	38	10	48
XP_Pt_Genome	NA	NA	XP_002177209.1	predicted protein [Phaeodactylum tricornutum CCAP 1055/1]	726	5	5	5	6	9	11	8	3	0	5	2	0	0	49	10	59
XP_Pt_Genome	NA	NA	XP_002177220.1	predicted protein [Phaeodactylum tricornutum CCAP 1055/1]	418	4	3	2	3	3	4	4	2	1	3	2	1	1	23	10	33
XP_Pt_Genome	NA	NA	XP_002177442.1	glycosyl transferase, family 48 [Phaeodactylum tricornutum CCAP 1055/1]	2121	4	4	5	2	6	13	5	1	2	3	3	0	1	39	10	49
XP_Pt_Genome	NA	NA	XP_002178109.1	predicted protein [Phaeodactylum tricornutum CCAP 1055/1]	304	1	1	0	1	5	8	5	2	1	3	2	1	1	21	10	31
XP_Pt_Genome	NA	NA	XP_002178215.1	aspartate--ammonia ligase [Phaeodactylum tricornutum CCAP 1055/1]	387	3	2	3	4	5	8	6	4	1	2	2	0	1	31	10	41
XP_Pt_Genome	NA	NA	XP_002178319.1	predicted protein [Phaeodactylum tricornutum CCAP 1055/1]	316	3	3	2	3	3	7	4	5	0	3	2	0	0	25	10	35
XP_Pt_Genome	NA	NA	XP_002178358.1	predicted protein [Phaeodactylum tricornutum CCAP 1055/1]	251	4	4	2	5	6	5	6	4	0	3	3	0	0	32	10	42
XP_Pt_Genome	NA	NA	XP_002178460.1	magnesium-protoporphyrin IX methyltransferase [Phaeodactylum tricornutum CCAP 1055/1]	258	3	5	4	5	6	7	5	3	0	3	2	0	2	35	10	45
XP_Pt_Genome	NA	NA	XP_002178515.1	predicted protein [Phaeodactylum tricornutum CCAP 1055/1]	457	2	1	2	0	1	5	2	2	1	3	2	1	1	13	10	23
XP_Pt_Genome	NA	NA	XP_002178555.1	farnesyltranstransferase [Phaeodactylum tricornutum CCAP 1055/1]	337	5	5	8	3	5	5	5	3	1	3	2	1	0	36	10	46
XP_Pt_Genome	NA	NA	XP_002178557.1	predicted protein [Phaeodactylum tricornutum CCAP 1055/1]	600	3	3	2	2	4	7	3	3	1	3	3	0	0	24	10	34
XP_Pt_Genome	NA	NA	XP_002178624.1	protein fucoxanthin chlorophyll a/c protein [Phaeodactylum tricornutum CCAP 1055/1]	200	1	1	0	0	1	4	1	0	1	1	2	2	4	8	10	18
XP_Pt_Genome	NA	NA	XP_002178631.1	predicted protein [Phaeodactylum tricornutum CCAP 1055/1]	157	4	4	4	3	2	4	4	2	2	2	3	0	1	25	10	35
XP_Pt_Genome	NA	NA	XP_002178783.1	predicted protein [Phaeodactylum tricornutum CCAP 1055/1]	492	6	6	3	1	5	10	6	4	0	4	2	0	0	37	10	47
XP_Pt_Genome	NA	NA	XP_002179032.1	predicted protein [Phaeodactylum tricornutum CCAP 1055/1]	877	5	3	4	3	6	6	5	4	1	3	2	0	0	32	10	42
XP_Pt_Genome	NA	NA	XP_002179171.1	predicted protein [Phaeodactylum tricornutum CCAP 1055/1]	121	2	2	2	2	2	3	3	3	0	3	4	0	0	16	10	26
XP_Pt_Genome	NA	NA	XP_002179421.1	predicted protein, partial [Phaeodactylum tricornutum CCAP 1055/1]	314	4	2	4	2	3	3	4	3	1	2	1	0	3	22	10	32
XP_Pt_Genome	NA	NA	XP_002179548.1	predicted protein [Phaeodactylum tricornutum CCAP 1055/1]	791	1	1	3	2	2	4	2	5	0	1	4	0	0	15	10	25
XP_Pt_Genome	NA	NA	XP_002179654.1	predicted protein [Phaeodactylum tricornutum CCAP 1055/1]	115	1	3	3	2	5	6	4	4	0	1	4	1	0	24	10	34
XP_Pt_Genome	NA	NA	XP_002179885.1	predicted protein [Phaeodactylum tricornutum CCAP 1055/1]	713	5	4	4	3	5	6	4	4	0	3	3	0	0	31	10	41
XP_Pt_Genome	NA	NA	XP_002180120.1	synthase of glutamate synthase [Phaeodactylum tricornutum CCAP 1055/1]	580	3	5	3	3	5	11	3	4	0	3	3	0	0	33	10	43
XP_Pt_Genome	NA	NA	XP_002180142.1	predicted protein [Phaeodactylum tricornutum CCAP 1055/1]	250	0	3	3	2	2	4	3	2	0	3	5	0	0	17	10	27
XP_Pt_Genome	NA	NA	XP_002180227.1	malate synthase [Phaeodactylum tricornutum CCAP 1055/1]	553	2	2	4	2	3	3	1	2	1	3	3	0	1	17	10	27
XP_Pt_Genome	NA	NA	XP_002180482.1	predicted protein [Phaeodactylum tricornutum CCAP 1055/1]	538	3	4	2	4	3	3	3	3	1	4	2	0	0	22	10	32
XP_Pt_Genome	NA	NA	XP_002180645.1	predicted protein [Phaeodactylum tricornutum CCAP 1055/1]	334	3	2	2	2	2	3	2	2	1	3	3	0	1	16	10	26
XP_Pt_Genome	NA	NA	XP_002180904.1	predicted protein, partial [Phaeodactylum tricornutum CCAP 1055/1]	190	4	2	2	1	3	2	2	3	0	3	3	0	1	16	10	26
XP_Pt_Genome	NA	NA	XP_002180938.1	predicted protein [Phaeodactylum tricornutum CCAP 1055/1]	255	1	2	4	2	6	5	9	2	1	3	3	0	1	29	10	39
XP_Pt_Genome	NA	NA	XP_002181180.1	predicted protein, partial [Phaeodactylum tricornutum CCAP 1055/1]	220	2	2	2	1	2	4	2	3	2	1	3	1	0	15	10	25
XP_Pt_Genome	NA	NA	XP_002181602.1	predicted protein [Phaeodactylum tricornutum CCAP 1055/1]	225	2	1	1	1	1	7	2	2	1	3	2	1	1	15	10	25
XP_Pt_Genome	NA	NA	XP_002181742.1	ascorbate peroxidase [Phaeodactylum tricornutum CCAP 1055/1]	261	5	4	3	2	8	7	7	3	0	4	3	0	0	36	10	46
XP_Pt_Genome	NA	NA	XP_002181753.1	predicted protein [Phaeodactylum tricornutum CCAP 1055/1]	1256	5	6	6	4	9	11	6	2	0	4	4	0	0	47	10	57
XP_Pt_Genome	NA	NA	XP_002181978.1	predicted protein [Phaeodactylum tricornutum CCAP 1055/1]	574	5	5	4	4	6	5	5	5	0	3	2	0	0	34	10	44
XP_Pt_Genome	NA	NA	XP_002185034.1	lutein deficient 1-like protein [Phaeodactylum tricornutum CCAP 1055/1]	644	1	2	2	3	4	4	4	3	0	5	1	0	1	20	10	30
XP_Pt_Genome	NA	NA	XP_002185179.1	spermine/spermidine synthase [Phaeodactylum tricornutum CCAP 1055/1]	299	5	4	4	5	4	5	4	4	0	3	3	0	0	31	10	41
XP_Pt_Genome	NA	NA	XP_002185274.1	protoporphyrinogen oxidase [Phaeodactylum tricornutum CCAP 1055/1]	520	5	4	4	3	7	5	5	6	0	1	3	0	0	33	10	43
XP_Pt_Genome	NA	NA	XP_002185403.1	predicted protein [Phaeodactylum tricornutum CCAP 1055/1]	358	2	4	3	2	3	11	5	4	0	3	3	0	0	30	10	40
XP_Pt_Genome	NA	NA	XP_002185426.1	predicted protein, partial [Phaeodactylum tricornutum CCAP 1055/1]	438	5	2	2	3	3	6	4	3	0	4	3	0	0	25	10	35
XP_Pt_Genome	NA	NA	XP_002185434.1	predicted protein [Phaeodactylum tricornutum CCAP 1055/1]	486	4	3	5	5	4	8	4	3	1	3	2	0	1	33	10	43
XP_Pt_Genome	NA	NA	XP_002185483.1	predicted protein [Phaeodactylum tricornutum CCAP 1055/1]	1088	8	5	9	7	6	9	7	4	0	3	3	0	0	51	10	61
XP_Pt_Genome	NA	NA	XP_002185558.1	predicted protein [Phaeodactylum tricornutum CCAP 1055/1]	297	4	5	4	3	3	6	5	2	1	2	4	0	1	30	10	40
XP_Pt_Genome	NA	NA	XP_002185559.1	predicted protein [Phaeodactylum tricornutum CCAP 1055/1]	819	6	4	4	3	3	8	5	3	1	2	3	0	1	33	10	43
XP_Pt_Genome	NA	NA	XP_002185709.1	predicted protein [Phaeodactylum tricornutum CCAP 1055/1]	631	2	3	4	5	4	5	3	4	0	4	1	0	1	26	10	36
XP_Pt_Genome	NA	NA	XP_002185710.1	predicted protein [Phaeodactylum tricornutum CCAP 1055/1]	243	5	5	3	0	7	6	6	4	0	3	3	0	0	32	10	42
XP_Pt_Genome	NA	NA	XP_002185764.1	predicted protein [Phaeodactylum tricornutum CCAP 1055/1]	466	1	4	3	3	5	5	4	3	0	3	4	0	0	25	10	35
XP_Pt_Genome	NA	NA	XP_002185820.1	predicted protein [Phaeodactylum tricornutum CCAP 1055/1]	104	2	1	1	3	2	3	2	3	0	4	3	0	0	14	10	24
XP_Pt_Genome	NA	NA	XP_002185829.1	predicted protein [Phaeodactylum tricornutum CCAP 1055/1]	476	0	0	3	1	5	6	3	2	0	6	2	0	0	18	10	28
XP_Pt_Genome	NA	NA	XP_002184911.1	predicted protein [Phaeodactylum tricornutum CCAP 1055/1]	207	5	3	3	4	3	3	4	3	1	3	0	1	2	25	10	35
XP_Pt_Genome	NA	NA	XP_002184914.1	predicted protein, partial [Phaeodactylum tricornutum CCAP 1055/1]	523	2	2	3	3	2	3	3	2	1	2	3	0	2	18	10	28
mARW1_100	d__Bacteria;p__Proteobacteria;c__Alphaproteobacteria;o__Rhodobacterales;f__Rhodobacteraceae;g__Neomegalonema;s__	Rhodobacteraceae	mARW1_100.peg.888	Formate dehydrogenase-O, iron-sulfur subunit (EC 1.2.1.2); Putative formate dehydrogenase iron-sulfur subunit (EC 1.2.1.2)	198	1	1	1	1	0	0	0	2	1	2	2	1	1	4	9	13
mARW1_107	d__Bacteria;p__Proteobacteria;c__Alphaproteobacteria;o__Rhodobacterales;f__Rhodobacteraceae;g__Roseovarius;s__	Rhodobacteraceae	mARW1_107.peg.2574	SSU ribosomal protein S3p (S3e)	235	0	3	2	2	0	0	0	2	1	1	2	2	1	7	9	16
mARW1_107	d__Bacteria;p__Proteobacteria;c__Alphaproteobacteria;o__Rhodobacterales;f__Rhodobacteraceae;g__Roseovarius;s__	Rhodobacteraceae	mARW1_107.peg.3294	TRAP transporter solute receptor, TAXI family precursor	322	3	4	3	3	3	3	4	2	0	1	0	2	4	23	9	32
mARW1_107	d__Bacteria;p__Proteobacteria;c__Alphaproteobacteria;o__Rhodobacterales;f__Rhodobacteraceae;g__Roseovarius;s__	Rhodobacteraceae	mARW1_107.peg.461	Serine hydroxymethyltransferase (EC 2.1.2.1)	435	2	3	2	2	1	0	0	2	1	1	1	2	2	10	9	19
mARW1_111	d__Bacteria;p__Proteobacteria;c__Alphaproteobacteria;o__Rhodobacterales;f__Rhodobacteraceae;g__Roseovarius;s__Roseovarius nubinhibens	Rhodobacteraceae	mARW1_111.peg.3158	Heat shock protein 60 kDa family chaperone GroEL	176	1	1	2	1	1	0	0	1	2	0	3	1	2	6	9	15
mARW1_117	d__Bacteria;p__Proteobacteria;c__Alphaproteobacteria;o__Rhodobacterales;f__Rhodobacteraceae;g__Sulfitobacter;s__	Rhodobacteraceae	mARW1_117.peg.556	ABC transporter, substrate-binding protein RSc1750	415	1	1	1	0	0	0	0	3	3	2	1	0	0	3	9	12
mARW1_117	d__Bacteria;p__Proteobacteria;c__Alphaproteobacteria;o__Rhodobacterales;f__Rhodobacteraceae;g__Sulfitobacter;s__	Rhodobacteraceae	mARW1_117.peg.2939	Succinyl-CoA ligase [ADP-forming] beta chain (EC 6.2.1.5)	397	2	2	1	2	1	0	0	2	0	2	2	2	1	8	9	17
mARW1_119	d__Bacteria;p__Myxococcota;c__UBA796;o__UBA796;f__GCA-2862545;g__;s__	GCA-2862545	mARW1_119.peg.1614	hypothetical protein	422	0	0	0	0	0	0	0	0	0	0	0	4	5	0	9	9
mARW1_12	d__Bacteria;p__Proteobacteria;c__Alphaproteobacteria;o__Rhodobacterales;f__Rhodobacteraceae;g__Phaeobacter;s__Phaeobacter italicus	Rhodobacteraceae	mARW1_12.peg.2486	TRAP-type C4-dicarboxylate transport system, periplasmic component	360	0	0	0	1	0	0	0	2	1	5	0	0	1	1	9	10
mARW1_12	d__Bacteria;p__Proteobacteria;c__Alphaproteobacteria;o__Rhodobacterales;f__Rhodobacteraceae;g__Phaeobacter;s__Phaeobacter italicus	Rhodobacteraceae	mARW1_12.peg.371	ABC transporter, substrate-binding protein (cluster 5, nickel/peptides/opines)	565	0	0	0	1	0	0	0	1	3	2	1	1	1	1	9	10
mARW1_124	d__Bacteria;p__Bacteroidota;c__Bacteroidia;o__Flavobacteriales;f__Flavobacteriaceae;g__Muricauda;s__Muricauda sp003385855	Flavobacteriaceae	mARW1_124.peg.1109	Nucleoside diphosphate kinase (EC 2.7.4.6)	139	0	1	1	1	0	0	0	1	1	2	1	2	2	3	9	12
mARW1_124	d__Bacteria;p__Bacteroidota;c__Bacteroidia;o__Flavobacteriales;f__Flavobacteriaceae;g__Muricauda;s__Muricauda sp003385855	Flavobacteriaceae	mARW1_124.peg.1012	Saccharopine dehydrogenase [NADP, L-glutamate-forming] (EC 1.5.1.10); Duplicate proteins: mARW9_13.peg.2701	457	0	0	0	0	0	0	0	2	1	2	1	1	2	0	9	9
mARW1_124	d__Bacteria;p__Bacteroidota;c__Bacteroidia;o__Flavobacteriales;f__Flavobacteriaceae;g__Muricauda;s__Muricauda sp003385855	Flavobacteriaceae	mARW1_124.peg.2498	DNA-directed RNA polymerase beta' subunit (EC 2.7.7.6)	654	2	1	5	4	0	0	0	2	3	0	0	2	2	12	9	21
mARW1_124	d__Bacteria;p__Bacteroidota;c__Bacteroidia;o__Flavobacteriales;f__Flavobacteriaceae;g__Muricauda;s__Muricauda sp003385855	Flavobacteriaceae	mARW1_124.peg.2915	S-adenosylmethionine synthetase (EC 2.5.1.6)	415	1	1	0	0	0	1	1	1	1	1	0	4	2	4	9	13
mARW1_16	d__Bacteria;p__Bacteroidota;c__Bacteroidia;o__Flavobacteriales;f__Flavobacteriaceae;g__Kordia;s__Kordia sp006383075	Flavobacteriaceae	mARW1_16.peg.1104	Excinuclease ABC subunit A	944	0	0	0	0	0	0	0	0	2	1	0	2	4	0	9	9
mARW1_16	d__Bacteria;p__Bacteroidota;c__Bacteroidia;o__Flavobacteriales;f__Flavobacteriaceae;g__Kordia;s__Kordia sp006383075	Flavobacteriaceae	mARW1_16.peg.1109	hypothetical protein	174	0	0	0	0	0	0	0	2	1	2	1	1	2	0	9	9
mARW1_16	d__Bacteria;p__Bacteroidota;c__Bacteroidia;o__Flavobacteriales;f__Flavobacteriaceae;g__Kordia;s__Kordia sp006383075	Flavobacteriaceae	mARW1_16.peg.1136	FIG00930805: hypothetical protein	284	0	0	0	0	0	0	0	0	2	1	0	3	3	0	9	9
mARW1_16	d__Bacteria;p__Bacteroidota;c__Bacteroidia;o__Flavobacteriales;f__Flavobacteriaceae;g__Kordia;s__Kordia sp006383075	Flavobacteriaceae	mARW1_16.peg.1191	hypothetical protein	542	0	0	1	0	0	0	0	2	1	1	0	2	3	1	9	10
mARW1_16	d__Bacteria;p__Bacteroidota;c__Bacteroidia;o__Flavobacteriales;f__Flavobacteriaceae;g__Kordia;s__Kordia sp006383075	Flavobacteriaceae	mARW1_16.peg.1229	Aminopeptidase	315	0	0	0	0	0	0	0	1	3	1	0	2	2	0	9	9
mARW1_16	d__Bacteria;p__Bacteroidota;c__Bacteroidia;o__Flavobacteriales;f__Flavobacteriaceae;g__Kordia;s__Kordia sp006383075	Flavobacteriaceae	mARW1_16.peg.1342	LSU ribosomal protein L30p (L7e)	59	0	0	0	0	0	0	0	1	2	2	1	1	2	0	9	9
mARW1_16	d__Bacteria;p__Bacteroidota;c__Bacteroidia;o__Flavobacteriales;f__Flavobacteriaceae;g__Kordia;s__Kordia sp006383075	Flavobacteriaceae	mARW1_16.peg.1379	Signal recognition particle protein Ffh	443	0	0	0	0	0	0	0	1	2	2	0	0	4	0	9	9
mARW1_16	d__Bacteria;p__Bacteroidota;c__Bacteroidia;o__Flavobacteriales;f__Flavobacteriaceae;g__Kordia;s__Kordia sp006383075	Flavobacteriaceae	mARW1_16.peg.1381	Methenyltetrahydrofolate cyclohydrolase (EC 3.5.4.9) / Methylenetetrahydrofolate dehydrogenase (NADP+) (EC 1.5.1.5)	295	0	0	0	0	0	0	0	3	1	3	0	1	1	0	9	9
mARW1_16	d__Bacteria;p__Bacteroidota;c__Bacteroidia;o__Flavobacteriales;f__Flavobacteriaceae;g__Kordia;s__Kordia sp006383075	Flavobacteriaceae	mARW1_16.peg.1418	Cystathionine beta-synthase (EC 4.2.1.22)	453	0	0	0	0	0	0	0	1	2	0	0	0	6	0	9	9
mARW1_16	d__Bacteria;p__Bacteroidota;c__Bacteroidia;o__Flavobacteriales;f__Flavobacteriaceae;g__Kordia;s__Kordia sp006383075	Flavobacteriaceae	mARW1_16.peg.3218	hypothetical protein	565	0	0	0	0	0	0	0	1	1	1	3	2	1	0	9	9
mARW1_16	d__Bacteria;p__Bacteroidota;c__Bacteroidia;o__Flavobacteriales;f__Flavobacteriaceae;g__Kordia;s__Kordia sp006383075	Flavobacteriaceae	mARW1_16.peg.3425	Aminopeptidase	519	0	0	0	0	0	0	0	1	1	2	0	1	4	0	9	9
mARW1_16	d__Bacteria;p__Bacteroidota;c__Bacteroidia;o__Flavobacteriales;f__Flavobacteriaceae;g__Kordia;s__Kordia sp006383075	Flavobacteriaceae	mARW1_16.peg.3516	Branched-chain amino acid aminotransferase (EC 2.6.1.42)	354	0	0	0	0	0	0	0	0	2	2	0	2	3	0	9	9
mARW1_16	d__Bacteria;p__Bacteroidota;c__Bacteroidia;o__Flavobacteriales;f__Flavobacteriaceae;g__Kordia;s__Kordia sp006383075	Flavobacteriaceae	mARW1_16.peg.3528	Glutaryl-7-ACA acylase	642	0	0	0	0	0	0	0	0	2	2	0	1	4	0	9	9
mARW1_16	d__Bacteria;p__Bacteroidota;c__Bacteroidia;o__Flavobacteriales;f__Flavobacteriaceae;g__Kordia;s__Kordia sp006383075	Flavobacteriaceae	mARW1_16.peg.3692	ATP phosphoribosyltransferase (EC 2.4.2.17) => HisGl	285	0	0	0	0	0	0	0	3	1	1	0	1	3	0	9	9
mARW1_16	d__Bacteria;p__Bacteroidota;c__Bacteroidia;o__Flavobacteriales;f__Flavobacteriaceae;g__Kordia;s__Kordia sp006383075	Flavobacteriaceae	mARW1_16.peg.3698	3-oxoacyl-[acyl-carrier protein] reductase (EC 1.1.1.100), FadG	248	0	0	1	0	0	0	0	1	2	2	1	0	3	1	9	10
mARW1_16	d__Bacteria;p__Bacteroidota;c__Bacteroidia;o__Flavobacteriales;f__Flavobacteriaceae;g__Kordia;s__Kordia sp006383075	Flavobacteriaceae	mARW1_16.peg.3752	hypothetical protein	212	0	0	0	0	0	0	0	1	2	3	0	1	2	0	9	9
mARW1_16	d__Bacteria;p__Bacteroidota;c__Bacteroidia;o__Flavobacteriales;f__Flavobacteriaceae;g__Kordia;s__Kordia sp006383075	Flavobacteriaceae	mARW1_16.peg.3768	hypothetical protein	217	0	0	0	0	0	0	0	0	3	2	0	1	3	0	9	9
mARW1_16	d__Bacteria;p__Bacteroidota;c__Bacteroidia;o__Flavobacteriales;f__Flavobacteriaceae;g__Kordia;s__Kordia sp006383075	Flavobacteriaceae	mARW1_16.peg.3785	aminopeptidase, peptidase M1 family( EC:3.4.11.2 )	620	0	0	0	0	0	0	0	0	0	2	0	2	5	0	9	9
mARW1_16	d__Bacteria;p__Bacteroidota;c__Bacteroidia;o__Flavobacteriales;f__Flavobacteriaceae;g__Kordia;s__Kordia sp006383075	Flavobacteriaceae	mARW1_16.peg.3929	hypothetical protein	570	0	0	0	0	0	0	0	1	1	1	0	3	3	0	9	9
mARW1_16	d__Bacteria;p__Bacteroidota;c__Bacteroidia;o__Flavobacteriales;f__Flavobacteriaceae;g__Kordia;s__Kordia sp006383075	Flavobacteriaceae	mARW1_16.peg.3943	Cell wall hydrolase/autolysin	198	0	0	0	0	0	0	0	0	3	1	0	1	4	0	9	9
mARW1_16	d__Bacteria;p__Bacteroidota;c__Bacteroidia;o__Flavobacteriales;f__Flavobacteriaceae;g__Kordia;s__Kordia sp006383075	Flavobacteriaceae	mARW1_16.peg.395	Potassium efflux system KefA protein / Small-conductance mechanosensitive channel	286	0	0	0	0	0	0	0	0	1	1	0	2	5	0	9	9
mARW1_16	d__Bacteria;p__Bacteroidota;c__Bacteroidia;o__Flavobacteriales;f__Flavobacteriaceae;g__Kordia;s__Kordia sp006383075	Flavobacteriaceae	mARW1_16.peg.1573	Aerotolerance protein BatD	590	0	0	0	0	0	0	0	0	1	0	0	3	5	0	9	9
mARW1_16	d__Bacteria;p__Bacteroidota;c__Bacteroidia;o__Flavobacteriales;f__Flavobacteriaceae;g__Kordia;s__Kordia sp006383075	Flavobacteriaceae	mARW1_16.peg.1679	RND efflux system, membrane fusion protein	388	0	0	0	0	0	0	0	1	0	1	1	1	5	0	9	9
mARW1_16	d__Bacteria;p__Bacteroidota;c__Bacteroidia;o__Flavobacteriales;f__Flavobacteriaceae;g__Kordia;s__Kordia sp006383075	Flavobacteriaceae	mARW1_16.peg.1725	Protein QmcA (possibly involved in integral membrane quality control)	312	0	0	0	0	0	0	0	0	1	3	0	2	3	0	9	9
mARW1_16	d__Bacteria;p__Bacteroidota;c__Bacteroidia;o__Flavobacteriales;f__Flavobacteriaceae;g__Kordia;s__Kordia sp006383075	Flavobacteriaceae	mARW1_16.peg.1730	hypothetical protein	275	0	0	0	0	0	0	0	1	2	1	1	1	3	0	9	9
mARW1_16	d__Bacteria;p__Bacteroidota;c__Bacteroidia;o__Flavobacteriales;f__Flavobacteriaceae;g__Kordia;s__Kordia sp006383075	Flavobacteriaceae	mARW1_16.peg.1757	hypothetical protein	565	0	0	0	0	0	0	0	2	3	1	0	2	1	0	9	9
mARW1_16	d__Bacteria;p__Bacteroidota;c__Bacteroidia;o__Flavobacteriales;f__Flavobacteriaceae;g__Kordia;s__Kordia sp006383075	Flavobacteriaceae	mARW1_16.peg.1810	ATP synthase gamma chain (EC 3.6.3.14)	287	0	0	0	0	0	0	0	1	0	1	1	2	4	0	9	9
mARW1_16	d__Bacteria;p__Bacteroidota;c__Bacteroidia;o__Flavobacteriales;f__Flavobacteriaceae;g__Kordia;s__Kordia sp006383075	Flavobacteriaceae	mARW1_16.peg.1857	hypothetical protein	519	0	0	0	0	0	0	0	1	2	2	1	1	2	0	9	9
mARW1_16	d__Bacteria;p__Bacteroidota;c__Bacteroidia;o__Flavobacteriales;f__Flavobacteriaceae;g__Kordia;s__Kordia sp006383075	Flavobacteriaceae	mARW1_16.peg.1874	Porphobilinogen synthase (EC 4.2.1.24)	325	0	0	0	0	0	0	0	1	0	2	1	2	3	0	9	9
mARW1_16	d__Bacteria;p__Bacteroidota;c__Bacteroidia;o__Flavobacteriales;f__Flavobacteriaceae;g__Kordia;s__Kordia sp006383075	Flavobacteriaceae	mARW1_16.peg.2084	hypothetical protein	184	0	0	0	0	0	0	0	1	1	3	0	1	3	0	9	9
mARW1_16	d__Bacteria;p__Bacteroidota;c__Bacteroidia;o__Flavobacteriales;f__Flavobacteriaceae;g__Kordia;s__Kordia sp006383075	Flavobacteriaceae	mARW1_16.peg.2142	Bacterial non-heme ferritin (EC 1.16.3.2)	171	0	0	0	0	0	0	0	1	1	2	1	2	2	0	9	9
mARW1_16	d__Bacteria;p__Bacteroidota;c__Bacteroidia;o__Flavobacteriales;f__Flavobacteriaceae;g__Kordia;s__Kordia sp006383075	Flavobacteriaceae	mARW1_16.peg.2197	CBS domain protein	156	0	0	0	0	0	0	0	1	1	1	1	2	3	0	9	9
mARW1_16	d__Bacteria;p__Bacteroidota;c__Bacteroidia;o__Flavobacteriales;f__Flavobacteriaceae;g__Kordia;s__Kordia sp006383075	Flavobacteriaceae	mARW1_16.peg.2260	Glucose-6-phosphate isomerase (EC 5.3.1.9)	547	0	0	0	0	0	0	0	0	2	2	0	2	3	0	9	9
mARW1_16	d__Bacteria;p__Bacteroidota;c__Bacteroidia;o__Flavobacteriales;f__Flavobacteriaceae;g__Kordia;s__Kordia sp006383075	Flavobacteriaceae	mARW1_16.peg.2331	Beta-lactamase class C-like and penicillin binding proteins (PBPs) superfamily	415	0	0	0	0	0	0	0	0	0	4	1	0	4	0	9	9
mARW1_16	d__Bacteria;p__Bacteroidota;c__Bacteroidia;o__Flavobacteriales;f__Flavobacteriaceae;g__Kordia;s__Kordia sp006383075	Flavobacteriaceae	mARW1_16.peg.2355	low affinity penicillin binding protein	339	0	0	0	0	0	0	0	1	1	2	0	2	3	0	9	9
mARW1_16	d__Bacteria;p__Bacteroidota;c__Bacteroidia;o__Flavobacteriales;f__Flavobacteriaceae;g__Kordia;s__Kordia sp006383075	Flavobacteriaceae	mARW1_16.peg.2512	2,4-dienoyl-CoA reductase [NADPH] (EC 1.3.1.34)	674	0	0	0	0	0	0	0	1	3	3	0	2	0	0	9	9
mARW1_16	d__Bacteria;p__Bacteroidota;c__Bacteroidia;o__Flavobacteriales;f__Flavobacteriaceae;g__Kordia;s__Kordia sp006383075	Flavobacteriaceae	mARW1_16.peg.2598	RidA/YER057c/UK114 superfamily protein	152	0	0	0	0	0	0	0	1	2	3	0	1	2	0	9	9
mARW1_16	d__Bacteria;p__Bacteroidota;c__Bacteroidia;o__Flavobacteriales;f__Flavobacteriaceae;g__Kordia;s__Kordia sp006383075	Flavobacteriaceae	mARW1_16.peg.2667	IMP cyclohydrolase (EC 3.5.4.10) / Phosphoribosylaminoimidazolecarboxamide formyltransferase (EC 2.1.2.3)	510	0	0	0	0	0	0	0	2	1	3	0	0	3	0	9	9
mARW1_16	d__Bacteria;p__Bacteroidota;c__Bacteroidia;o__Flavobacteriales;f__Flavobacteriaceae;g__Kordia;s__Kordia sp006383075	Flavobacteriaceae	mARW1_16.peg.268	hypothetical protein	840	0	0	0	0	0	0	0	0	2	1	0	3	3	0	9	9
mARW1_16	d__Bacteria;p__Bacteroidota;c__Bacteroidia;o__Flavobacteriales;f__Flavobacteriaceae;g__Kordia;s__Kordia sp006383075	Flavobacteriaceae	mARW1_16.peg.269	Pyruvate dehydrogenase E1 component beta subunit (EC 1.2.4.1)	325	0	0	1	1	0	0	0	1	1	2	0	2	3	2	9	11
mARW1_16	d__Bacteria;p__Bacteroidota;c__Bacteroidia;o__Flavobacteriales;f__Flavobacteriaceae;g__Kordia;s__Kordia sp006383075	Flavobacteriaceae	mARW1_16.peg.3053	hypothetical protein	469	0	0	0	0	0	0	0	1	2	2	2	1	1	0	9	9
mARW1_16	d__Bacteria;p__Bacteroidota;c__Bacteroidia;o__Flavobacteriales;f__Flavobacteriaceae;g__Kordia;s__Kordia sp006383075	Flavobacteriaceae	mARW1_16.peg.4029	Phosphatidylserine decarboxylase (EC 4.1.1.65)	216	0	0	0	0	0	0	0	1	3	2	0	1	2	0	9	9
mARW1_16	d__Bacteria;p__Bacteroidota;c__Bacteroidia;o__Flavobacteriales;f__Flavobacteriaceae;g__Kordia;s__Kordia sp006383075	Flavobacteriaceae	mARW1_16.peg.4110	Immunoreactive 84kD antigen PG93	768	0	0	0	0	0	0	0	1	0	5	0	2	1	0	9	9
mARW1_16	d__Bacteria;p__Bacteroidota;c__Bacteroidia;o__Flavobacteriales;f__Flavobacteriaceae;g__Kordia;s__Kordia sp006383075	Flavobacteriaceae	mARW1_16.peg.4184	GTP-binding protein EngA	1147	0	0	0	0	0	0	0	0	1	3	0	2	3	0	9	9
mARW1_16	d__Bacteria;p__Bacteroidota;c__Bacteroidia;o__Flavobacteriales;f__Flavobacteriaceae;g__Kordia;s__Kordia sp006383075	Flavobacteriaceae	mARW1_16.peg.4186	Outer membrane lipoprotein omp16 precursor	648	0	0	0	0	0	0	0	1	0	0	0	4	4	0	9	9
mARW1_16	d__Bacteria;p__Bacteroidota;c__Bacteroidia;o__Flavobacteriales;f__Flavobacteriaceae;g__Kordia;s__Kordia sp006383075	Flavobacteriaceae	mARW1_16.peg.427	hypothetical protein	192	0	0	0	0	0	0	0	1	1	1	1	1	4	0	9	9
mARW1_16	d__Bacteria;p__Bacteroidota;c__Bacteroidia;o__Flavobacteriales;f__Flavobacteriaceae;g__Kordia;s__Kordia sp006383075	Flavobacteriaceae	mARW1_16.peg.561	DNA-binding protein HU	96	0	0	0	0	0	0	0	1	2	2	1	2	1	0	9	9
mARW1_16	d__Bacteria;p__Bacteroidota;c__Bacteroidia;o__Flavobacteriales;f__Flavobacteriaceae;g__Kordia;s__Kordia sp006383075	Flavobacteriaceae	mARW1_16.peg.58	2,3-bisphosphoglycerate-independent phosphoglycerate mutase (EC 5.4.2.12)	505	0	0	0	0	0	0	0	1	0	4	0	2	2	0	9	9
mARW1_16	d__Bacteria;p__Bacteroidota;c__Bacteroidia;o__Flavobacteriales;f__Flavobacteriaceae;g__Kordia;s__Kordia sp006383075	Flavobacteriaceae	mARW1_16.peg.599	hypothetical protein	123	0	0	0	0	0	0	0	0	3	0	0	3	3	0	9	9
mARW1_16	d__Bacteria;p__Bacteroidota;c__Bacteroidia;o__Flavobacteriales;f__Flavobacteriaceae;g__Kordia;s__Kordia sp006383075	Flavobacteriaceae	mARW1_16.peg.749	Periplasmic alpha-amylase (EC 3.2.1.1)	547	0	0	0	0	0	0	0	0	0	0	0	1	8	0	9	9
mARW1_16	d__Bacteria;p__Bacteroidota;c__Bacteroidia;o__Flavobacteriales;f__Flavobacteriaceae;g__Kordia;s__Kordia sp006383075	Flavobacteriaceae	mARW1_16.peg.796	Nicotinamide mononucleotide adenylyltransferase	500	0	0	0	0	0	0	0	1	2	3	0	1	2	0	9	9
mARW1_16	d__Bacteria;p__Bacteroidota;c__Bacteroidia;o__Flavobacteriales;f__Flavobacteriaceae;g__Kordia;s__Kordia sp006383075	Flavobacteriaceae	mARW1_16.peg.3974	hypothetical protein	1610	0	0	0	0	0	0	0	0	4	2	0	1	2	0	9	9
mARW1_16	d__Bacteria;p__Bacteroidota;c__Bacteroidia;o__Flavobacteriales;f__Flavobacteriaceae;g__Kordia;s__Kordia sp006383075	Flavobacteriaceae	mARW1_16.peg.3985	Transcription antitermination protein NusG	183	0	0	0	0	0	0	0	2	1	2	2	1	1	0	9	9
mARW1_16	d__Bacteria;p__Bacteroidota;c__Bacteroidia;o__Flavobacteriales;f__Flavobacteriaceae;g__Kordia;s__Kordia sp006383075	Flavobacteriaceae	mARW1_16.peg.903	hypothetical protein	409	0	0	0	0	0	0	0	0	2	1	0	2	4	0	9	9
mARW1_2	d__Bacteria;p__Proteobacteria;c__Alphaproteobacteria;o__Rhizobiales;f__Rhizobiaceae;g__JAALLB01;s__	Rhizobiaceae	mARW1_2.peg.160	Spermidine/putrescine-binding periplasmic protein; Duplicate proteins: mARW9_25.peg.1715	362	0	0	0	0	0	0	0	1	0	2	3	3	0	0	9	9
mARW1_2	d__Bacteria;p__Proteobacteria;c__Alphaproteobacteria;o__Rhizobiales;f__Rhizobiaceae;g__JAALLB01;s__	Rhizobiaceae	mARW1_2.peg.2972	TRAP-type C4-dicarboxylate transport system, periplasmic component; Duplicate proteins: mARW9_25.peg.1136	367	0	0	0	0	0	0	0	1	1	1	1	1	4	0	9	9
mARW1_20	d__Bacteria;p__Proteobacteria;c__Alphaproteobacteria;o__Rhodobacterales;f__Rhodobacteraceae;g__Nioella;s__Nioella sediminis	Rhodobacteraceae	mARW1_20.peg.128	ABC transporter, substrate-binding protein (cluster 5, nickel/peptides/opines)	523	0	0	0	0	0	0	0	0	0	0	0	3	6	0	9	9
mARW1_20	d__Bacteria;p__Proteobacteria;c__Alphaproteobacteria;o__Rhodobacterales;f__Rhodobacteraceae;g__Nioella;s__Nioella sediminis	Rhodobacteraceae	mARW1_20.peg.1343	HflK protein	376	0	0	0	0	0	0	0	0	0	0	0	3	6	0	9	9
mARW1_20	d__Bacteria;p__Proteobacteria;c__Alphaproteobacteria;o__Rhodobacterales;f__Rhodobacteraceae;g__Nioella;s__Nioella sediminis	Rhodobacteraceae	mARW1_20.peg.1344	HflC protein	301	1	0	0	0	1	0	0	0	0	0	0	1	8	2	9	11
mARW1_20	d__Bacteria;p__Proteobacteria;c__Alphaproteobacteria;o__Rhodobacterales;f__Rhodobacteraceae;g__Nioella;s__Nioella sediminis	Rhodobacteraceae	mARW1_20.peg.1440	TRAP transporter solute receptor, TAXI family precursor	323	2	1	2	2	2	1	1	0	0	1	0	3	5	11	9	20
mARW1_20	d__Bacteria;p__Proteobacteria;c__Alphaproteobacteria;o__Rhodobacterales;f__Rhodobacteraceae;g__Nioella;s__Nioella sediminis	Rhodobacteraceae	mARW1_20.peg.2144	DNA-directed RNA polymerase alpha subunit (EC 2.7.7.6)	338	2	3	2	1	1	0	1	1	1	1	1	1	4	10	9	19
mARW1_20	d__Bacteria;p__Proteobacteria;c__Alphaproteobacteria;o__Rhodobacterales;f__Rhodobacteraceae;g__Nioella;s__Nioella sediminis	Rhodobacteraceae	mARW1_20.peg.2853	Dihydrolipoamide succinyltransferase component (E2) of 2-oxoglutarate dehydrogenase complex (EC 2.3.1.61)	499	0	0	0	0	0	0	0	0	0	0	0	3	6	0	9	9
mARW1_20	d__Bacteria;p__Proteobacteria;c__Alphaproteobacteria;o__Rhodobacterales;f__Rhodobacteraceae;g__Nioella;s__Nioella sediminis	Rhodobacteraceae	mARW1_20.peg.3108	SSU ribosomal protein S2p (SAe)	261	1	4	1	2	1	0	0	1	2	1	0	2	3	9	9	18
mARW1_20	d__Bacteria;p__Proteobacteria;c__Alphaproteobacteria;o__Rhodobacterales;f__Rhodobacteraceae;g__Nioella;s__Nioella sediminis	Rhodobacteraceae	mARW1_20.peg.3769	D-xylose ABC transporter, substrate-binding protein XylF	342	3	2	3	2	1	1	0	1	1	1	1	2	3	12	9	21
mARW1_23	d__Bacteria;p__Proteobacteria;c__Alphaproteobacteria;o__Rhodobacterales;f__Rhodobacteraceae;g__Epibacterium;s__Epibacterium sp000014065	Rhodobacteraceae	mARW1_23.peg.2394	Cell division trigger factor (EC 5.2.1.8); Duplicate proteins: mPt_6.peg.188	443	1	0	2	1	0	0	0	0	2	3	4	0	0	4	9	13
mARW1_25	d__Bacteria;p__Proteobacteria;c__Alphaproteobacteria;o__Rhodobacterales;f__Rhodobacteraceae;g__Rhodophyticola;s__Rhodophyticola sp007827395	Rhodobacteraceae	mARW1_25.peg.2554	ATP synthase alpha chain (EC 3.6.3.14)	512	9	7	6	7	3	0	0	1	5	0	0	2	1	32	9	41
mARW1_25	d__Bacteria;p__Proteobacteria;c__Alphaproteobacteria;o__Rhodobacterales;f__Rhodobacteraceae;g__Rhodophyticola;s__Rhodophyticola sp007827395	Rhodobacteraceae	mARW1_25.peg.1135	ABC transporter, substrate-binding protein (cluster 5, nickel/peptides/opines)	529	10	8	10	10	8	1	3	3	4	2	0	0	0	50	9	59
mARW1_25	d__Bacteria;p__Proteobacteria;c__Alphaproteobacteria;o__Rhodobacterales;f__Rhodobacteraceae;g__Rhodophyticola;s__Rhodophyticola sp007827395	Rhodobacteraceae	mARW1_25.peg.3426	TRAP-type C4-dicarboxylate transport system, periplasmic component	381	1	0	2	1	3	1	1	2	2	3	0	1	1	9	9	18
mARW1_38	d__Bacteria;p__Proteobacteria;c__Alphaproteobacteria;o__Sphingomonadales;f__Sphingomonadaceae;g__Erythrobacter;s__	Sphingomonadaceae	mARW1_38.peg.1331	Translation elongation factor Tu	396	5	4	6	6	2	0	2	1	1	3	0	2	2	25	9	34
mARW1_77	d__Bacteria;p__Planctomycetota;c__Planctomycetes;o__Pirellulales;f__Pirellulaceae;g__Rhodopirellula;s__Rhodopirellula europaea	Pirellulaceae	mARW1_77.peg.2322	hypothetical protein	870	0	0	0	0	0	0	0	0	0	0	0	1	8	0	9	9
mARW1_77	d__Bacteria;p__Planctomycetota;c__Planctomycetes;o__Pirellulales;f__Pirellulaceae;g__Rhodopirellula;s__Rhodopirellula europaea	Pirellulaceae	mARW1_77.peg.3418	Thiol peroxidase, Tpx-type (EC 1.11.1.15)	172	0	0	0	0	0	0	0	2	1	0	1	1	4	0	9	9
mARW1_77	d__Bacteria;p__Planctomycetota;c__Planctomycetes;o__Pirellulales;f__Pirellulaceae;g__Rhodopirellula;s__Rhodopirellula europaea	Pirellulaceae	mARW1_77.peg.4672	hypothetical protein	507	0	0	0	0	0	0	0	1	1	1	1	3	2	0	9	9
mARW1_77	d__Bacteria;p__Planctomycetota;c__Planctomycetes;o__Pirellulales;f__Pirellulaceae;g__Rhodopirellula;s__Rhodopirellula europaea	Pirellulaceae	mARW1_77.peg.4711	Cold shock protein of CSP family; Duplicate proteins: mARW9_26.peg.3761	65	0	0	0	0	0	0	0	2	2	0	0	2	3	0	9	9
mARW1_77	d__Bacteria;p__Planctomycetota;c__Planctomycetes;o__Pirellulales;f__Pirellulaceae;g__Rhodopirellula;s__Rhodopirellula europaea	Pirellulaceae	mARW1_77.peg.5545	DNA-directed RNA polymerase beta' subunit (EC 2.7.7.6)	1429	0	0	0	0	0	0	0	2	0	0	1	1	5	0	9	9
mARW1_77	d__Bacteria;p__Planctomycetota;c__Planctomycetes;o__Pirellulales;f__Pirellulaceae;g__Rhodopirellula;s__Rhodopirellula europaea	Pirellulaceae	mARW1_77.peg.3238	hypothetical protein	305	0	0	0	0	0	0	0	2	1	0	1	3	2	0	9	9
mARW1_80	d__Bacteria;p__Proteobacteria;c__Alphaproteobacteria;o__Paracaedibacterales;f__;g__;s__		mARW1_80.peg.409	LSU ribosomal protein L2p (L8e)	275	0	0	0	0	0	0	0	3	3	1	2	0	0	0	9	9
mARW1_80	d__Bacteria;p__Proteobacteria;c__Alphaproteobacteria;o__Paracaedibacterales;f__;g__;s__		mARW1_80.peg.780	hypothetical protein	425	0	0	0	0	0	0	0	0	9	0	0	0	0	0	9	9
mARW7_79	d__Bacteria;p__Planctomycetota;c__Phycisphaerae;o__Phycisphaerales;f__Phycisphaeraceae;g__;s__	Phycisphaeraceae	mARW7_79.peg.3063	hypothetical protein	644	0	0	0	0	0	0	0	1	0	0	0	4	4	0	9	9
mARW7_91	d__Bacteria;p__Proteobacteria;c__Alphaproteobacteria;o__Rhodobacterales;f__Rhodobacteraceae;g__Pseudophaeobacter_A;s__Pseudophaeobacter_A gallaeciensis_A	Rhodobacteraceae	mARW7_91.peg.892	Porin	327	2	1	1	2	0	1	1	2	1	1	2	1	2	8	9	17
NSK_all_genomes	NA	NA	NSK_all_genomes00000995-RA	protein Name:"Similar to SAR1B GTP-binding protein SAR1B (Brassica campestris)" AED:0.24 eAED:0.24 QI:98|1|1|1|1|1|3|482|192	192	0	2	2	1	1	1	2	2	0	2	2	1	2	9	9	18
NSK_all_genomes	NA	NA	NSK_all_genomes00002958-RA	protein Name:"Similar to Fructose-bisphosphate aldolase, cytoplasmic isozyme (Spinacia oleracea)" AED:0.40 eAED:0.40 QI:26|1|1|1|1|1|3|51|382	382	0	2	0	0	1	0	0	1	0	3	0	2	3	3	9	12
NSK_all_genomes	NA	NA	NSK_all_genomes00003630-RA	protein Name:"Similar to Light-harvesting complex I LH38 proteins (Fragment) (Euglena gracilis)" AED:0.47 eAED:0.47 QI:45|1|1|1|1|1|3|245|209	209	0	2	0	0	0	0	0	1	2	2	1	2	1	2	9	11
NSK_all_genomes	NA	NA	NSK_all_genomes00005609-RA	protein Name:"Similar to atp5b ATP synthase subunit beta, mitochondrial (Cyprinus carpio)" AED:0.03 eAED:0.03 QI:26|1|1|1|0|0|2|620|698	698	0	2	0	0	0	0	0	3	3	2	1	0	0	2	9	11
XP_Pt_Genome	NA	NA	XP_002182251.1	predicted protein [Phaeodactylum tricornutum CCAP 1055/1]	423	4	2	3	2	3	2	1	3	1	2	3	0	0	17	9	26
XP_Pt_Genome	NA	NA	XP_002182268.1	predicted protein [Phaeodactylum tricornutum CCAP 1055/1]	260	1	1	1	1	6	7	4	1	0	5	3	0	0	21	9	30
XP_Pt_Genome	NA	NA	XP_002182719.1	predicted protein [Phaeodactylum tricornutum CCAP 1055/1]	270	4	0	4	4	2	4	1	1	1	3	2	0	2	19	9	28
XP_Pt_Genome	NA	NA	XP_002182829.1	predicted protein [Phaeodactylum tricornutum CCAP 1055/1]	877	1	1	1	1	4	2	2	2	0	5	2	0	0	12	9	21
XP_Pt_Genome	NA	NA	XP_002182851.1	predicted protein [Phaeodactylum tricornutum CCAP 1055/1]	253	5	4	5	4	7	7	6	3	1	2	2	1	0	38	9	47
XP_Pt_Genome	NA	NA	XP_002182913.1	glutamine-fructose-6-phosphate transaminase, partial [Phaeodactylum tricornutum CCAP 1055/1]	606	4	2	6	3	3	12	4	3	0	3	1	0	2	34	9	43
XP_Pt_Genome	NA	NA	XP_002182954.1	catalase [Phaeodactylum tricornutum CCAP 1055/1]	566	1	3	2	1	3	6	5	2	0	2	3	1	1	21	9	30
XP_Pt_Genome	NA	NA	XP_002183027.1	predicted protein [Phaeodactylum tricornutum CCAP 1055/1]	959	4	4	4	2	5	8	5	3	0	4	1	0	1	32	9	41
XP_Pt_Genome	NA	NA	XP_002183300.1	predicted protein [Phaeodactylum tricornutum CCAP 1055/1]	1177	5	6	8	2	5	9	4	3	0	3	2	0	1	39	9	48
XP_Pt_Genome	NA	NA	XP_002183447.1	predicted protein [Phaeodactylum tricornutum CCAP 1055/1]	197	1	2	3	0	5	2	3	4	0	2	2	0	1	16	9	25
XP_Pt_Genome	NA	NA	XP_002183723.1	predicted protein [Phaeodactylum tricornutum CCAP 1055/1]	408	0	3	1	2	4	3	2	3	0	3	3	0	0	15	9	24
XP_Pt_Genome	NA	NA	XP_002183734.1	predicted protein [Phaeodactylum tricornutum CCAP 1055/1]	249	4	3	4	5	5	5	6	1	0	2	3	0	3	32	9	41
XP_Pt_Genome	NA	NA	XP_002183736.1	predicted protein [Phaeodactylum tricornutum CCAP 1055/1]	205	0	1	2	2	2	2	1	2	2	3	2	0	0	10	9	19
XP_Pt_Genome	NA	NA	XP_002183906.1	precursor of carboxylase pyruvate carboxylase [Phaeodactylum tricornutum CCAP 1055/1]	1264	3	3	4	2	5	6	4	3	0	3	3	0	0	27	9	36
XP_Pt_Genome	NA	NA	XP_002183969.1	predicted protein [Phaeodactylum tricornutum CCAP 1055/1]	240	0	3	1	2	3	1	1	3	2	1	2	1	0	11	9	20
XP_Pt_Genome	NA	NA	XP_002184511.1	predicted protein [Phaeodactylum tricornutum CCAP 1055/1]	418	4	3	4	2	4	5	6	3	0	2	3	0	1	28	9	37
XP_Pt_Genome	NA	NA	XP_002176306.1	predicted protein [Phaeodactylum tricornutum CCAP 1055/1]	605	0	1	2	2	1	0	1	2	1	4	2	0	0	7	9	16
XP_Pt_Genome	NA	NA	XP_002176420.1	GrpE protein, HSP90 cofactor, chloroplast targeted [Phaeodactylum tricornutum CCAP 1055/1]	325	4	4	4	2	3	4	3	4	0	2	2	1	0	24	9	33
XP_Pt_Genome	NA	NA	XP_002176520.1	cytosolic aldolase [Phaeodactylum tricornutum CCAP 1055/1]	299	3	4	3	1	7	7	5	3	0	1	3	1	1	30	9	39
XP_Pt_Genome	NA	NA	XP_002176546.1	predicted protein [Phaeodactylum tricornutum CCAP 1055/1]	813	9	11	12	2	27	30	23	5	0	3	1	0	0	114	9	123
XP_Pt_Genome	NA	NA	XP_002176574.1	regulatory proteasome non-atpase subunit 8 [Phaeodactylum tricornutum CCAP 1055/1]	334	3	2	1	1	2	5	0	2	0	3	4	0	0	14	9	23
XP_Pt_Genome	NA	NA	XP_002176753.1	predicted protein [Phaeodactylum tricornutum CCAP 1055/1]	372	6	7	4	6	6	6	4	4	0	2	3	0	0	39	9	48
XP_Pt_Genome	NA	NA	XP_002177013.1	predicted protein [Phaeodactylum tricornutum CCAP 1055/1]	641	5	3	3	2	2	13	7	3	0	3	3	0	0	35	9	44
XP_Pt_Genome	NA	NA	XP_002177207.1	predicted protein [Phaeodactylum tricornutum CCAP 1055/1]	178	0	3	2	1	1	6	3	2	0	2	1	1	3	16	9	25
XP_Pt_Genome	NA	NA	XP_002177720.1	predicted protein [Phaeodactylum tricornutum CCAP 1055/1]	295	2	1	2	1	3	2	1	4	0	0	3	0	2	12	9	21
XP_Pt_Genome	NA	NA	XP_002177968.1	mutase phosphoglucomutase [Phaeodactylum tricornutum CCAP 1055/1]	641	2	2	0	1	0	3	1	4	0	4	1	0	0	9	9	18
XP_Pt_Genome	NA	NA	XP_002178015.1	predicted protein [Phaeodactylum tricornutum CCAP 1055/1]	800	5	6	4	5	3	10	5	1	0	4	3	0	1	38	9	47
XP_Pt_Genome	NA	NA	XP_002178277.1	P2B, P type ATPase [Phaeodactylum tricornutum CCAP 1055/1]	1089	7	5	7	8	7	7	5	3	0	2	4	0	0	46	9	55
XP_Pt_Genome	NA	NA	XP_002178347.1	predicted protein, partial [Phaeodactylum tricornutum CCAP 1055/1]	261	3	2	2	3	4	3	2	3	0	1	4	0	1	19	9	28
XP_Pt_Genome	NA	NA	XP_002178438.1	predicted protein [Phaeodactylum tricornutum CCAP 1055/1]	329	2	2	1	1	5	6	4	2	1	3	2	0	1	21	9	30
XP_Pt_Genome	NA	NA	XP_002178565.1	predicted protein [Phaeodactylum tricornutum CCAP 1055/1]	318	1	1	0	1	1	4	2	2	1	2	3	0	1	10	9	19
XP_Pt_Genome	NA	NA	XP_002178649.1	predicted protein [Phaeodactylum tricornutum CCAP 1055/1]	254	4	3	5	4	4	4	6	1	1	2	3	1	1	30	9	39
XP_Pt_Genome	NA	NA	XP_002178708.1	predicted protein [Phaeodactylum tricornutum CCAP 1055/1]	132	2	2	2	2	2	2	2	2	2	2	1	0	2	14	9	23
XP_Pt_Genome	NA	NA	XP_002178776.1	phytoene synthase [Phaeodactylum tricornutum CCAP 1055/1]	505	2	1	3	4	4	8	4	4	0	2	3	0	0	26	9	35
XP_Pt_Genome	NA	NA	XP_002178806.1	predicted protein [Phaeodactylum tricornutum CCAP 1055/1]	1032	2	3	3	2	3	4	3	4	0	3	2	0	0	20	9	29
XP_Pt_Genome	NA	NA	XP_002178916.1	predicted protein, partial [Phaeodactylum tricornutum CCAP 1055/1]	1053	1	3	3	4	4	2	2	3	0	2	4	0	0	19	9	28
XP_Pt_Genome	NA	NA	XP_002179198.1	predicted protein, partial [Phaeodactylum tricornutum CCAP 1055/1]	286	2	4	3	3	2	4	3	4	0	2	3	0	0	21	9	30
XP_Pt_Genome	NA	NA	XP_002179305.1	predicted protein, partial [Phaeodactylum tricornutum CCAP 1055/1]	331	1	2	3	4	3	2	3	2	1	2	3	0	1	18	9	27
XP_Pt_Genome	NA	NA	XP_002179590.1	predicted protein [Phaeodactylum tricornutum CCAP 1055/1]	585	3	4	3	3	3	4	3	2	1	1	3	0	2	23	9	32
XP_Pt_Genome	NA	NA	XP_002179686.1	predicted protein [Phaeodactylum tricornutum CCAP 1055/1]	165	7	6	6	4	17	17	15	2	0	4	3	0	0	72	9	81
XP_Pt_Genome	NA	NA	XP_002179689.1	predicted protein [Phaeodactylum tricornutum CCAP 1055/1]	433	2	2	2	2	4	6	3	3	0	3	1	1	1	21	9	30
XP_Pt_Genome	NA	NA	XP_002179925.1	predicted protein [Phaeodactylum tricornutum CCAP 1055/1]	593	4	2	5	3	5	4	4	2	0	3	0	1	3	27	9	36
XP_Pt_Genome	NA	NA	XP_002180248.1	predicted protein [Phaeodactylum tricornutum CCAP 1055/1]	697	4	5	5	5	2	5	6	3	0	2	4	0	0	32	9	41
XP_Pt_Genome	NA	NA	XP_002180264.1	predicted protein [Phaeodactylum tricornutum CCAP 1055/1]	524	2	1	1	2	3	5	2	2	1	2	2	0	2	16	9	25
XP_Pt_Genome	NA	NA	XP_002180457.1	methylmalonate semialdhyde dehydrogenase [Phaeodactylum tricornutum CCAP 1055/1]	530	3	3	2	3	1	3	2	3	0	3	3	0	0	17	9	26
XP_Pt_Genome	NA	NA	XP_002180521.1	predicted protein [Phaeodactylum tricornutum CCAP 1055/1]	236	3	3	3	2	1	5	3	3	0	3	3	0	0	20	9	29
XP_Pt_Genome	NA	NA	XP_002180651.1	predicted protein [Phaeodactylum tricornutum CCAP 1055/1]	363	2	3	3	1	5	2	3	4	0	3	2	0	0	19	9	28
XP_Pt_Genome	NA	NA	XP_002180656.1	predicted protein [Phaeodactylum tricornutum CCAP 1055/1]	451	5	3	1	3	2	4	3	2	1	1	2	1	2	21	9	30
XP_Pt_Genome	NA	NA	XP_002181110.1	predicted protein [Phaeodactylum tricornutum CCAP 1055/1]	757	14	9	9	10	28	25	21	2	3	3	1	0	0	116	9	125
XP_Pt_Genome	NA	NA	XP_002181230.1	predicted protein [Phaeodactylum tricornutum CCAP 1055/1]	2189	4	2	2	3	2	6	4	5	0	2	2	0	0	23	9	32
XP_Pt_Genome	NA	NA	XP_002181351.1	predicted protein [Phaeodactylum tricornutum CCAP 1055/1]	206	5	3	3	3	3	2	2	3	1	0	4	1	0	21	9	30
XP_Pt_Genome	NA	NA	XP_002185088.1	predicted protein [Phaeodactylum tricornutum CCAP 1055/1]	134	1	1	1	1	2	3	1	1	1	3	2	1	1	10	9	19
XP_Pt_Genome	NA	NA	XP_002185116.1	aspartate aminotransferase [Phaeodactylum tricornutum CCAP 1055/1]	426	2	2	2	2	3	4	2	1	2	4	1	0	1	17	9	26
XP_Pt_Genome	NA	NA	XP_002185203.1	predicted protein [Phaeodactylum tricornutum CCAP 1055/1]	461	2	2	2	1	4	7	5	4	0	3	2	0	0	23	9	32
XP_Pt_Genome	NA	NA	XP_002185206.1	predicted protein, partial [Phaeodactylum tricornutum CCAP 1055/1]	157	3	2	4	3	6	8	7	2	0	3	1	1	2	33	9	42
XP_Pt_Genome	NA	NA	XP_002185326.1	predicted protein [Phaeodactylum tricornutum CCAP 1055/1]	380	1	1	1	1	3	6	6	3	0	4	2	0	0	19	9	28
XP_Pt_Genome	NA	NA	XP_002185363.1	hydratase enyol-coa hydratase [Phaeodactylum tricornutum CCAP 1055/1]	269	5	2	1	2	3	1	1	3	0	2	2	1	1	15	9	24
XP_Pt_Genome	NA	NA	XP_002185377.1	predicted protein [Phaeodactylum tricornutum CCAP 1055/1]	1506	3	6	2	3	3	4	4	2	0	3	3	0	1	25	9	34
XP_Pt_Genome	NA	NA	XP_002185832.1	predicted protein, partial [Phaeodactylum tricornutum CCAP 1055/1]	253	2	2	1	2	4	10	3	2	0	3	2	1	1	24	9	33
XP_Pt_Genome	NA	NA	XP_002185934.1	predicted protein [Phaeodactylum tricornutum CCAP 1055/1]	669	3	3	4	4	3	3	3	1	1	4	2	0	1	23	9	32
XP_Pt_Genome	NA	NA	XP_002186113.1	predicted protein [Phaeodactylum tricornutum CCAP 1055/1]	223	1	1	1	2	3	3	2	2	1	2	2	0	2	13	9	22
XP_Pt_Genome	NA	NA	XP_002186347.1	predicted protein [Phaeodactylum tricornutum CCAP 1055/1]	172	2	1	1	2	1	1	2	1	2	2	2	1	1	10	9	19
XP_Pt_Genome	NA	NA	XP_002186508.1	predicted protein [Phaeodactylum tricornutum CCAP 1055/1]	750	8	6	7	8	5	10	3	4	0	2	3	0	0	47	9	56
XP_Pt_Genome	NA	NA	XP_002184696.1	predicted protein [Phaeodactylum tricornutum CCAP 1055/1]	982	1	4	4	2	7	8	2	2	0	2	2	1	2	28	9	37
XP_Pt_Genome	NA	NA	XP_002184908.1	agmatinase [Phaeodactylum tricornutum CCAP 1055/1]	416	1	3	1	2	2	2	2	3	1	3	1	1	0	13	9	22
XP_Pt_Genome	NA	NA	XP_002184952.1	predicted protein [Phaeodactylum tricornutum CCAP 1055/1]	67	1	1	1	1	2	2	2	2	0	2	2	1	2	10	9	19
XP_Pt_Genome	NA	NA	XP_002184984.1	predicted protein [Phaeodactylum tricornutum CCAP 1055/1]	589	3	4	2	2	1	4	2	2	1	2	1	1	2	18	9	27
mARW1_100	d__Bacteria;p__Proteobacteria;c__Alphaproteobacteria;o__Rhodobacterales;f__Rhodobacteraceae;g__Neomegalonema;s__	Rhodobacteraceae	mARW1_100.peg.3933	Spermidine/putrescine import ABC transporter ATP-binding protein PotA (TC 3.A.1.11.1)	216	2	1	1	1	1	1	1	1	1	1	1	1	3	8	8	16
mARW1_101	d__Bacteria;p__Proteobacteria;c__Alphaproteobacteria;o__Micavibrionales;f__Micavibrionaceae;g__UBA9664;s__	Micavibrionaceae	mARW1_101.peg.31	Heat shock protein 60 kDa family chaperone GroEL	549	2	1	4	1	1	0	0	1	0	1	1	2	3	9	8	17
mARW1_102	d__Bacteria;p__Proteobacteria;c__Alphaproteobacteria;o__Sphingomonadales;f__Sphingomonadaceae;g__Erythrobacter;s__Erythrobacter sp002706445	Sphingomonadaceae	mARW1_102.peg.1378	Phage tail collar domain	111	1	1	0	0	0	1	0	1	1	2	1	2	1	3	8	11
mARW1_107	d__Bacteria;p__Proteobacteria;c__Alphaproteobacteria;o__Rhodobacterales;f__Rhodobacteraceae;g__Roseovarius;s__	Rhodobacteraceae	mARW1_107.peg.2124	Glycerol ABC transporter, substrate-binding protein GlpV	400	5	3	4	5	4	2	1	0	0	0	1	2	5	24	8	32
mARW1_107	d__Bacteria;p__Proteobacteria;c__Alphaproteobacteria;o__Rhodobacterales;f__Rhodobacteraceae;g__Roseovarius;s__	Rhodobacteraceae	mARW1_107.peg.2661	Formate dehydrogenase-O, major subunit (EC 1.2.1.2)	168	1	0	0	1	1	0	0	1	1	1	1	2	2	3	8	11
mARW1_11	d__Bacteria;p__Proteobacteria;c__Gammaproteobacteria;o__Pseudomonadales;f__Halieaceae;g__Haliea;s__Haliea sp002414665	Halieaceae	mARW1_11.peg.2351	Translation elongation factor Tu	404	7	4	6	4	2	0	2	1	2	1	1	1	2	25	8	33
mARW1_110	d__Bacteria;p__Proteobacteria;c__Alphaproteobacteria;o__Rickettsiales;f__33-17;g__;s__	33-17	mARW1_110.peg.1033	hypothetical protein	473	0	0	0	0	0	0	0	3	0	3	0	1	1	0	8	8
mARW1_111	d__Bacteria;p__Proteobacteria;c__Alphaproteobacteria;o__Rhodobacterales;f__Rhodobacteraceae;g__Roseovarius;s__Roseovarius nubinhibens	Rhodobacteraceae	mARW1_111.peg.401	Polyribonucleotide nucleotidyltransferase (EC 2.7.7.8)	713	3	0	2	1	1	1	1	1	2	2	2	0	1	9	8	17
mARW1_117	d__Bacteria;p__Proteobacteria;c__Alphaproteobacteria;o__Rhodobacterales;f__Rhodobacteraceae;g__Sulfitobacter;s__	Rhodobacteraceae	mARW1_117.peg.2747	Glutamate/glutamine/aspartate/asparagine ABC transporter, substrate-binding protein BztA	338	0	0	0	0	0	0	0	3	1	3	0	1	0	0	8	8
mARW1_119	d__Bacteria;p__Myxococcota;c__UBA796;o__UBA796;f__GCA-2862545;g__;s__	GCA-2862545	mARW1_119.peg.5888	LSU ribosomal protein L2p (L8e)	279	0	0	0	0	0	0	0	1	0	1	1	1	4	0	8	8
mARW1_12	d__Bacteria;p__Proteobacteria;c__Alphaproteobacteria;o__Rhodobacterales;f__Rhodobacteraceae;g__Phaeobacter;s__Phaeobacter italicus	Rhodobacteraceae	mARW1_12.peg.1037	Fructose ABC transporter, substrate-binding component FrcB	338	1	1	2	1	2	1	1	2	1	0	2	2	1	9	8	17
mARW1_12	d__Bacteria;p__Proteobacteria;c__Alphaproteobacteria;o__Rhodobacterales;f__Rhodobacteraceae;g__Phaeobacter;s__Phaeobacter italicus	Rhodobacteraceae	mARW1_12.peg.1721	Succinyl-CoA ligase [ADP-forming] beta chain (EC 6.2.1.5)	397	3	2	3	3	1	0	0	2	3	1	1	0	1	12	8	20
mARW1_12	d__Bacteria;p__Proteobacteria;c__Alphaproteobacteria;o__Rhodobacterales;f__Rhodobacteraceae;g__Phaeobacter;s__Phaeobacter italicus	Rhodobacteraceae	mARW1_12.peg.2324	Spermidine/putrescine import ABC transporter substrate-binding protein PotD (TC 3.A.1.11.1)	374	0	0	0	0	0	0	0	2	2	2	2	0	0	0	8	8
mARW1_124	d__Bacteria;p__Bacteroidota;c__Bacteroidia;o__Flavobacteriales;f__Flavobacteriaceae;g__Muricauda;s__Muricauda sp003385855	Flavobacteriaceae	mARW1_124.peg.1015	Uroporphyrinogen-III synthase (EC 4.2.1.75); Duplicate proteins: mARW9_13.peg.2698	247	0	0	1	0	0	0	0	2	1	1	1	1	2	1	8	9
mARW1_124	d__Bacteria;p__Bacteroidota;c__Bacteroidia;o__Flavobacteriales;f__Flavobacteriaceae;g__Muricauda;s__Muricauda sp003385855	Flavobacteriaceae	mARW1_124.peg.2696	SSU ribosomal protein S17p (S11e); Duplicate proteins: mARW1_47.peg.3212,mARW9_13.peg.1377	85	0	0	0	1	0	0	0	1	0	3	2	0	2	1	8	9
mARW1_124	d__Bacteria;p__Bacteroidota;c__Bacteroidia;o__Flavobacteriales;f__Flavobacteriaceae;g__Muricauda;s__Muricauda sp003385855	Flavobacteriaceae	mARW1_124.peg.2845	NADP-specific glutamate dehydrogenase (EC 1.4.1.4); Duplicate proteins: mARW9_13.peg.764	447	0	0	0	1	0	0	0	1	1	2	1	2	1	1	8	9
mARW1_124	d__Bacteria;p__Bacteroidota;c__Bacteroidia;o__Flavobacteriales;f__Flavobacteriaceae;g__Muricauda;s__Muricauda sp003385855	Flavobacteriaceae	mARW1_124.peg.387	3-oxoacyl-[acyl-carrier-protein] synthase, KASII (EC 2.3.1.179); Duplicate proteins: mARW9_13.peg.688	416	0	0	0	1	0	0	0	0	2	1	1	2	2	1	8	9
mARW1_124	d__Bacteria;p__Bacteroidota;c__Bacteroidia;o__Flavobacteriales;f__Flavobacteriaceae;g__Muricauda;s__Muricauda sp003385855	Flavobacteriaceae	mARW1_124.peg.635	Protein translocase subunit SecD / Protein translocase subunit SecF; Duplicate proteins: mARW9_13.peg.1251	987	1	1	1	1	0	0	0	0	2	2	0	1	3	4	8	12
mARW1_124	d__Bacteria;p__Bacteroidota;c__Bacteroidia;o__Flavobacteriales;f__Flavobacteriaceae;g__Muricauda;s__Muricauda sp003385855	Flavobacteriaceae	mARW1_124.peg.710	OmpA domain protein; Duplicate proteins: mARW9_13.peg.1627	290	4	3	2	2	1	0	0	1	1	1	0	1	4	12	8	20
mARW1_16	d__Bacteria;p__Bacteroidota;c__Bacteroidia;o__Flavobacteriales;f__Flavobacteriaceae;g__Kordia;s__Kordia sp006383075	Flavobacteriaceae	mARW1_16.peg.1015	hypothetical protein	541	0	0	0	0	0	0	0	0	2	1	0	1	4	0	8	8
mARW1_16	d__Bacteria;p__Bacteroidota;c__Bacteroidia;o__Flavobacteriales;f__Flavobacteriaceae;g__Kordia;s__Kordia sp006383075	Flavobacteriaceae	mARW1_16.peg.1163	Xanthorhodopsin-like protein	278	0	0	0	0	0	0	0	2	2	1	1	1	1	0	8	8
mARW1_16	d__Bacteria;p__Bacteroidota;c__Bacteroidia;o__Flavobacteriales;f__Flavobacteriaceae;g__Kordia;s__Kordia sp006383075	Flavobacteriaceae	mARW1_16.peg.1310	23S rRNA (guanosine(2251)-2'-O)-methyltransferase (EC 2.1.1.185)	246	0	0	0	0	0	0	0	1	1	1	1	1	3	0	8	8
mARW1_16	d__Bacteria;p__Bacteroidota;c__Bacteroidia;o__Flavobacteriales;f__Flavobacteriaceae;g__Kordia;s__Kordia sp006383075	Flavobacteriaceae	mARW1_16.peg.1332	LSU ribosomal protein L29p (L35e)	63	0	0	0	0	0	0	0	1	2	0	1	2	2	0	8	8
mARW1_16	d__Bacteria;p__Bacteroidota;c__Bacteroidia;o__Flavobacteriales;f__Flavobacteriaceae;g__Kordia;s__Kordia sp006383075	Flavobacteriaceae	mARW1_16.peg.3238	hypothetical protein	296	0	0	0	0	0	0	0	1	1	3	0	1	2	0	8	8
mARW1_16	d__Bacteria;p__Bacteroidota;c__Bacteroidia;o__Flavobacteriales;f__Flavobacteriaceae;g__Kordia;s__Kordia sp006383075	Flavobacteriaceae	mARW1_16.peg.3243	4-hydroxy-tetrahydrodipicolinate synthase (EC 4.3.3.7)	293	0	0	0	0	0	0	0	2	1	2	0	1	2	0	8	8
mARW1_16	d__Bacteria;p__Bacteroidota;c__Bacteroidia;o__Flavobacteriales;f__Flavobacteriaceae;g__Kordia;s__Kordia sp006383075	Flavobacteriaceae	mARW1_16.peg.3310	3,4-dihydroxy-2-butanone 4-phosphate synthase (EC 4.1.99.12) / GTP cyclohydrolase II (EC 3.5.4.25)	383	0	0	0	0	0	0	0	1	2	2	0	1	2	0	8	8
mARW1_16	d__Bacteria;p__Bacteroidota;c__Bacteroidia;o__Flavobacteriales;f__Flavobacteriaceae;g__Kordia;s__Kordia sp006383075	Flavobacteriaceae	mARW1_16.peg.3511	hypothetical protein	139	0	0	0	0	0	0	0	1	0	2	0	1	4	0	8	8
mARW1_16	d__Bacteria;p__Bacteroidota;c__Bacteroidia;o__Flavobacteriales;f__Flavobacteriaceae;g__Kordia;s__Kordia sp006383075	Flavobacteriaceae	mARW1_16.peg.3661	sigma-54-dependent transcriptional regulator	226	0	0	0	0	0	0	0	0	0	4	1	0	3	0	8	8
mARW1_16	d__Bacteria;p__Bacteroidota;c__Bacteroidia;o__Flavobacteriales;f__Flavobacteriaceae;g__Kordia;s__Kordia sp006383075	Flavobacteriaceae	mARW1_16.peg.3684	Phosphoribosyl-AMP cyclohydrolase (EC 3.5.4.19) / Phosphoribosyl-ATP pyrophosphatase (EC 3.6.1.31)	199	0	0	0	0	0	0	0	1	1	1	1	2	2	0	8	8
mARW1_16	d__Bacteria;p__Bacteroidota;c__Bacteroidia;o__Flavobacteriales;f__Flavobacteriaceae;g__Kordia;s__Kordia sp006383075	Flavobacteriaceae	mARW1_16.peg.3707	UDP-3-O-[3-hydroxymyristoyl] glucosamine N-acyltransferase (EC 2.3.1.191)	342	0	0	0	0	0	0	0	1	3	2	0	1	1	0	8	8
mARW1_16	d__Bacteria;p__Bacteroidota;c__Bacteroidia;o__Flavobacteriales;f__Flavobacteriaceae;g__Kordia;s__Kordia sp006383075	Flavobacteriaceae	mARW1_16.peg.3813	Cystathionine gamma-lyase (EC 4.4.1.1)	385	0	0	0	0	0	0	0	1	1	1	0	2	3	0	8	8
mARW1_16	d__Bacteria;p__Bacteroidota;c__Bacteroidia;o__Flavobacteriales;f__Flavobacteriaceae;g__Kordia;s__Kordia sp006383075	Flavobacteriaceae	mARW1_16.peg.3946	CTP synthase (EC 6.3.4.2)	544	0	0	0	0	0	0	0	1	1	0	0	1	5	0	8	8
mARW1_16	d__Bacteria;p__Bacteroidota;c__Bacteroidia;o__Flavobacteriales;f__Flavobacteriaceae;g__Kordia;s__Kordia sp006383075	Flavobacteriaceae	mARW1_16.peg.3966	Small heat shock protein	144	0	0	0	0	0	0	0	1	1	1	0	3	2	0	8	8
mARW1_16	d__Bacteria;p__Bacteroidota;c__Bacteroidia;o__Flavobacteriales;f__Flavobacteriaceae;g__Kordia;s__Kordia sp006383075	Flavobacteriaceae	mARW1_16.peg.1541	hypothetical protein	179	0	0	0	0	0	0	0	1	1	1	0	2	3	0	8	8
mARW1_16	d__Bacteria;p__Bacteroidota;c__Bacteroidia;o__Flavobacteriales;f__Flavobacteriaceae;g__Kordia;s__Kordia sp006383075	Flavobacteriaceae	mARW1_16.peg.1638	Two-component transcriptional response regulator, LuxR family	124	0	0	0	0	0	0	0	2	2	2	1	0	1	0	8	8
mARW1_16	d__Bacteria;p__Bacteroidota;c__Bacteroidia;o__Flavobacteriales;f__Flavobacteriaceae;g__Kordia;s__Kordia sp006383075	Flavobacteriaceae	mARW1_16.peg.1653	hypothetical protein	276	0	0	0	0	0	0	0	1	1	2	0	1	3	0	8	8
mARW1_16	d__Bacteria;p__Bacteroidota;c__Bacteroidia;o__Flavobacteriales;f__Flavobacteriaceae;g__Kordia;s__Kordia sp006383075	Flavobacteriaceae	mARW1_16.peg.1789	Flavodoxin reductases (ferredoxin-NADPH reductases) family 1	346	0	0	0	0	0	0	0	0	2	2	1	0	3	0	8	8
mARW1_16	d__Bacteria;p__Bacteroidota;c__Bacteroidia;o__Flavobacteriales;f__Flavobacteriaceae;g__Kordia;s__Kordia sp006383075	Flavobacteriaceae	mARW1_16.peg.1900	Enoyl-CoA hydratase (EC 4.2.1.17)	266	0	0	0	0	0	0	0	1	1	2	1	1	2	0	8	8
mARW1_16	d__Bacteria;p__Bacteroidota;c__Bacteroidia;o__Flavobacteriales;f__Flavobacteriaceae;g__Kordia;s__Kordia sp006383075	Flavobacteriaceae	mARW1_16.peg.2031	Tyrosyl-tRNA synthetase (EC 6.1.1.1)	432	0	0	0	0	0	0	0	1	1	3	1	1	1	0	8	8
mARW1_16	d__Bacteria;p__Bacteroidota;c__Bacteroidia;o__Flavobacteriales;f__Flavobacteriaceae;g__Kordia;s__Kordia sp006383075	Flavobacteriaceae	mARW1_16.peg.2230	1,4-alpha-glucan branching enzyme (EC 2.4.1.18)	959	0	0	0	0	0	0	0	2	0	2	1	0	3	0	8	8
mARW1_16	d__Bacteria;p__Bacteroidota;c__Bacteroidia;o__Flavobacteriales;f__Flavobacteriaceae;g__Kordia;s__Kordia sp006383075	Flavobacteriaceae	mARW1_16.peg.2344	1,4-alpha-glucan (glycogen) branching enzyme, GH-13-type (EC 2.4.1.18)	636	0	0	0	0	0	0	0	1	1	1	0	1	4	0	8	8
mARW1_16	d__Bacteria;p__Bacteroidota;c__Bacteroidia;o__Flavobacteriales;f__Flavobacteriaceae;g__Kordia;s__Kordia sp006383075	Flavobacteriaceae	mARW1_16.peg.235	hypothetical protein	1423	0	0	0	0	0	0	0	1	2	2	0	1	2	0	8	8
mARW1_16	d__Bacteria;p__Bacteroidota;c__Bacteroidia;o__Flavobacteriales;f__Flavobacteriaceae;g__Kordia;s__Kordia sp006383075	Flavobacteriaceae	mARW1_16.peg.2419	N-acyl-D-amino-acid deacylase (EC 3.5.1.81)	523	0	0	0	0	0	0	0	1	2	0	1	0	4	0	8	8
mARW1_16	d__Bacteria;p__Bacteroidota;c__Bacteroidia;o__Flavobacteriales;f__Flavobacteriaceae;g__Kordia;s__Kordia sp006383075	Flavobacteriaceae	mARW1_16.peg.2484	hypothetical protein	113	0	0	0	0	0	0	0	1	1	2	0	1	3	0	8	8
mARW1_16	d__Bacteria;p__Bacteroidota;c__Bacteroidia;o__Flavobacteriales;f__Flavobacteriaceae;g__Kordia;s__Kordia sp006383075	Flavobacteriaceae	mARW1_16.peg.2675	hypothetical protein	780	0	0	0	0	0	0	0	0	0	0	0	1	7	0	8	8
mARW1_16	d__Bacteria;p__Bacteroidota;c__Bacteroidia;o__Flavobacteriales;f__Flavobacteriaceae;g__Kordia;s__Kordia sp006383075	Flavobacteriaceae	mARW1_16.peg.2760	GTP-binding protein Era	293	0	0	0	0	0	0	0	1	1	2	0	2	2	0	8	8
mARW1_16	d__Bacteria;p__Bacteroidota;c__Bacteroidia;o__Flavobacteriales;f__Flavobacteriaceae;g__Kordia;s__Kordia sp006383075	Flavobacteriaceae	mARW1_16.peg.2889	Chromosome (plasmid) partitioning protein ParB	302	0	0	0	0	0	0	0	1	2	1	0	2	2	0	8	8
mARW1_16	d__Bacteria;p__Bacteroidota;c__Bacteroidia;o__Flavobacteriales;f__Flavobacteriaceae;g__Kordia;s__Kordia sp006383075	Flavobacteriaceae	mARW1_16.peg.2952	Methylmalonyl-CoA mutase large subunit, MutB (EC 5.4.99.2)	708	0	0	0	0	0	0	0	0	1	1	0	1	5	0	8	8
mARW1_16	d__Bacteria;p__Bacteroidota;c__Bacteroidia;o__Flavobacteriales;f__Flavobacteriaceae;g__Kordia;s__Kordia sp006383075	Flavobacteriaceae	mARW1_16.peg.2958	hypothetical protein	268	0	0	0	0	0	0	0	0	1	2	1	2	2	0	8	8
mARW1_16	d__Bacteria;p__Bacteroidota;c__Bacteroidia;o__Flavobacteriales;f__Flavobacteriaceae;g__Kordia;s__Kordia sp006383075	Flavobacteriaceae	mARW1_16.peg.302	hypothetical protein	467	0	0	0	0	0	0	0	1	1	1	0	1	4	0	8	8
mARW1_16	d__Bacteria;p__Bacteroidota;c__Bacteroidia;o__Flavobacteriales;f__Flavobacteriaceae;g__Kordia;s__Kordia sp006383075	Flavobacteriaceae	mARW1_16.peg.3029	hypothetical protein	159	0	0	0	0	0	0	0	1	0	2	0	1	4	0	8	8
mARW1_16	d__Bacteria;p__Bacteroidota;c__Bacteroidia;o__Flavobacteriales;f__Flavobacteriaceae;g__Kordia;s__Kordia sp006383075	Flavobacteriaceae	mARW1_16.peg.3068	Transcriptional regulator, LuxR family	252	0	0	0	0	0	0	0	1	1	1	0	1	4	0	8	8
mARW1_16	d__Bacteria;p__Bacteroidota;c__Bacteroidia;o__Flavobacteriales;f__Flavobacteriaceae;g__Kordia;s__Kordia sp006383075	Flavobacteriaceae	mARW1_16.peg.3145	FIG00653306: hypothetical protein	275	0	0	0	0	0	0	0	0	3	2	0	1	2	0	8	8
mARW1_16	d__Bacteria;p__Bacteroidota;c__Bacteroidia;o__Flavobacteriales;f__Flavobacteriaceae;g__Kordia;s__Kordia sp006383075	Flavobacteriaceae	mARW1_16.peg.4045	Alanine transaminase (EC 2.6.1.2)	396	0	0	0	0	0	0	0	1	0	1	0	3	3	0	8	8
mARW1_16	d__Bacteria;p__Bacteroidota;c__Bacteroidia;o__Flavobacteriales;f__Flavobacteriaceae;g__Kordia;s__Kordia sp006383075	Flavobacteriaceae	mARW1_16.peg.4104	Arsenate reductase (EC 1.20.4.4) thioredoxin-coupled, LMWP family	205	0	0	0	0	0	0	0	0	0	1	1	1	5	0	8	8
mARW1_16	d__Bacteria;p__Bacteroidota;c__Bacteroidia;o__Flavobacteriales;f__Flavobacteriaceae;g__Kordia;s__Kordia sp006383075	Flavobacteriaceae	mARW1_16.peg.4106	Peptidase M1 family protein	531	0	0	0	0	0	0	0	0	0	1	0	2	5	0	8	8
mARW1_16	d__Bacteria;p__Bacteroidota;c__Bacteroidia;o__Flavobacteriales;f__Flavobacteriaceae;g__Kordia;s__Kordia sp006383075	Flavobacteriaceae	mARW1_16.peg.4115	DnaK suppressor protein, putative	126	0	0	0	0	0	0	0	1	2	1	0	2	2	0	8	8
mARW1_16	d__Bacteria;p__Bacteroidota;c__Bacteroidia;o__Flavobacteriales;f__Flavobacteriaceae;g__Kordia;s__Kordia sp006383075	Flavobacteriaceae	mARW1_16.peg.415	TonB family protein	238	0	0	0	0	0	0	0	0	1	0	0	3	4	0	8	8
mARW1_16	d__Bacteria;p__Bacteroidota;c__Bacteroidia;o__Flavobacteriales;f__Flavobacteriaceae;g__Kordia;s__Kordia sp006383075	Flavobacteriaceae	mARW1_16.peg.4168	hypothetical protein	121	0	0	0	0	0	0	0	1	1	0	1	2	3	0	8	8
mARW1_16	d__Bacteria;p__Bacteroidota;c__Bacteroidia;o__Flavobacteriales;f__Flavobacteriaceae;g__Kordia;s__Kordia sp006383075	Flavobacteriaceae	mARW1_16.peg.4218	hypothetical protein	467	0	0	0	0	0	0	0	0	1	0	0	2	5	0	8	8
mARW1_16	d__Bacteria;p__Bacteroidota;c__Bacteroidia;o__Flavobacteriales;f__Flavobacteriaceae;g__Kordia;s__Kordia sp006383075	Flavobacteriaceae	mARW1_16.peg.492	Uridylate kinase (EC 2.7.4.22)	235	0	0	0	0	0	0	0	1	0	2	1	2	2	0	8	8
mARW1_16	d__Bacteria;p__Bacteroidota;c__Bacteroidia;o__Flavobacteriales;f__Flavobacteriaceae;g__Kordia;s__Kordia sp006383075	Flavobacteriaceae	mARW1_16.peg.559	Single-stranded DNA-binding protein	160	0	0	0	0	0	0	0	0	2	2	0	2	2	0	8	8
mARW1_16	d__Bacteria;p__Bacteroidota;c__Bacteroidia;o__Flavobacteriales;f__Flavobacteriaceae;g__Kordia;s__Kordia sp006383075	Flavobacteriaceae	mARW1_16.peg.819	Outer membrane hemin receptor	800	0	0	0	0	0	0	0	0	3	1	0	0	4	0	8	8
mARW1_16	d__Bacteria;p__Bacteroidota;c__Bacteroidia;o__Flavobacteriales;f__Flavobacteriaceae;g__Kordia;s__Kordia sp006383075	Flavobacteriaceae	mARW1_16.peg.84	hypothetical protein	441	0	0	0	0	0	0	0	0	2	3	1	0	2	0	8	8
mARW1_16	d__Bacteria;p__Bacteroidota;c__Bacteroidia;o__Flavobacteriales;f__Flavobacteriaceae;g__Kordia;s__Kordia sp006383075	Flavobacteriaceae	mARW1_16.peg.85	hypothetical protein	162	0	0	0	0	0	0	0	2	0	2	2	1	1	0	8	8
mARW1_16	d__Bacteria;p__Bacteroidota;c__Bacteroidia;o__Flavobacteriales;f__Flavobacteriaceae;g__Kordia;s__Kordia sp006383075	Flavobacteriaceae	mARW1_16.peg.3976	internalin, putative	2217	0	0	0	0	0	0	0	1	1	1	0	2	3	0	8	8
mARW1_16	d__Bacteria;p__Bacteroidota;c__Bacteroidia;o__Flavobacteriales;f__Flavobacteriaceae;g__Kordia;s__Kordia sp006383075	Flavobacteriaceae	mARW1_16.peg.988	hypothetical protein	463	0	0	0	0	0	0	0	1	1	1	1	1	3	0	8	8
mARW1_16	d__Bacteria;p__Bacteroidota;c__Bacteroidia;o__Flavobacteriales;f__Flavobacteriaceae;g__Kordia;s__Kordia sp006383075	Flavobacteriaceae	mARW1_16.peg.895	Phenylalanyl-tRNA synthetase beta chain (EC 6.1.1.20)	810	0	0	0	0	0	0	0	0	0	0	0	3	5	0	8	8
mARW1_16	d__Bacteria;p__Bacteroidota;c__Bacteroidia;o__Flavobacteriales;f__Flavobacteriaceae;g__Kordia;s__Kordia sp006383075	Flavobacteriaceae	mARW1_16.peg.913	FIG00652179: hypothetical protein	369	0	0	0	0	0	0	0	0	0	1	0	1	6	0	8	8
mARW1_16	d__Bacteria;p__Bacteroidota;c__Bacteroidia;o__Flavobacteriales;f__Flavobacteriaceae;g__Kordia;s__Kordia sp006383075	Flavobacteriaceae	mARW1_16.peg.89	Aspartate aminotransferase (EC 2.6.1.1)	394	0	0	0	0	0	0	0	0	1	3	0	1	3	0	8	8
mARW1_20	d__Bacteria;p__Proteobacteria;c__Alphaproteobacteria;o__Rhodobacterales;f__Rhodobacteraceae;g__Nioella;s__Nioella sediminis	Rhodobacteraceae	mARW1_20.peg.1864	Type I secretion outer membrane protein, TolC family	458	0	0	0	0	0	0	0	0	0	0	0	1	7	0	8	8
mARW1_20	d__Bacteria;p__Proteobacteria;c__Alphaproteobacteria;o__Rhodobacterales;f__Rhodobacteraceae;g__Nioella;s__Nioella sediminis	Rhodobacteraceae	mARW1_20.peg.1985	ABC transporter, substrate-binding protein (cluster 5, nickel/peptides/opines)	569	1	0	0	0	0	0	0	0	0	0	0	3	5	1	8	9
mARW1_20	d__Bacteria;p__Proteobacteria;c__Alphaproteobacteria;o__Rhodobacterales;f__Rhodobacteraceae;g__Nioella;s__Nioella sediminis	Rhodobacteraceae	mARW1_20.peg.2830	LSU ribosomal protein L9p	211	1	1	1	1	1	0	0	0	0	0	0	2	6	5	8	13
mARW1_20	d__Bacteria;p__Proteobacteria;c__Alphaproteobacteria;o__Rhodobacterales;f__Rhodobacteraceae;g__Nioella;s__Nioella sediminis	Rhodobacteraceae	mARW1_20.peg.3139	Inositol transport system sugar-binding protein	314	1	0	1	1	1	0	1	0	0	0	0	1	7	5	8	13
mARW1_20	d__Bacteria;p__Proteobacteria;c__Alphaproteobacteria;o__Rhodobacterales;f__Rhodobacteraceae;g__Nioella;s__Nioella sediminis	Rhodobacteraceae	mARW1_20.peg.3238	Polyribonucleotide nucleotidyltransferase (EC 2.7.7.8)	625	1	1	1	1	0	0	0	0	0	0	0	3	5	4	8	12
mARW1_23	d__Bacteria;p__Proteobacteria;c__Alphaproteobacteria;o__Rhodobacterales;f__Rhodobacteraceae;g__Epibacterium;s__Epibacterium sp000014065	Rhodobacteraceae	mARW1_23.peg.2019	Inositol transport system sugar-binding protein; Duplicate proteins: mPt_6.peg.2878	316	0	0	0	0	0	0	0	1	1	3	3	0	0	0	8	8
mARW1_23	d__Bacteria;p__Proteobacteria;c__Alphaproteobacteria;o__Rhodobacterales;f__Rhodobacteraceae;g__Epibacterium;s__Epibacterium sp000014065	Rhodobacteraceae	mARW1_23.peg.3012	Glycerol ABC transporter, substrate-binding protein GlpV; Duplicate proteins: mPt_6.peg.3348	577	0	0	0	0	0	0	0	1	1	1	3	0	2	0	8	8
mARW1_34	d__Bacteria;p__Proteobacteria;c__Alphaproteobacteria;o__Caulobacterales;f__Hyphomonadaceae;g__Henriciella;s__	Hyphomonadaceae	mARW1_34.peg.1521	TonB system biopolymer transport component; Chromosome segregation ATPase; Duplicate proteins: mARW7_36.peg.2327,mARW7_40.peg.2721	257	2	1	2	3	1	0	0	0	0	0	1	1	6	9	8	17
mARW1_34	d__Bacteria;p__Proteobacteria;c__Alphaproteobacteria;o__Caulobacterales;f__Hyphomonadaceae;g__Henriciella;s__	Hyphomonadaceae	mARW1_34.peg.1589	Flagellin protein FlaA	415	0	2	0	2	1	0	0	2	1	3	0	0	2	5	8	13
mARW1_34	d__Bacteria;p__Proteobacteria;c__Alphaproteobacteria;o__Caulobacterales;f__Hyphomonadaceae;g__Henriciella;s__	Hyphomonadaceae	mARW1_34.peg.3100	LSU ribosomal protein L7p/L12p (P1/P2); Duplicate proteins: mARW1_45.peg.3747	126	3	2	4	4	1	0	0	1	0	1	1	2	3	14	8	22
mARW1_62	d__Bacteria;p__Proteobacteria;c__Alphaproteobacteria;o__Rhodobacterales;f__Rhodobacteraceae;g__Mameliella;s__Mameliella alba	Rhodobacteraceae	mARW1_62.peg.5643	hypothetical protein	169	0	0	0	0	0	0	0	3	4	1	0	0	0	0	8	8
mARW1_77	d__Bacteria;p__Planctomycetota;c__Planctomycetes;o__Pirellulales;f__Pirellulaceae;g__Rhodopirellula;s__Rhodopirellula europaea	Pirellulaceae	mARW1_77.peg.1763	LSU ribosomal protein L6p (L9e)	181	0	0	0	0	0	0	0	2	0	2	0	2	2	0	8	8
mARW1_77	d__Bacteria;p__Planctomycetota;c__Planctomycetes;o__Pirellulales;f__Pirellulaceae;g__Rhodopirellula;s__Rhodopirellula europaea	Pirellulaceae	mARW1_77.peg.1861	Malate dehydrogenase (EC 1.1.1.37)	315	0	0	0	0	0	0	0	2	0	0	0	3	3	0	8	8
mARW1_77	d__Bacteria;p__Planctomycetota;c__Planctomycetes;o__Pirellulales;f__Pirellulaceae;g__Rhodopirellula;s__Rhodopirellula europaea	Pirellulaceae	mARW1_77.peg.1946	Putative NADH-dependent dehydrogenase	456	0	0	0	0	0	0	0	0	0	0	0	3	5	0	8	8
mARW1_77	d__Bacteria;p__Planctomycetota;c__Planctomycetes;o__Pirellulales;f__Pirellulaceae;g__Rhodopirellula;s__Rhodopirellula europaea	Pirellulaceae	mARW1_77.peg.2356	probable NADH-dependent dyhydrogenase	456	0	0	0	0	0	0	0	0	1	1	2	1	3	0	8	8
mARW1_77	d__Bacteria;p__Planctomycetota;c__Planctomycetes;o__Pirellulales;f__Pirellulaceae;g__Rhodopirellula;s__Rhodopirellula europaea	Pirellulaceae	mARW1_77.peg.3602	hypothetical protein	578	0	0	0	0	0	0	0	1	0	1	1	3	2	0	8	8
mARW1_77	d__Bacteria;p__Planctomycetota;c__Planctomycetes;o__Pirellulales;f__Pirellulaceae;g__Rhodopirellula;s__Rhodopirellula europaea	Pirellulaceae	mARW1_77.peg.5728	ATP synthase beta chain (EC 3.6.3.14)	479	0	0	0	0	0	0	0	1	1	0	1	2	3	0	8	8
mARW1_77	d__Bacteria;p__Planctomycetota;c__Planctomycetes;o__Pirellulales;f__Pirellulaceae;g__Rhodopirellula;s__Rhodopirellula europaea	Pirellulaceae	mARW1_77.peg.80	hypothetical protein	130	0	0	0	0	0	0	0	0	0	0	1	3	4	0	8	8
mARW1_80	d__Bacteria;p__Proteobacteria;c__Alphaproteobacteria;o__Paracaedibacterales;f__;g__;s__		mARW1_80.peg.576	Heat shock protein 60 kDa family chaperone GroEL	557	0	0	0	0	0	0	0	2	4	1	1	0	0	0	8	8
mARW7_111	d__Bacteria;p__Proteobacteria;c__Alphaproteobacteria;o__Rhodobacterales;f__Rhodobacteraceae;g__Roseovarius;s__	Rhodobacteraceae	mARW7_111.peg.2140	Porin 41 (Por41) precursor	388	2	1	1	1	1	1	2	1	1	1	2	1	2	9	8	17
mARW7_35	d__Bacteria;p__Proteobacteria;c__Alphaproteobacteria;o__Sphingomonadales;f__Sphingomonadaceae;g__Erythrobacter;s__	Sphingomonadaceae	mARW7_35.peg.3250	TonB-dependent receptor	868	2	0	1	2	0	0	0	3	1	2	2	0	0	5	8	13
mARW7_40	d__Bacteria;p__Proteobacteria;c__Alphaproteobacteria;o__Caulobacterales;f__Hyphomonadaceae;g__Henriciella;s__	Hyphomonadaceae	mARW7_40.peg.1500	hypothetical protein	521	3	3	3	4	0	0	0	2	2	2	1	0	1	13	8	21
mARW7_40	d__Bacteria;p__Proteobacteria;c__Alphaproteobacteria;o__Caulobacterales;f__Hyphomonadaceae;g__Henriciella;s__	Hyphomonadaceae	mARW7_40.peg.2074	hypothetical protein	410	4	6	4	4	0	0	0	1	4	1	0	2	0	18	8	26
mARW7_50	d__Bacteria;p__Proteobacteria;c__Alphaproteobacteria;o__Rhodobacterales;f__Rhodobacteraceae;g__;s__	Rhodobacteraceae	mARW7_50.peg.415	Porin	313	0	0	0	0	0	0	0	1	3	2	0	1	1	0	8	8
NSK_all_genomes	NA	NA	NSK_all_genomes00000598-RA	protein Name:"Similar to L1818 Chlorophyll a-b binding protein L1818, chloroplastic (Chlamydomonas moewusii)" AED:0.29 eAED:0.29 QI:7|0.83|0.85|1|1|1|7|408|242	242	0	2	0	0	0	0	0	2	2	2	1	0	1	2	8	10
NSK_all_genomes	NA	NA	NSK_all_genomes00001476-RA	protein Name:"Similar to prs Ribose-phosphate pyrophosphokinase (Oceanobacillus iheyensis (strain DSM 14371 / JCM 11309 / KCTC 3954 / HTE831))" AED:0.30 eAED:0.30 QI:122|1|1|1|1|1|2|378|420	420	2	1	2	2	2	2	2	2	1	2	2	0	1	13	8	21
NSK_all_genomes	NA	NA	NSK_all_genomes00001932-RA	protein Name:"Similar to Nme1 Nucleoside diphosphate kinase A (Mus musculus)" AED:0.23 eAED:0.23 QI:52|1|1|1|0.66|0.5|4|135|151	151	1	1	1	1	2	1	1	1	1	1	2	1	2	8	8	16
NSK_all_genomes	NA	NA	NSK_all_genomes00010059-RA	protein Name:"Similar to YPTV4 GTP-binding protein yptV4 (Volvox carteri)" AED:1.00 eAED:1.00 QI:0|0|0|0|1|1|6|0|328	328	2	2	2	2	3	1	3	2	0	2	3	0	1	15	8	23
NSK_all_genomes	NA	NA	NSK_all_genomes00002421-RA	protein Name:"Similar to HEMB Delta-aminolevulinic acid dehydratase, chloroplastic (Chlamydomonas reinhardtii)" AED:0.20 eAED:0.20 QI:0|-1|0|1|-1|1|1|0|281	281	2	1	1	2	2	2	2	2	1	3	2	0	0	12	8	20
NSK_all_genomes	NA	NA	NSK_all_genomes00003758-RA	protein Name:"Similar to At3g02360 6-phosphogluconate dehydrogenase, decarboxylating 3 (Arabidopsis thaliana)" AED:0.11 eAED:0.11 QI:46|1|1|1|1|1|4|450|495	495	4	2	2	3	3	4	2	2	1	2	2	0	1	20	8	28
NSK_all_genomes	NA	NA	NSK_all_genomes00005381-RA	protein Name:"Similar to AVP1 Pyrophosphate-energized vacuolar membrane proton pump 1 (Arabidopsis thaliana)" AED:0.03 eAED:0.03 QI:0|-1|0|1|-1|1|1|0|769	769	2	3	2	2	0	3	1	0	1	1	2	1	3	13	8	21
NSK_all_genomes	NA	NA	NSK_all_genomes00006003-RA	protein Name:"Protein of unknown function" AED:0.37 eAED:0.37 QI:66|1|1|1|1|1|2|374|273	273	0	6	0	0	1	0	0	2	0	2	2	1	1	7	8	15
NSK_all_genomes	NA	NA	NSK_all_genomes00006350-RA	protein Name:"Similar to psbO Photosystem II manganese-stabilizing polypeptide (Nostoc sp. (strain PCC 7120 / UTEX 2576))" AED:0.29 eAED:0.29 QI:41|1|1|1|1|1|5|340|309	309	0	4	0	0	1	0	0	2	0	2	1	1	2	5	8	13
NSK_all_genomes	NA	NA	NSK_all_genomes00006667-RA	protein Name:"Similar to FCP Fucoxanthin-chlorophyll a-c binding protein, chloroplastic (Isochrysis galbana)" AED:0.03 eAED:0.03 QI:37|1|1|1|1|1|5|441|219	219	0	1	0	0	0	0	0	1	2	1	1	1	2	1	8	9
XP_Pt_Genome	NA	NA	XP_002182163.1	predicted protein [Phaeodactylum tricornutum CCAP 1055/1]	305	1	1	2	1	2	2	2	3	0	1	2	0	2	11	8	19
XP_Pt_Genome	NA	NA	XP_002182169.1	predicted protein [Phaeodactylum tricornutum CCAP 1055/1]	593	2	3	1	2	1	6	1	1	1	2	4	0	0	16	8	24
XP_Pt_Genome	NA	NA	XP_002182205.1	predicted protein [Phaeodactylum tricornutum CCAP 1055/1]	250	1	1	1	1	4	3	0	3	0	2	3	0	0	11	8	19
XP_Pt_Genome	NA	NA	XP_002182284.1	bifunctional aspartokinase, partial [Phaeodactylum tricornutum CCAP 1055/1]	870	1	2	3	2	3	2	4	2	0	4	2	0	0	17	8	25
XP_Pt_Genome	NA	NA	XP_002182348.1	predicted protein [Phaeodactylum tricornutum CCAP 1055/1]	268	3	4	4	3	3	4	4	1	1	1	3	1	1	25	8	33
XP_Pt_Genome	NA	NA	XP_002182415.1	predicted protein [Phaeodactylum tricornutum CCAP 1055/1]	334	2	1	1	2	2	3	1	2	2	2	2	0	0	12	8	20
XP_Pt_Genome	NA	NA	XP_002182519.1	predicted protein [Phaeodactylum tricornutum CCAP 1055/1]	899	3	3	4	3	4	6	3	3	0	3	2	0	0	26	8	34
XP_Pt_Genome	NA	NA	XP_002182874.1	coproporphyrinogen III oxidase [Phaeodactylum tricornutum CCAP 1055/1]	304	2	0	1	1	0	2	2	3	0	2	2	0	1	8	8	16
XP_Pt_Genome	NA	NA	XP_002183150.1	predicted protein [Phaeodactylum tricornutum CCAP 1055/1]	949	3	1	2	1	0	3	2	1	0	2	5	0	0	12	8	20
XP_Pt_Genome	NA	NA	XP_002183238.1	predicted protein [Phaeodactylum tricornutum CCAP 1055/1]	693	3	2	2	1	3	5	0	2	1	2	3	0	0	16	8	24
XP_Pt_Genome	NA	NA	XP_002183671.1	predicted protein [Phaeodactylum tricornutum CCAP 1055/1]	277	2	3	3	1	3	4	3	3	0	2	2	0	1	19	8	27
XP_Pt_Genome	NA	NA	XP_002183744.1	l-threonine ammonia-lyase [Phaeodactylum tricornutum CCAP 1055/1]	606	5	6	3	4	4	7	6	3	0	2	3	0	0	35	8	43
XP_Pt_Genome	NA	NA	XP_002183940.1	predicted protein [Phaeodactylum tricornutum CCAP 1055/1]	186	4	3	4	3	3	2	2	1	0	4	3	0	0	21	8	29
XP_Pt_Genome	NA	NA	XP_002184024.1	predicted protein [Phaeodactylum tricornutum CCAP 1055/1]	343	0	1	1	1	1	2	0	2	1	2	3	0	0	6	8	14
XP_Pt_Genome	NA	NA	XP_002184067.1	phosphatase, partial [Phaeodactylum tricornutum CCAP 1055/1]	623	1	1	1	1	3	3	3	3	0	2	3	0	0	13	8	21
XP_Pt_Genome	NA	NA	XP_002184144.1	predicted protein [Phaeodactylum tricornutum CCAP 1055/1]	319	2	3	2	3	4	6	6	2	0	2	2	0	2	26	8	34
XP_Pt_Genome	NA	NA	XP_002184319.1	uroporphyrinogen decarboxylase, partial [Phaeodactylum tricornutum CCAP 1055/1]	366	0	0	1	0	3	1	2	1	0	2	3	0	2	7	8	15
XP_Pt_Genome	NA	NA	XP_002184355.1	dihydrolipoamide succinyltransferase [Phaeodactylum tricornutum CCAP 1055/1]	377	2	4	1	2	4	5	6	1	1	2	2	1	1	24	8	32
XP_Pt_Genome	NA	NA	XP_002184488.1	predicted protein [Phaeodactylum tricornutum CCAP 1055/1]	544	4	4	4	2	3	4	4	4	0	3	1	0	0	25	8	33
XP_Pt_Genome	NA	NA	XP_002184496.1	predicted protein [Phaeodactylum tricornutum CCAP 1055/1]	2821	5	3	6	4	10	15	8	2	0	4	2	0	0	51	8	59
XP_Pt_Genome	NA	NA	XP_002176558.1	proteasome alpha 1 subunit [Phaeodactylum tricornutum CCAP 1055/1]	245	2	2	2	2	1	5	2	2	1	3	2	0	0	16	8	24
XP_Pt_Genome	NA	NA	XP_002176615.1	predicted protein [Phaeodactylum tricornutum CCAP 1055/1]	151	1	1	1	0	2	1	1	1	0	2	2	2	1	7	8	15
XP_Pt_Genome	NA	NA	XP_002176860.1	predicted protein [Phaeodactylum tricornutum CCAP 1055/1]	254	1	1	2	1	5	3	2	2	0	2	3	0	1	15	8	23
XP_Pt_Genome	NA	NA	XP_002176917.1	protein fucoxanthin chlorophyll a/c protein [Phaeodactylum tricornutum CCAP 1055/1]	217	2	2	2	2	1	1	1	2	1	2	2	0	1	11	8	19
XP_Pt_Genome	NA	NA	XP_002177068.1	predicted protein [Phaeodactylum tricornutum CCAP 1055/1]	182	2	2	3	2	2	2	3	3	0	2	3	0	0	16	8	24
XP_Pt_Genome	NA	NA	XP_002177778.1	predicted protein [Phaeodactylum tricornutum CCAP 1055/1]	596	1	3	4	2	1	5	2	2	0	3	3	0	0	18	8	26
XP_Pt_Genome	NA	NA	XP_002177847.1	predicted protein [Phaeodactylum tricornutum CCAP 1055/1]	264	1	2	1	0	3	3	4	3	0	2	3	0	0	14	8	22
XP_Pt_Genome	NA	NA	XP_002178086.1	predicted protein [Phaeodactylum tricornutum CCAP 1055/1]	192	2	2	2	2	2	2	2	1	2	1	2	1	1	14	8	22
XP_Pt_Genome	NA	NA	XP_002178088.1	predicted protein [Phaeodactylum tricornutum CCAP 1055/1]	854	3	3	3	2	1	1	1	3	0	2	3	0	0	14	8	22
XP_Pt_Genome	NA	NA	XP_002178226.1	transport protein [Phaeodactylum tricornutum CCAP 1055/1]	562	1	1	2	2	2	2	2	2	1	2	2	0	1	12	8	20
XP_Pt_Genome	NA	NA	XP_002178331.1	predicted protein [Phaeodactylum tricornutum CCAP 1055/1]	291	3	3	3	3	2	5	4	3	0	3	2	0	0	23	8	31
XP_Pt_Genome	NA	NA	XP_002178367.1	zeaxanthin epoxidase [Phaeodactylum tricornutum CCAP 1055/1]	557	5	4	4	2	3	4	3	3	1	2	2	0	0	25	8	33
XP_Pt_Genome	NA	NA	XP_002178419.1	predicted protein, partial [Phaeodactylum tricornutum CCAP 1055/1]	115	0	1	1	2	4	4	3	2	0	2	4	0	0	15	8	23
XP_Pt_Genome	NA	NA	XP_002178470.1	det3-like protein [Phaeodactylum tricornutum CCAP 1055/1]	443	3	6	2	3	5	7	4	2	0	4	2	0	0	30	8	38
XP_Pt_Genome	NA	NA	XP_002178495.1	predicted protein [Phaeodactylum tricornutum CCAP 1055/1]	312	2	1	2	2	1	0	2	3	1	1	3	0	0	10	8	18
XP_Pt_Genome	NA	NA	XP_002178531.1	predicted protein, partial [Phaeodactylum tricornutum CCAP 1055/1]	304	2	1	0	0	1	1	1	1	2	1	1	1	2	6	8	14
XP_Pt_Genome	NA	NA	XP_002178626.1	predicted protein [Phaeodactylum tricornutum CCAP 1055/1]	355	4	4	5	3	7	8	5	2	0	4	1	0	1	36	8	44
XP_Pt_Genome	NA	NA	XP_002178638.1	predicted protein [Phaeodactylum tricornutum CCAP 1055/1]	929	2	3	4	2	1	4	6	3	0	3	2	0	0	22	8	30
XP_Pt_Genome	NA	NA	XP_002178657.1	predicted protein [Phaeodactylum tricornutum CCAP 1055/1]	406	2	1	2	1	1	1	1	1	1	2	2	1	1	9	8	17
XP_Pt_Genome	NA	NA	XP_002178673.1	predicted protein [Phaeodactylum tricornutum CCAP 1055/1]	647	3	3	3	3	2	4	3	3	0	2	3	0	0	21	8	29
XP_Pt_Genome	NA	NA	XP_002178875.1	predicted protein [Phaeodactylum tricornutum CCAP 1055/1]; Duplicate proteins: XP_002178877.1	163	1	0	1	0	3	3	3	1	0	4	2	0	1	11	8	19
XP_Pt_Genome	NA	NA	XP_002179052.1	predicted protein [Phaeodactylum tricornutum CCAP 1055/1]	447	3	4	5	4	5	6	6	5	0	2	1	0	0	33	8	41
XP_Pt_Genome	NA	NA	XP_002179348.1	predicted protein, partial [Phaeodactylum tricornutum CCAP 1055/1]	278	2	1	2	2	4	3	2	1	0	4	1	0	2	16	8	24
XP_Pt_Genome	NA	NA	XP_002179596.1	predicted protein [Phaeodactylum tricornutum CCAP 1055/1]	281	3	5	3	4	3	5	6	3	0	2	3	0	0	29	8	37
XP_Pt_Genome	NA	NA	XP_002179886.1	2-hydroxyacid dehydrogenase [Phaeodactylum tricornutum CCAP 1055/1]	452	3	2	4	3	3	3	5	2	0	4	1	0	1	23	8	31
XP_Pt_Genome	NA	NA	XP_002180281.1	predicted protein, partial [Phaeodactylum tricornutum CCAP 1055/1]	633	1	3	1	3	3	4	4	2	0	2	4	0	0	19	8	27
XP_Pt_Genome	NA	NA	XP_002180353.1	predicted protein [Phaeodactylum tricornutum CCAP 1055/1]	246	2	3	1	2	3	1	3	3	1	1	3	0	0	15	8	23
XP_Pt_Genome	NA	NA	XP_002180436.1	predicted protein, partial [Phaeodactylum tricornutum CCAP 1055/1]	259	2	2	4	3	3	6	3	2	0	2	2	1	1	23	8	31
XP_Pt_Genome	NA	NA	XP_002180660.1	thioredoxin h [Phaeodactylum tricornutum CCAP 1055/1]	105	3	2	2	1	5	6	2	2	2	1	0	1	2	21	8	29
XP_Pt_Genome	NA	NA	XP_002180723.1	predicted protein [Phaeodactylum tricornutum CCAP 1055/1]	280	4	3	3	3	2	4	3	3	2	2	1	0	0	22	8	30
XP_Pt_Genome	NA	NA	XP_002180940.1	predicted protein, partial [Phaeodactylum tricornutum CCAP 1055/1]	314	5	3	5	4	3	6	3	1	0	3	2	0	2	29	8	37
XP_Pt_Genome	NA	NA	XP_002181027.1	predicted protein [Phaeodactylum tricornutum CCAP 1055/1]	1009	6	4	6	7	9	16	10	2	0	3	3	0	0	58	8	66
XP_Pt_Genome	NA	NA	XP_002181303.1	predicted protein [Phaeodactylum tricornutum CCAP 1055/1]	470	2	2	2	1	5	5	5	3	0	2	3	0	0	22	8	30
XP_Pt_Genome	NA	NA	XP_002181350.1	predicted protein [Phaeodactylum tricornutum CCAP 1055/1]	137	2	2	4	1	3	4	3	3	1	2	2	0	0	19	8	27
XP_Pt_Genome	NA	NA	XP_002181442.1	predicted protein [Phaeodactylum tricornutum CCAP 1055/1]	541	4	4	7	3	4	4	5	2	0	2	4	0	0	31	8	39
XP_Pt_Genome	NA	NA	XP_002181486.1	regulatory proteasome non-atpase subunit 6 [Phaeodactylum tricornutum CCAP 1055/1]	405	1	2	0	0	1	4	1	2	0	2	4	0	0	9	8	17
XP_Pt_Genome	NA	NA	XP_002181851.1	predicted protein [Phaeodactylum tricornutum CCAP 1055/1]	192	4	3	3	4	2	2	4	3	1	2	2	0	0	22	8	30
XP_Pt_Genome	NA	NA	XP_002185079.1	predicted protein, partial [Phaeodactylum tricornutum CCAP 1055/1]	599	3	3	4	2	5	3	3	3	0	2	3	0	0	23	8	31
XP_Pt_Genome	NA	NA	XP_002185224.1	predicted protein, partial [Phaeodactylum tricornutum CCAP 1055/1]	195	2	3	3	3	3	4	2	3	0	2	2	0	1	20	8	28
XP_Pt_Genome	NA	NA	XP_002185291.1	predicted protein [Phaeodactylum tricornutum CCAP 1055/1]	354	4	4	4	2	3	4	3	1	1	3	3	0	0	24	8	32
XP_Pt_Genome	NA	NA	XP_002185484.1	nad-dependent epimerase/dehydratase [Phaeodactylum tricornutum CCAP 1055/1]	514	3	4	3	2	3	4	5	2	0	2	4	0	0	24	8	32
XP_Pt_Genome	NA	NA	XP_002185510.1	predicted protein [Phaeodactylum tricornutum CCAP 1055/1]	227	3	1	4	4	6	5	4	2	0	2	2	0	2	27	8	35
XP_Pt_Genome	NA	NA	XP_002185839.1	predicted protein, partial [Phaeodactylum tricornutum CCAP 1055/1]	939	3	0	2	2	3	6	3	1	1	2	2	1	1	19	8	27
XP_Pt_Genome	NA	NA	XP_002186383.1	predicted protein [Phaeodactylum tricornutum CCAP 1055/1]	510	4	4	5	3	5	6	4	2	0	3	2	0	1	31	8	39
XP_Pt_Genome	NA	NA	XP_002184855.1	predicted protein, partial [Phaeodactylum tricornutum CCAP 1055/1]	167	3	2	2	2	2	3	2	3	0	3	2	0	0	16	8	24
XP_Pt_Genome	NA	NA	XP_002184927.1	predicted protein, partial [Phaeodactylum tricornutum CCAP 1055/1]	258	3	3	1	1	2	5	3	1	0	2	4	0	1	18	8	26
XP_Pt_Genome	NA	NA	XP_002184620.1	protein fucoxanthin chlorophyll a/c protein [Phaeodactylum tricornutum CCAP 1055/1]	197	5	2	4	4	3	6	3	0	1	2	1	2	2	27	8	35
mARW1_100	d__Bacteria;p__Proteobacteria;c__Alphaproteobacteria;o__Rhodobacterales;f__Rhodobacteraceae;g__Neomegalonema;s__	Rhodobacteraceae	mARW1_100.peg.2880	ATP synthase alpha chain (EC 3.6.3.14)	112	1	3	2	1	2	1	1	2	1	1	1	1	1	11	7	18
mARW1_100	d__Bacteria;p__Proteobacteria;c__Alphaproteobacteria;o__Rhodobacterales;f__Rhodobacteraceae;g__Neomegalonema;s__	Rhodobacteraceae	mARW1_100.peg.4612	Spermidine/putrescine-binding periplasmic protein	363	1	1	1	0	0	1	1	1	2	1	1	1	1	5	7	12
mARW1_101	d__Bacteria;p__Proteobacteria;c__Alphaproteobacteria;o__Micavibrionales;f__Micavibrionaceae;g__UBA9664;s__	Micavibrionaceae	mARW1_101.peg.1388	DNA-directed RNA polymerase beta' subunit (EC 2.7.7.6)	871	1	0	0	0	1	1	1	1	1	1	1	1	2	4	7	11
mARW1_101	d__Bacteria;p__Proteobacteria;c__Alphaproteobacteria;o__Micavibrionales;f__Micavibrionaceae;g__UBA9664;s__	Micavibrionaceae	mARW1_101.peg.251	Transcription termination factor Rho	418	2	2	2	2	1	1	1	1	1	1	1	1	2	11	7	18
mARW1_101	d__Bacteria;p__Proteobacteria;c__Alphaproteobacteria;o__Micavibrionales;f__Micavibrionaceae;g__UBA9664;s__	Micavibrionaceae	mARW1_101.peg.1306	ATP synthase beta chain (EC 3.6.3.14)	483	3	3	2	3	2	3	3	2	1	2	2	0	0	19	7	26
mARW1_102	d__Bacteria;p__Proteobacteria;c__Alphaproteobacteria;o__Sphingomonadales;f__Sphingomonadaceae;g__Erythrobacter;s__Erythrobacter sp002706445	Sphingomonadaceae	mARW1_102.peg.2737	NADP-specific glutamate dehydrogenase (EC 1.4.1.4)	450	0	1	0	0	1	0	0	1	1	1	1	2	1	2	7	9
mARW1_105	d__Bacteria;p__Bdellovibrionota;c__Bdellovibrionia;o__Bdellovibrionales;f__UBA1609;g__;s__	UBA1609	mARW1_105.peg.863	LSU ribosomal protein L16p (L10e)	137	1	0	0	1	1	0	0	2	1	1	1	1	1	3	7	10
mARW1_107	d__Bacteria;p__Proteobacteria;c__Alphaproteobacteria;o__Rhodobacterales;f__Rhodobacteraceae;g__Roseovarius;s__	Rhodobacteraceae	mARW1_107.peg.3305	ATP-dependent Clp protease ATP-binding subunit ClpX	188	1	2	1	1	1	0	0	1	2	1	1	1	1	6	7	13
mARW1_107	d__Bacteria;p__Proteobacteria;c__Alphaproteobacteria;o__Rhodobacterales;f__Rhodobacteraceae;g__Roseovarius;s__	Rhodobacteraceae	mARW1_107.peg.3435	Heat shock protein 60 kDa family chaperone GroEL	205	1	3	4	3	2	0	1	2	1	1	1	1	1	14	7	21
mARW1_110	d__Bacteria;p__Proteobacteria;c__Alphaproteobacteria;o__Rickettsiales;f__33-17;g__;s__	33-17	mARW1_110.peg.1353	ATP synthase beta chain (EC 3.6.3.14)	192	1	1	2	1	3	1	4	2	0	2	1	0	2	13	7	20
mARW1_117	d__Bacteria;p__Proteobacteria;c__Alphaproteobacteria;o__Rhodobacterales;f__Rhodobacteraceae;g__Sulfitobacter;s__	Rhodobacteraceae	mARW1_117.peg.1048	Glycerol ABC transporter, substrate-binding protein GlpV	570	2	2	2	1	2	1	1	0	0	1	0	4	2	11	7	18
mARW1_119	d__Bacteria;p__Myxococcota;c__UBA796;o__UBA796;f__GCA-2862545;g__;s__	GCA-2862545	mARW1_119.peg.1817	Phage tail sheath protein FI	594	0	0	0	0	0	0	0	0	0	0	0	4	3	0	7	7
mARW1_119	d__Bacteria;p__Myxococcota;c__UBA796;o__UBA796;f__GCA-2862545;g__;s__	GCA-2862545	mARW1_119.peg.2162	Heat shock protein 60 kDa family chaperone GroEL	529	1	1	2	2	1	0	0	0	0	1	0	4	2	7	7	14
mARW1_119	d__Bacteria;p__Myxococcota;c__UBA796;o__UBA796;f__GCA-2862545;g__;s__	GCA-2862545	mARW1_119.peg.1707	B12 binding domain / kinase domain / Methylmalonyl-CoA mutase (EC 5.4.99.2)	1140	1	0	1	1	0	0	0	1	2	1	0	1	2	3	7	10
mARW1_12	d__Bacteria;p__Proteobacteria;c__Alphaproteobacteria;o__Rhodobacterales;f__Rhodobacteraceae;g__Phaeobacter;s__Phaeobacter italicus	Rhodobacteraceae	mARW1_12.peg.2053	LSU ribosomal protein L13p (L13Ae)	152	0	0	0	0	0	0	0	1	2	2	2	0	0	0	7	7
mARW1_124	d__Bacteria;p__Bacteroidota;c__Bacteroidia;o__Flavobacteriales;f__Flavobacteriaceae;g__Muricauda;s__Muricauda sp003385855	Flavobacteriaceae	mARW1_124.peg.1014	Phosphoenolpyruvate carboxykinase [ATP] (EC 4.1.1.49)	538	0	0	0	0	0	0	0	1	1	1	1	1	2	0	7	7
mARW1_124	d__Bacteria;p__Bacteroidota;c__Bacteroidia;o__Flavobacteriales;f__Flavobacteriaceae;g__Muricauda;s__Muricauda sp003385855	Flavobacteriaceae	mARW1_124.peg.143	DNA polymerase III beta subunit (EC 2.7.7.7)	372	1	0	1	1	1	0	0	1	1	1	1	1	2	4	7	11
mARW1_124	d__Bacteria;p__Bacteroidota;c__Bacteroidia;o__Flavobacteriales;f__Flavobacteriaceae;g__Muricauda;s__Muricauda sp003385855	Flavobacteriaceae	mARW1_124.peg.1122	Adenylosuccinate synthetase (EC 6.3.4.4)	422	0	0	0	0	0	0	0	1	0	1	1	2	2	0	7	7
mARW1_124	d__Bacteria;p__Bacteroidota;c__Bacteroidia;o__Flavobacteriales;f__Flavobacteriaceae;g__Muricauda;s__Muricauda sp003385855	Flavobacteriaceae	mARW1_124.peg.1223	ATP-dependent Clp protease, ATP-binding subunit ClpC; Duplicate proteins: mARW9_13.peg.3215	851	2	1	3	2	0	0	0	0	2	1	1	0	3	8	7	15
mARW1_124	d__Bacteria;p__Bacteroidota;c__Bacteroidia;o__Flavobacteriales;f__Flavobacteriaceae;g__Muricauda;s__Muricauda sp003385855	Flavobacteriaceae	mARW1_124.peg.1705	Uncharacterized protein YjgR; Duplicate proteins: mARW9_13.peg.1325	502	0	0	0	0	0	0	0	1	1	2	1	0	2	0	7	7
mARW1_124	d__Bacteria;p__Bacteroidota;c__Bacteroidia;o__Flavobacteriales;f__Flavobacteriaceae;g__Muricauda;s__Muricauda sp003385855	Flavobacteriaceae	mARW1_124.peg.2445	SSU ribosomal protein S16p	189	1	1	0	1	0	0	0	1	1	0	0	3	2	3	7	10
mARW1_124	d__Bacteria;p__Bacteroidota;c__Bacteroidia;o__Flavobacteriales;f__Flavobacteriaceae;g__Muricauda;s__Muricauda sp003385855	Flavobacteriaceae	mARW1_124.peg.251	Outer membrane TonB-dependent transporter, utilization system for glycans and polysaccharides (PUL), SusC family; Duplicate proteins: mARW9_13.peg.3417	1083	8	11	9	11	3	0	0	0	2	0	1	1	3	42	7	49
mARW1_124	d__Bacteria;p__Bacteroidota;c__Bacteroidia;o__Flavobacteriales;f__Flavobacteriaceae;g__Muricauda;s__Muricauda sp003385855	Flavobacteriaceae	mARW1_124.peg.571	MotA/TolQ/ExbB proton channel family protein; Duplicate proteins: mARW9_13.peg.1924	244	2	2	4	3	1	0	0	1	0	1	1	1	3	12	7	19
mARW1_124	d__Bacteria;p__Bacteroidota;c__Bacteroidia;o__Flavobacteriales;f__Flavobacteriaceae;g__Muricauda;s__Muricauda sp003385855	Flavobacteriaceae	mARW1_124.peg.715	Amidohydrolase family protein	424	0	0	0	0	0	0	0	1	1	2	1	1	1	0	7	7
mARW1_124	d__Bacteria;p__Bacteroidota;c__Bacteroidia;o__Flavobacteriales;f__Flavobacteriaceae;g__Muricauda;s__Muricauda sp003385855	Flavobacteriaceae	mARW1_124.peg.88	NAD-dependent glyceraldehyde-3-phosphate dehydrogenase (EC 1.2.1.12); Duplicate proteins: mARW9_13.peg.3091	333	1	1	1	3	0	0	0	1	1	0	1	2	2	6	7	13
mARW1_137	d__Bacteria;p__Actinobacteriota;c__Acidimicrobiia;o__Acidimicrobiales;f__Ilumatobacteraceae;g__Ilumatobacter;s__Ilumatobacter fluminis	Ilumatobacteraceae	mARW1_137.peg.3514	S-adenosylmethionine synthetase (EC 2.5.1.6)	155	1	2	2	2	1	2	1	1	1	1	2	1	1	11	7	18
mARW1_16	d__Bacteria;p__Bacteroidota;c__Bacteroidia;o__Flavobacteriales;f__Flavobacteriaceae;g__Kordia;s__Kordia sp006383075	Flavobacteriaceae	mARW1_16.peg.1023	glycosyl hydrolase, family 30	490	0	0	0	0	0	0	0	0	0	4	0	0	3	0	7	7
mARW1_16	d__Bacteria;p__Bacteroidota;c__Bacteroidia;o__Flavobacteriales;f__Flavobacteriaceae;g__Kordia;s__Kordia sp006383075	Flavobacteriaceae	mARW1_16.peg.1116	hypothetical protein	392	0	0	0	0	0	0	0	1	1	0	0	1	4	0	7	7
mARW1_16	d__Bacteria;p__Bacteroidota;c__Bacteroidia;o__Flavobacteriales;f__Flavobacteriaceae;g__Kordia;s__Kordia sp006383075	Flavobacteriaceae	mARW1_16.peg.1294	hypothetical protein	151	0	0	0	0	0	0	0	0	1	0	0	2	4	0	7	7
mARW1_16	d__Bacteria;p__Bacteroidota;c__Bacteroidia;o__Flavobacteriales;f__Flavobacteriaceae;g__Kordia;s__Kordia sp006383075	Flavobacteriaceae	mARW1_16.peg.13	Flagellar hook-length control protein fliK	512	0	0	0	0	0	0	0	1	1	3	0	1	1	0	7	7
mARW1_16	d__Bacteria;p__Bacteroidota;c__Bacteroidia;o__Flavobacteriales;f__Flavobacteriaceae;g__Kordia;s__Kordia sp006383075	Flavobacteriaceae	mARW1_16.peg.1338	SSU ribosomal protein S8p (S15Ae)	132	0	0	0	0	0	0	0	0	3	2	0	0	2	0	7	7
mARW1_16	d__Bacteria;p__Bacteroidota;c__Bacteroidia;o__Flavobacteriales;f__Flavobacteriaceae;g__Kordia;s__Kordia sp006383075	Flavobacteriaceae	mARW1_16.peg.1363	NG,NG-dimethylarginine dimethylaminohydrolase 1 (EC 3.5.3.18)	305	0	0	0	0	0	0	0	2	1	2	0	0	2	0	7	7
mARW1_16	d__Bacteria;p__Bacteroidota;c__Bacteroidia;o__Flavobacteriales;f__Flavobacteriaceae;g__Kordia;s__Kordia sp006383075	Flavobacteriaceae	mARW1_16.peg.1368	Arginyl-tRNA synthetase (EC 6.1.1.19)	592	0	0	0	0	0	0	0	1	0	1	0	2	3	0	7	7
mARW1_16	d__Bacteria;p__Bacteroidota;c__Bacteroidia;o__Flavobacteriales;f__Flavobacteriaceae;g__Kordia;s__Kordia sp006383075	Flavobacteriaceae	mARW1_16.peg.139	Acetate permease ActP (cation/acetate symporter)	597	0	0	0	0	0	0	0	0	0	1	0	3	3	0	7	7
mARW1_16	d__Bacteria;p__Bacteroidota;c__Bacteroidia;o__Flavobacteriales;f__Flavobacteriaceae;g__Kordia;s__Kordia sp006383075	Flavobacteriaceae	mARW1_16.peg.1268	Dipeptidyl carboxypeptidase Dcp (EC 3.4.15.5)	678	0	0	0	0	0	0	0	0	1	1	0	1	4	0	7	7
mARW1_16	d__Bacteria;p__Bacteroidota;c__Bacteroidia;o__Flavobacteriales;f__Flavobacteriaceae;g__Kordia;s__Kordia sp006383075	Flavobacteriaceae	mARW1_16.peg.3168	Bis-ABC ATPase YbiT	543	0	0	0	0	0	0	0	1	1	1	0	1	3	0	7	7
mARW1_16	d__Bacteria;p__Bacteroidota;c__Bacteroidia;o__Flavobacteriales;f__Flavobacteriaceae;g__Kordia;s__Kordia sp006383075	Flavobacteriaceae	mARW1_16.peg.3217	hypothetical protein	1022	0	0	0	0	0	0	0	1	2	0	0	2	2	0	7	7
mARW1_16	d__Bacteria;p__Bacteroidota;c__Bacteroidia;o__Flavobacteriales;f__Flavobacteriaceae;g__Kordia;s__Kordia sp006383075	Flavobacteriaceae	mARW1_16.peg.3219	Pyridoxal phosphate-containing protein YggS	219	0	0	0	0	0	0	0	0	1	2	0	2	2	0	7	7
mARW1_16	d__Bacteria;p__Bacteroidota;c__Bacteroidia;o__Flavobacteriales;f__Flavobacteriaceae;g__Kordia;s__Kordia sp006383075	Flavobacteriaceae	mARW1_16.peg.3579	hypothetical protein	1161	0	0	0	0	0	0	0	0	2	2	0	1	2	0	7	7
mARW1_16	d__Bacteria;p__Bacteroidota;c__Bacteroidia;o__Flavobacteriales;f__Flavobacteriaceae;g__Kordia;s__Kordia sp006383075	Flavobacteriaceae	mARW1_16.peg.3641	hypothetical protein	1032	0	0	0	0	0	0	0	0	1	0	0	2	4	0	7	7
mARW1_16	d__Bacteria;p__Bacteroidota;c__Bacteroidia;o__Flavobacteriales;f__Flavobacteriaceae;g__Kordia;s__Kordia sp006383075	Flavobacteriaceae	mARW1_16.peg.3647	hypothetical protein	1737	0	0	0	0	0	0	0	0	0	0	0	2	5	0	7	7
mARW1_16	d__Bacteria;p__Bacteroidota;c__Bacteroidia;o__Flavobacteriales;f__Flavobacteriaceae;g__Kordia;s__Kordia sp006383075	Flavobacteriaceae	mARW1_16.peg.3709	Response regulator	515	0	0	0	0	0	0	0	1	1	2	0	1	2	0	7	7
mARW1_16	d__Bacteria;p__Bacteroidota;c__Bacteroidia;o__Flavobacteriales;f__Flavobacteriaceae;g__Kordia;s__Kordia sp006383075	Flavobacteriaceae	mARW1_16.peg.3786	FIG00649482: hypothetical protein	309	0	0	0	0	0	0	0	1	1	1	0	1	3	0	7	7
mARW1_16	d__Bacteria;p__Bacteroidota;c__Bacteroidia;o__Flavobacteriales;f__Flavobacteriaceae;g__Kordia;s__Kordia sp006383075	Flavobacteriaceae	mARW1_16.peg.3882	hypothetical protein	219	0	0	0	0	0	0	0	0	1	1	0	2	3	0	7	7
mARW1_16	d__Bacteria;p__Bacteroidota;c__Bacteroidia;o__Flavobacteriales;f__Flavobacteriaceae;g__Kordia;s__Kordia sp006383075	Flavobacteriaceae	mARW1_16.peg.3922	Uncharacterized protein Fjoh_4981, DUF4295-containing	49	0	0	0	0	0	0	0	1	1	1	0	2	2	0	7	7
mARW1_16	d__Bacteria;p__Bacteroidota;c__Bacteroidia;o__Flavobacteriales;f__Flavobacteriaceae;g__Kordia;s__Kordia sp006383075	Flavobacteriaceae	mARW1_16.peg.3945	hypothetical protein	118	0	0	0	0	0	0	0	1	1	2	1	1	1	0	7	7
[truncated: 20,754 more rows]

## Sheet: Table S7
Supplementary Table 7. Functional KEGG cateogrization of proteins mapped to Kordia MAG (mARW1_16) linked to the unique protein id. Red text indicate manually curated categories
[truncated: 1,735 more rows]

[truncated: 2 more sheets: Table S8, Table S9]
